# Supplementary material for: Mutations in the non-coding RNU4ATAC gene affect the homeostasis and function of the Integrator complex
Source: Nucleic Acids Res. 2022 Dec 20;51(2):712–27. doi: 10.1093/nar/gkac1182 (PMC9881141; doi:10.1093/nar/gkac1182)
Supplement: gkac1182_Supplemental_Files [file gkac1182_supplemental_files.zip]

Archive with 6 entries (6 files):
- Supplement FigRev2 final.pdf
- Supplementary Table S1 Oligos and Antibodies.xlsx
- Supplementary Table S2 Coverage 3' region Sm snRNA.xlsx
- Supplementary Table S3 Intron Retention U2 and U12.xlsx
- Supplementary Table S4 Differential Expression.xlsx
- Supplementary Table S5 TopGo analyses.xlsx
