# Supplementary material for: Mutations in the non-coding RNU4ATAC gene affect the homeostasis and function of the Integrator complex
Source: Nucleic Acids Res. 2022 Dec 20;51(2):712–27. doi: 10.1093/nar/gkac1182 (PMC9881141; doi:10.1093/nar/gkac1182)
Supplement: gkac1182_Supplemental_Files [file gkac1182_supplemental_files.zip › Supplementary Table S1 Oligos and Antibodies.xlsx]

## Sheet: Oligos & antibodies
Lists of oligonucleotides and antibodies used in this study
Oligonucleotides used for Northern blot analysis, 5' to 3'
hU4atac	GATGCGGGTGTGTTGTTCAGG
hU6atac	AAAAACGATGGTTAGATGCCACGAA
hU11	TCTCTTGATGTCGATTCCGCAC
hU12	AGATCGCAACTCCCAGGCATCCCGC
hU1	CAGGGGTCAGCACATCCGGAGT
hU2	ATATATTGTCCTCGGATAGAGGACGT
hU4	AATCGCGCCTCGGATAAACCTC
hU5	GCTCAAAAAATTGGGTTAAGACTCA
hU6	CATCCTTGCGCAGGGGCCATGC
h7SK	GTGTCTGGAGTCTTGGAAGC
Oligonucleotides used for 3'RACE and RT-PCR validation
oligodT-Anchor primer	GACCACGCGTATCGATGTCGACTTTTTTTTTTTTTTTTV	v=A,C, or G
Anchor primer	GACCACGCGTATCGATGTCGAC
hU4atacF3	GGTTGCGCTACTGTCCAATGAGC
INTS7iF	GTAGAGCCCCAGACCATTCGAGTTG
INTS10eiF	CAATTACGTTACAAGTATCCTTTTTTCTTGTTTAAGCATAAC
INTS10ex16-17R	GTTACAGTGTGGTGCTTGATCAGCATTC
U4atacFL	AACCATCCTTTTCTTGGGGTTGCGCTACTGTCCAATGAGCGCATAGTGAGGGCAGTACTGCTAACGCCTGAACAACACACCCGCATCAACTAGAGCTTTTGCTTTATTTTGGTGCAATTTTTGGAAAAAT
U4atac108_126del	AACCATCCTTTTCTTGGGGTTGCGCTACTGTCCAATGAGCGCATAGTGAGGGCAGTACTGCTAACGCCTGAACAACACACCCGCATCAACTAGAGCTTTTGCTTTATAAAT
Antibodies	Reference	Type of analysis	M.W. (kDa) of corresponding protein
INTS1	A300-361A-T Bethyl-Laboratories	Western	244
INTS3	A302-050A-T Bethyl-Laboratories	Western	118
INTS4	A301-296A-M Bethyl-Laboratories	Western	108
INTS5	A301-268A-T Bethyl-Laboratories	Western	107
INTS7	A300-271A-TA Bethyl-Laboratories	Western	107
INTS8 (FLJ20530/KAONASHI1)	A300-269A-T Bethl-Laboratories	Western	113
INTS10	15271-I-AP Proteintech	Western	82
INTS13 (Asunder)	A303-575A Bethyl-Laboratories	Western, immunoprecipitation	80
INTS14 (VMA9)	PA5-59123 Invitrogen	Western	58
GAPDH	6C5 ab8245 Abcam	Western	36
anti-Sm (Ab-1 Y12)	MS-450-P1 ThermoScientific	Immunoprecipitation
anti-100K	A300-693A Bethyl-Laboratories	Immunoprecipitation
anti-40K	213501 USBiologicals	Immunoprecipitation
anti-mouse HRP	#12-349 Sigma-Aldrich	Western
anti-rabbit HRP	#12-348 Sigma-Aldrich	Western
