# Supplementary material for: Mutations in the non-coding RNU4ATAC gene affect the homeostasis and function of the Integrator complex
Source: Nucleic Acids Res. 2022 Dec 20;51(2):712–27. doi: 10.1093/nar/gkac1182 (PMC9881141; doi:10.1093/nar/gkac1182)
Supplement: gkac1182_Supplemental_Files [file gkac1182_supplemental_files.zip › Supplementary Table S2 Coverage 3' region Sm snRNA.xlsx]

## Sheet: Columns definition
Columns	Definition
geneID	EnsemblID of the snRNA
geneName	Name of the snRNA
Position	Chromosomal and genemic position of the snRNA in the hg38 version of the genome assembly
C702-rep1	Coverage of the 3' region(s) of the snRNA(s) in the control-replicate 1
C702-rep2	Coverage of the 3' region(s) of the snRNA(s) in the control-replicate 2
C702-Mean	Mean Coverage of the 3' region(s) of the snRNA(s) in the controls
AC438-rep1	Coverage of the 3' region(s) of the snRNA(s) in the AC438 patient-replicate 1
AC438-rep2	Coverage of the 3' region(s) of the snRNA(s) in the AC438 patient-replicate 2
AC438-Mean	Mean Coverage of the 3' region(s) of the snRNA(s) in the AC438 patient
AC439-rep1	Coverage of the 3' region(s) of the snRNA(s) in the AC439 patient-replicate 1
AC439-rep2	Coverage of the 3' region(s) of the snRNA(s) in the AC439 patient-replicate 2
AC439-Mean	Mean Coverage of the 3' region(s) of the snRNA(s) in the AC439 patient

## Sheet: Coverage 3' regions of snRNAs
Genome wide analysis of reads observed in the 3’ regions of snRNAs containing a Sm site sequence in control (C702) and MOPD1 patients (AC438 and AC439).
geneID	geneName	Position	C702-rep1	C702-rep2	C702-Mean	AC438-rep1	AC438-rep2	AC438-Mean	AC439-rep1	AC439-rep2	AC439-Mean
ENSG00000199568	RNU5A-1	chr15:65296051-65296166	3.5	2.5	3	15.7	18.2	16.9	15.7	23.7	19.7
ENSG00000199879	RNVU1-22	chr1:148263476-148263632	0	0.5	0.3	6.6	8.6	7.6	2	1.5	1.8
ENSG00000200169	RNU5D-1	chr1:44731055-44731170	2	1	1.5	5.6	7.1	6.3	7.6	16.7	12.1
ENSG00000200795	RNU4-1	chr12:120293097-120293237	0	0	0	1	6.1	3.5	3.5	6.1	4.8
ENSG00000200997	RNVU1-34	chr17:58679527-58679690	0	0.5	0.3	3	4.6	3.8	1.5	2.5	2
ENSG00000201558	RNVU1-6	chr1:146052081-146052244	0.5	0.5	0.5	16.2	23.7	20	7.6	11.6	9.6
ENSG00000202408	RNVU1-21	chr1:148334612-148334767	1.5	0	0.8	1	1.5	1.3	2	0	1
ENSG00000202444	RNU5E-6P	chr1:44819883-44819997	1.5	0	0.8	2	12.1	7.1	2	5.6	3.8
ENSG00000202538	RNU4-2	chr12:120291763-120291903	1.5	1	1.3	5.6	11.6	8.6	6.6	13.6	10.1
ENSG00000206585	RNVU1-7	chr1:148038753-148038916	0	0	0	2.5	6.1	4.3	2.5	7.1	4.8
ENSG00000206596	RNU1-27P	chr14:34546714-34546877	8.1	8.1	8.1	59.6	74.2	66.9	80.8	74.2	77.5
ENSG00000206652	RNU1-1	chr1:16514122-16514285	0	0	0	8.6	21.7	15.2	27.8	29.3	28.5
ENSG00000206737	RNVU1-18	chr1:143729407-143729570	0	0	0	1.5	10.6	6.1	3.5	6.6	5.1
ENSG00000206828	RNVU1-30	chr1:149636766-149636929	2	3	2.5	17.7	46	31.8	22.7	33.8	28.3
ENSG00000207005	RNU1-2	chr1:16895980-16896143	0.5	3.5	2	5	9.6	7.3	6.6	12.1	9.3
ENSG00000207205	RNVU1-15	chr1:144412576-144412740	3.5	1	2.3	58.6	91.4	75	42.4	40.9	41.7
ENSG00000207501	RNVU1-14	chr1:145281116-145281279	2.5	3.5	3	73.7	135.3	104.5	79.3	116.2	97.7
ENSG00000207513	RNU1-3	chr1:16666785-16666948	0	0	0	7.1	12.1	9.6	7.6	8.6	8.1
ENSG00000222328	RNU2-2P	chr11:62841619-62841809	1.5	2.5	2	7.1	10.1	8.6	11.6	9.1	10.4
ENSG00000222724	RNU2-63P	chr2:88016354-88016547	0	0	0	0	0	0	1.5	5	3.3
ENSG00000264229	RNU4ATAC	chr2:121530881-121531007	3.5	1.5	2.5	7.6	7.1	7.3	6.6	7.1	6.8
ENSG00000270722	RNVU1-31	chr1:145465617-145465780	0.5	0	0.3	6.1	11.6	8.8	11.6	13.1	12.4
ENSG00000273727	U1	chr1:120354987-120355148	1	4.6	2.8	2.5	7.1	4.8	6.6	6.1	6.3
ENSG00000273768	RNVU1-29	chr1:146376807-146376970	0	1	0.5	9.1	19.7	14.4	18.2	27.8	23
ENSG00000274210	RNVU1-27	chr1:148522601-148522765	0	2	1	66.7	90.4	78.5	67.7	53.5	60.6
ENSG00000274978	RNU11	chr1:28648600-28648733	1	2	1.5	4	10.6	7.3	7.1	9.1	8.1
ENSG00000275538	RNVU1-19	chr1:120850819-120850985	0.5	0.5	0.5	0	0	0	28.8	34.9	31.8
ENSG00000276027	RNU12	chr22:42615244-42615393	0	1.5	0.8	3	6.1	4.5	4.6	4.6	4.6
ENSG00000277610	RNVU1-4	chr1:120942600-120942763	1.5	0.5	1	14.1	18.7	16.4	10.1	15.2	12.6
ENSG00000278048	U2	chr17:43251829-43252019	2.5	3	2.8	44.4	61.6	53	58.1	63.1	60.6
