# Supplementary material for: Mutations in the non-coding RNU4ATAC gene affect the homeostasis and function of the Integrator complex
Source: Nucleic Acids Res. 2022 Dec 20;51(2):712–27. doi: 10.1093/nar/gkac1182 (PMC9881141; doi:10.1093/nar/gkac1182)
Supplement: gkac1182_Supplemental_Files [file gkac1182_supplemental_files.zip › Supplementary Table S3 Intron Retention U2 and U12.xlsx]

## Sheet: Columns definition
Columns	Definition
Position	Chromosomal and genemic position of the intron(s) in the hg38 version of the genome assembly
geneID	EnsemblID of the gene(s) in which the alternative splicing event occurs (separated by “,”)
geneName	Name of the gene(s) in which the alternative splicing event occurs (separated by “,”)
strand	Strand of the gene(s) in which the alternative splicing event occurs (separated by “,”)
meanPSI_C	Mean PSI of the control samples
meanPSI_P	Mean PSI of the patient samples
FDR	False Discovery Rate (or q-value) as computed by kissDE
dPSI	Difference of mean PSI between patients and controls as computed by kissDE
U12 intron	Type of the intron(s), U2 (FALSE), U12 (TRUE)

## Sheet: List of retained U2 introns
List of genes with retained U2 introns
Position	geneID	geneName	Strand	mPSI_C	mPSI_P	FDR	dPSI	U12 intron
chr1:161595591-161599629	ENSG00000244682.7	FCGR2C	+	99.45	0.24	0	-99.21	FALSE
chr1:120439691-120440741	ENSG00000270231.4	NBPF8	+	4.16	96.97	0	92.8	FALSE
chr4:146175812-146176167	ENSG00000164167.12	LSM6	+	16.38	100	0	83.61	FALSE
chr1:109484081-109486056	ENSG00000162650.17	ATXN7L2	+	91.73	15.95	0	-75.78	FALSE
chr17:75666572-75667043	ENSG00000108469.15	RECQL5	-	13.79	84.48	0	70.69	FALSE
chr21:39178648-39180284	ENSG00000183527.12	PSMG1	-	81.62	18.08	0	-63.54	FALSE
chr1:120446044-120447093	ENSG00000270231.4	NBPF8	+	0	60	0	60	FALSE
chr12:6952178-6953341	ENSG00000111679.17	PTPN6	+	91.24	37.48	0	-53.76	FALSE
chr18:59900236-59900427	ENSG00000141682.12	PMAIP1	+	84.71	32.09	0	-52.63	FALSE
chr21:41427867-41432030	ENSG00000157601.15	MX1	+	22.96	74.88	0	51.91	FALSE
chr17:27642349-27645860	ENSG00000168961.17	LGALS9	+	65	13.47	0	-51.53	FALSE
chr3:119597987-119606773	ENSG00000144837.9	PLA1A	+	62.87	12.98	0	-49.88	FALSE
chr10:120906022-120906775	ENSG00000120008.16	WDR11	+	19.13	65.91	0	46.77	FALSE
chr17:27306883-27309099	ENSG00000109046.15	WSB1	+	87.87	43.04	0	-44.83	FALSE
chr1:161710493-161710759	ENSG00000132185.18	FCRLA	+	11.85	54.49	0	42.64	FALSE
chr17:27643621-27645860	ENSG00000168961.17	LGALS9	+	88.38	47.07	0	-41.31	FALSE
chr16:27773210-27774944	ENSG00000047578.13	KATNIP	+	22.9	61.7	0	38.8	FALSE
chr1:161674074-161677327	ENSG00000072694.21	FCGR2B	+	76.8	38.3	0	-38.5	FALSE
chr1:160750424-160752185	ENSG00000026751.17	SLAMF7	+	82.54	45.88	0	-36.66	FALSE
chr1:1477351-1478643	ENSG00000160072.20	ATAD3B	+	71.74	35.67	0	-36.07	FALSE
chr7:128947307-128947336	ENSG00000128604.20	IRF5	+	99.37	63.55	0	-35.82	FALSE
chr19:10805968-10812263	ENSG00000079805.19	DNM2	+	62.94	27.4	0	-35.55	FALSE
chr18:23524175-23524428	ENSG00000141452.10	RMC1	+	5.68	39.09	0	33.41	FALSE
chr5:96903561-96908960	ENSG00000164308.17	ERAP2	+	35.57	2.57	0	-33.01	FALSE
chr12:110496204-110502048	ENSG00000111237.19	VPS29	-	67.62	34.63	0	-32.98	FALSE
chr20:44206999-44210695	ENSG00000132823.11	OSER1	-	43.99	11.26	0	-32.73	FALSE
chr2:189782603-189784268	ENSG00000128699.14	ORMDL1	-	77.88	45.71	0	-32.17	FALSE
chr7:100356884-100358219	ENSG00000121716.20	PILRB	+	37.08	5.08	0	-32	FALSE
chr20:63977407-63979376	ENSG00000130590.14	SAMD10	-	72.74	41.15	0	-31.59	FALSE
chr13:110893264-110906032	ENSG00000088448.14	ANKRD10	-	68.19	36.76	0	-31.43	FALSE
chr6:109735299-109738324	ENSG00000112367.12	FIG4	+	2.46	32.79	0	30.32	FALSE
chr5:96909765-96912636	ENSG00000164308.17	ERAP2	+	33.98	4.15	0	-29.83	FALSE
chr2:101006072-101018997	ENSG00000071082.11	RPL31	+	33.19	3.65	0	-29.54	FALSE
chr11:88326444-88334936	ENSG00000109861.17	CTSC	-	70.58	41.43	0	-29.15	FALSE
chr22:20996113-20996695	ENSG00000099949.21	LZTR1	+	4.07	32.54	0	28.47	FALSE
chr16:1963257-1964448	ENSG00000140988.16	RPS2	-	43.9	15.58	0	-28.31	FALSE
chr10:96209908-96216652	ENSG00000095585.17	BLNK	-	40.77	12.61	0	-28.17	FALSE
chr19:41896483-41898441	ENSG00000076928.18	ARHGEF1	+	75.03	46.98	0	-28.05	FALSE
chr12:48925112-48925299	ENSG00000134285.11	FKBP11	-	30.25	2.57	0	-27.68	FALSE
chr19:35345127-35346150	ENSG00000012124.17	CD22	+	44.67	17.66	0	-27.02	FALSE
chr14:73099751-73103191	ENSG00000119707.14	RBM25	+	47.12	20.41	0	-26.7	FALSE
chr17:30768868-30769000	ENSG00000264538.6	SUZ12P1	+	63.06	89.34	0	26.29	FALSE
chr19:48232494-48234402	ENSG00000105483.18	CARD8	-	53.67	28.68	0	-24.99	FALSE
chr21:41446142-41451166	ENSG00000157601.15	MX1	+	17.92	42.76	0	24.84	FALSE
chr11:60383289-60386716	ENSG00000166927.13	MS4A7	+	32.86	8.25	0	-24.61	FALSE
chr8:98193091-98194727	ENSG00000104361.10	NIPAL2	-	47.38	22.95	0	-24.44	FALSE
chr19:38309644-38315716	ENSG00000167645.17	YIF1B	-	25.86	1.45	0	-24.41	FALSE
chr2:61185619-61186445	ENSG00000173209.23	AHSA2P	+	26.1	2.1	0	-24.01	FALSE
chr22:50255882-50256084	ENSG00000188130.14	MAPK12	-	8.89	32.73	0	23.83	FALSE
chr16:683442-683529	ENSG00000161999.13	JMJD8	-	43.75	21.02	0	-22.73	FALSE
chr3:53857691-53858718	ENSG00000056736.10	IL17RB	+	74.26	51.82	0	-22.44	FALSE
chr12:76842982-76845708	ENSG00000186908.15	ZDHHC17	+	32.38	9.95	0	-22.42	FALSE
chr1:1489275-1490256	ENSG00000160072.20	ATAD3B	+	34.08	11.76	0	-22.33	FALSE
chr12:51302116-51302685	ENSG00000110934.13	BIN2	-	40.34	18.31	0	-22.03	FALSE
chr16:1459188-1460417	ENSG00000103249.18	CLCN7	-	6.08	27.62	0	21.54	FALSE
chr1:109669572-109671286	ENSG00000213366.13	GSTM2	+	40	18.69	0	-21.3	FALSE
chr5:139388586-139389679	ENSG00000170476.16	MZB1	-	38.47	17.5	0	-20.97	FALSE
chr6:34236964-34240736	ENSG00000137309.20	HMGA1	+	32.34	11.57	0	-20.77	FALSE
chr10:119160970-119161054	ENSG00000183605.17	SFXN4	-	37.41	16.66	0	-20.75	FALSE
chr1:211365469-211369451	ENSG00000082512.15	TRAF5	+	51.92	31.19	0	-20.73	FALSE
chr10:103392467-103394198	ENSG00000173915.16	ATP5MK	-	33.79	13.5	0	-20.29	FALSE
chr14:105445512-105450057	ENSG00000182979.18	MTA1	+	28.93	8.7	0	-20.24	FALSE
chr3:45673506-45674342	ENSG00000144791.10	LIMD1	+	25.43	5.46	0	-19.97	FALSE
chr6:117575353-117578899	ENSG00000047932.14	GOPC	-	28.42	8.55	0	-19.88	FALSE
chr20:63977407-63979853	ENSG00000130590.14	SAMD10	-	48.47	28.6	0	-19.87	FALSE
chr2:197418589-197420427	ENSG00000115524.17	SF3B1	-	46.53	27.55	0	-18.98	FALSE
chr9:136392778-136394248	ENSG00000165684.5	SNAPC4	-	21.25	2.43	0	-18.81	FALSE
chr10:69088237-69103870	ENSG00000122862.5	SRGN	+	31.45	12.67	0	-18.79	FALSE
chr10:119161082-119162339	ENSG00000183605.17	SFXN4	-	31.86	13.14	0	-18.73	FALSE
chr20:2656215-2656400	ENSG00000101361.17	NOP56	+	35.89	17.23	0	-18.66	FALSE
chr16:68290541-68291208	ENSG00000103064.15	SLC7A6	+	39.69	21.14	0	-18.54	FALSE
chr19:8465363-8465479	ENSG00000099783.12	HNRNPM	+	55.6	37.06	0	-18.53	FALSE
chr11:62798576-62800376	ENSG00000162231.14	NXF1	-	49.81	31.56	0	-18.26	FALSE
chr4:82424884-82426036	ENSG00000152795.18	HNRNPDL	-	42.66	24.5	0	-18.16	FALSE
chr13:106557132-106559431	ENSG00000134884.15	ARGLU1	-	70.74	52.68	0	-18.06	FALSE
chr4:25392422-25393804	ENSG00000053900.11	ANAPC4	+	24.19	6.15	0	-18.03	FALSE
chr5:65567616-65569631	ENSG00000113593.12	PPWD1	+	29.29	11.43	0	-17.85	FALSE
chr7:44759461-44760424	ENSG00000122515.15	ZMIZ2	+	45.73	27.92	0	-17.8	FALSE
chr12:118016893-118019071	ENSG00000111445.14	RFC5	+	22.33	4.64	0	-17.69	FALSE
chr16:28936202-28936511	ENSG00000177455.15	CD19	+	35.53	17.97	0	-17.56	FALSE
chr21:32366756-32368402	ENSG00000142207.7	URB1	-	20	2.76	0	-17.25	FALSE
chr19:1272052-1274306	ENSG00000099622.14	CIRBP	+	76.28	59.1	0	-17.17	FALSE
chr5:96913458-96915687	ENSG00000164308.17	ERAP2	+	18.94	1.81	0	-17.12	FALSE
chr3:112469805-112479454	ENSG00000186265.10	BTLA	-	27.38	10.46	0	-16.92	FALSE
chr14:91473371-91475810	ENSG00000100796.18	PPP4R3A	-	33.54	16.64	0	-16.9	FALSE
chr14:35659197-35664641	ENSG00000174373.17	RALGAPA1	-	0.23	17.1	0	16.87	FALSE
chr19:35332075-35332546	ENSG00000012124.17	CD22	+	50.59	33.73	0	-16.86	FALSE
chr2:134942675-134946100	ENSG00000082258.13	CCNT2	+	31.97	15.17	0	-16.8	FALSE
chr12:122224645-122225964	ENSG00000184047.20	DIABLO	-	28.08	11.37	0	-16.71	FALSE
chr8:27445920-27450748	ENSG00000120899.18	PTK2B	+	59.96	43.24	0	-16.71	FALSE
chr3:49014117-49014209	ENSG00000178252.18	WDR6	+	43.82	27.17	0	-16.65	FALSE
chr8:141138138-141150833	ENSG00000105339.11	DENND3	+	21.76	5.15	0	-16.61	FALSE
chr12:108293665-108320544	ENSG00000174600.14	CMKLR1	-	19.3	2.77	0	-16.53	FALSE
chr22:29288787-29291561	ENSG00000182944.18	EWSR1	+	38.27	22.17	0	-16.11	FALSE
chr10:17684928-17688026	ENSG00000136738.15	STAM	+	1.73	17.82	0	16.09	FALSE
chr2:241671406-241672190	ENSG00000168397.17	ATG4B	+	40.49	24.53	0	-15.96	FALSE
chr17:27306883-27307743	ENSG00000109046.15	WSB1	+	10.76	26.63	0	15.88	FALSE
chr4:25391016-25392337	ENSG00000053900.11	ANAPC4	+	21.76	5.94	0	-15.83	FALSE
chr1:150266195-150266532	ENSG00000117362.13	APH1A	-	57.08	72.78	0	15.7	FALSE
chr1:85252703-85258523	ENSG00000162642.14	C1orf52	-	28.93	13.3	0	-15.64	FALSE
chr11:65590593-65591799	ENSG00000173442.13	EHBP1L1	+	33.78	18.2	0	-15.58	FALSE
chr20:35699452-35699632	ENSG00000125995.16	ROMO1	+	36.02	20.51	0	-15.52	FALSE
chr6:37013766-37013961	ENSG00000146192.15	FGD2	+	30.74	15.34	0	-15.39	FALSE
chr5:146480095-146482591	ENSG00000113649.13	TCERG1	+	29.04	13.78	0	-15.26	FALSE
chr17:27585662-27588474	ENSG00000141068.14	KSR1	+	25.58	10.44	0	-15.14	FALSE
chr2:241315611-241324215	ENSG00000168385.18	SEPTIN2	+	23.9	8.8	0	-15.11	FALSE
chr5:150027118-150030740	ENSG00000113716.13	HMGXB3	+	26.98	11.92	0	-15.07	FALSE
chr6:3137494-3140385	ENSG00000137274.13	BPHL	+	23.74	8.86	0	-14.88	FALSE
chr11:72688538-72693324	ENSG00000186635.15	ARAP1	-	31.36	16.72	0	-14.64	FALSE
chr20:63282852-63284865	ENSG00000101199.13	ARFGAP1	+	36.91	22.46	0	-14.44	FALSE
chr17:50750695-50752199	ENSG00000108848.16	LUC7L3	+	59.98	45.68	0	-14.31	FALSE
chr6:85536925-85541984	ENSG00000135317.14	SNX14	-	19.12	5.01	0	-14.11	FALSE
chr6:8430158-8434384	ENSG00000124786.12	SLC35B3	-	20.47	6.43	0	-14.05	FALSE
chr9:137188779-137189065	ENSG00000176101.12	SSNA1	+	22.2	36.16	0	13.95	FALSE
chr1:161601365-161604942	ENSG00000244682.7	FCGR2C	+	3.04	16.92	0	13.88	FALSE
chr12:54282139-54282799	ENSG00000135486.19	HNRNPA1	+	17.78	4.06	0	-13.72	FALSE
chr15:70911599-70919049	ENSG00000137821.12	LRRC49	+	13.92	0.37	0	-13.55	FALSE
chr15:101285802-101286213	ENSG00000131876.17	SNRPA1	-	22.86	9.57	0	-13.3	FALSE
chr10:71822008-71823887	ENSG00000197746.14	PSAP	-	17.09	30.21	0	13.12	FALSE
chr18:11897357-11906202	ENSG00000154889.17	MPPE1	-	5.6	18.72	0	13.12	FALSE
chr19:35497539-35498715	ENSG00000161249.21	DMKN	-	19.98	6.93	0	-13.04	FALSE
chr13:49188634-49191014	ENSG00000102531.16	FNDC3A	+	19.82	6.9	0	-12.91	FALSE
chr7:42935137-42937321	ENSG00000106591.4	MRPL32	+	19.13	6.26	0	-12.87	FALSE
chr1:20773611-20776596	ENSG00000127483.19	HP1BP3	-	29.04	16.2	0	-12.84	FALSE
chr7:135204434-135205927	ENSG00000105875.15	WDR91	-	22.66	9.84	0	-12.82	FALSE
chr14:96532650-96534490	ENSG00000090060.19	PAPOLA	+	19.05	6.58	0	-12.46	FALSE
chr21:33230217-33241839	ENSG00000159110.21	IFNAR2	+	26.76	14.37	0	-12.39	FALSE
chr2:74528936-74529131	ENSG00000115307.17	AUP1	-	31.75	19.5	0	-12.25	FALSE
chr22:38488116-38492055	ENSG00000100201.23	DDX17	-	52.74	40.72	0	-12.01	FALSE
chr7:26197867-26200571	ENSG00000122566.22	HNRNPA2B1	-	20.16	8.16	0	-11.99	FALSE
chr7:44765580-44766163	ENSG00000122515.15	ZMIZ2	+	21.34	9.35	0	-11.98	FALSE
chr1:151055127-151055676	ENSG00000197622.13	CDC42SE1	-	26.41	14.45	0	-11.96	FALSE
chr3:108051971-108057476	ENSG00000196776.17	CD47	-	21.02	9.09	0	-11.92	FALSE
chr11:93675667-93679411	ENSG00000166004.15	CEP295	+	11.89	0	0	-11.89	FALSE
chr2:241133031-241135870	ENSG00000115687.14	PASK	-	18.07	6.24	0	-11.83	FALSE
chr20:57392778-57407542	ENSG00000132819.17	RBM38	+	19.46	7.63	0	-11.83	FALSE
chr1:39463687-39468614	ENSG00000127603.31	MACF1	+	14.21	2.38	0	-11.82	FALSE
chr9:92289427-92293440	ENSG00000196305.19	IARS1	-	1.1	12.62	0	11.52	FALSE
chr7:23317714-23319137	ENSG00000136231.14	IGF2BP3	-	19.8	8.37	0	-11.44	FALSE
chr1:160624186-160634612	ENSG00000117090.15	SLAMF1	-	22.74	11.33	0	-11.41	FALSE
chr10:48420321-48424513	ENSG00000107643.16	MAPK8	+	10.63	22.01	0	11.38	FALSE
chr10:119576751-119577079	ENSG00000151923.18	TIAL1	-	21.39	10.04	0	-11.35	FALSE
chr6:395936-397107	ENSG00000137265.15	IRF4	+	13.33	2.01	0	-11.31	FALSE
chr9:2039901-2047228	ENSG00000080503.24	SMARCA2	+	2.93	14.18	0	11.26	FALSE
chr21:44773688-44777298	ENSG00000184787.19	UBE2G2	-	29.49	18.24	0	-11.25	FALSE
chr11:32583930-32589546	ENSG00000149100.13	EIF3M	+	14.49	3.28	0	-11.21	FALSE
chr11:64765519-64765950	ENSG00000168066.21	SF1	-	81.84	92.99	0	11.15	FALSE
chr2:201140440-201141373	ENSG00000003402.20	CFLAR	+	24.05	12.9	0	-11.15	FALSE
chr16:2769285-2770351	ENSG00000167978.17	SRRM2	+	26.62	15.53	0	-11.1	FALSE
chr1:116514823-116519230	ENSG00000116815.16	CD58	-	29.9	18.91	0	-11	FALSE
chr17:7222866-7223132	ENSG00000072778.20	ACADVL	+	43.91	32.92	0	-10.99	FALSE
chr11:117223309-117224077	ENSG00000160613.14	PCSK7	-	20.58	9.6	0	-10.98	FALSE
chr6:79201727-79202275	ENSG00000118418.14	HMGN3	-	28.92	17.98	0	-10.95	FALSE
chr1:1482615-1485015	ENSG00000160072.20	ATAD3B	+	21.64	10.82	0	-10.82	FALSE
chr12:124782812-124786356	ENSG00000073060.17	SCARB1	-	26.67	16.06	0	-10.62	FALSE
chr7:23521841-23531788	ENSG00000164548.11	TRA2A	-	22.47	11.93	0	-10.54	FALSE
chr1:246885681-246887210	ENSG00000153207.16	AHCTF1	-	1.49	12.01	0	10.51	FALSE
chr3:108047293-108051938	ENSG00000196776.17	CD47	-	16.32	5.82	0	-10.5	FALSE
chr11:57815501-57816296	ENSG00000198561.16	CTNND1	+	17.21	6.74	0	-10.47	FALSE
chr5:163443926-163444336	ENSG00000113328.19	CCNG1	+	82.8	93.17	0	10.38	FALSE
chr19:10353647-10354041	ENSG00000105397.14	TYK2	-	39.8	29.44	0	-10.37	FALSE
chr15:101286294-101286907	ENSG00000131876.17	SNRPA1	-	17.37	7.04	0	-10.33	FALSE
chr7:108234689-108239958	ENSG00000091129.21	NRCAM	-	13.92	3.64	0	-10.28	FALSE
chr12:53295942-53296243	ENSG00000123349.15	PFDN5	+	11.02	21.26	0	10.24	FALSE
chr7:26197733-26197830	ENSG00000122566.22	HNRNPA2B1	-	17.78	7.65	0	-10.14	FALSE
chr10:6112362-6113507	ENSG00000134453.16	RBM17	+	18.02	7.95	0	-10.07	FALSE
chr3:31619831-31622096	ENSG00000163527.10	STT3B	+	17.14	7.25	0	-9.88	FALSE
chrX:23783884-23785327	ENSG00000130066.17	SAT1	+	24.08	14.23	0	-9.85	FALSE
chr19:49339414-49340250	ENSG00000104894.12	CD37	+	27.06	17.22	0	-9.84	FALSE
chr19:15397856-15399301	ENSG00000011243.19	AKAP8L	-	22.52	12.69	0	-9.83	FALSE
chr2:190362688-190366694	ENSG00000151689.13	INPP1	+	15.65	5.92	0	-9.73	FALSE
chr3:171063965-171066186	ENSG00000154310.17	TNIK	-	12.98	3.3	0	-9.68	FALSE
chr4:1241520-1248915	ENSG00000159692.16	CTBP1	-	23.57	13.89	0	-9.67	FALSE
chr7:47969319-47975612	ENSG00000136273.13	HUS1	-	9.73	0.08	0	-9.64	FALSE
chr10:100250333-100253420	ENSG00000095485.18	CWF19L1	-	14.9	5.3	0	-9.59	FALSE
chr18:63128760-63158072	ENSG00000171791.14	BCL2	-	2.72	12.24	0	9.52	FALSE
chr14:105221915-105226068	ENSG00000185024.17	BRF1	-	12.54	3.03	0	-9.51	FALSE
chr16:31185180-31186801	ENSG00000089280.19	FUS	+	15.14	5.63	0	-9.51	FALSE
chr1:32327678-32329067	ENSG00000116478.12	HDAC1	+	19.68	10.18	0	-9.5	FALSE
chr1:235175400-235177799	ENSG00000054267.22	ARID4B	-	18.02	8.52	0	-9.5	FALSE
chr7:7234540-7238254	ENSG00000106392.11	C1GALT1	+	0.24	9.72	0	9.48	FALSE
chr1:35184594-35187000	ENSG00000116560.11	SFPQ	-	16.71	7.29	0	-9.41	FALSE
chr16:89146050-89154089	ENSG00000176715.17	ACSF3	+	18.2	8.79	0	-9.41	FALSE
chr16:89291184-89305205	ENSG00000167522.16	ANKRD11	-	15.06	5.72	0	-9.35	FALSE
chr16:56830686-56831841	ENSG00000102900.13	NUP93	+	11.52	2.23	0	-9.29	FALSE
chr1:207767824-207770320	ENSG00000117335.20	CD46	+	20.03	10.76	0	-9.26	FALSE
chr1:63446857-63453917	ENSG00000142856.17	ITGB3BP	-	15.14	5.89	0	-9.24	FALSE
chr1:71069363-71070826	ENSG00000132485.14	ZRANB2	-	27.71	18.51	0	-9.19	FALSE
chr7:26192339-26192494	ENSG00000122566.22	HNRNPA2B1	-	15.93	6.84	0	-9.09	FALSE
chr12:64832305-64836489	ENSG00000111490.15	TBC1D30	+	10.51	1.54	0	-8.96	FALSE
chr17:56997056-56998384	ENSG00000121064.13	SCPEP1	+	18.75	9.95	0	-8.8	FALSE
chr7:6602141-6607959	ENSG00000146576.13	C7orf26	+	13.59	4.85	0	-8.75	FALSE
chr22:19450745-19454748	ENSG00000070010.19	UFD1	-	22.02	13.32	0	-8.69	FALSE
chr14:105445512-105449358	ENSG00000182979.18	MTA1	+	17.09	8.49	0	-8.59	FALSE
chr7:74190307-74194740	ENSG00000106682.16	EIF4H	+	18.88	10.34	0	-8.54	FALSE
chr5:103173973-103177666	ENSG00000145725.20	PPIP5K2	+	14.18	5.7	0	-8.47	FALSE
chr3:98588855-98590631	ENSG00000080819.9	CPOX	-	12.47	4.03	0	-8.45	FALSE
chr7:44761594-44761694	ENSG00000122515.15	ZMIZ2	+	18.77	10.39	0	-8.39	FALSE
chr8:93708017-93709770	ENSG00000188343.13	CIBAR1	+	2.07	10.38	0	8.32	FALSE
chr1:51814814-51816311	ENSG00000078618.22	NRDC	-	13.96	5.76	0	-8.19	FALSE
chr1:84938083-84939552	ENSG00000153898.13	MCOLN2	-	16.28	8.09	0	-8.19	FALSE
chr20:408780-417525	ENSG00000125826.21	RBCK1	+	3.47	11.61	0	8.15	FALSE
chr12:53295640-53297849	ENSG00000123349.15	PFDN5	+	6.14	14.26	0	8.11	FALSE
chr19:49101472-49104633	ENSG00000104852.15	SNRNP70	+	15.41	7.31	0	-8.11	FALSE
chr17:78676170-78680189	ENSG00000108669.16	CYTH1	-	23.37	15.3	0	-8.07	FALSE
chr19:15399411-15400294	ENSG00000011243.19	AKAP8L	-	14.8	6.73	0	-8.07	FALSE
chr12:51284788-51288107	ENSG00000110934.13	BIN2	-	15.47	7.54	0	-7.93	FALSE
chr22:38361561-38380369	ENSG00000283900.1	TPTEP2-CSNK1E	-	14.65	6.73	0	-7.92	FALSE
chr3:132666074-132668817	ENSG00000081307.15	UBA5	+	17.56	9.69	0	-7.87	FALSE
chr7:100882242-100884069	ENSG00000087087.20	SRRT	+	14.95	7.09	0	-7.86	FALSE
chr6:90536402-90547257	ENSG00000135341.18	MAP3K7	-	11.63	3.94	0	-7.7	FALSE
chr1:84952531-84956430	ENSG00000153898.13	MCOLN2	-	11.83	4.15	0	-7.68	FALSE
chr4:8214581-8216110	ENSG00000125089.18	SH3TC1	+	1.19	8.86	0	7.67	FALSE
chr12:112013610-112022149	ENSG00000089248.7	ERP29	+	11.83	4.22	0	-7.62	FALSE
chr7:876801-886055	ENSG00000239857.7	GET4	+	10.56	2.94	0	-7.62	FALSE
chr20:43458510-43459770	ENSG00000288000.1	RP1-138B7.8	+	20.3	12.74	0	-7.56	FALSE
chr2:241756015-241767709	ENSG00000180902.18	D2HGDH	+	11.36	3.84	0	-7.52	FALSE
chr2:64104831-64108239	ENSG00000197329.12	PELI1	-	14.62	7.14	0	-7.47	FALSE
chr9:92253454-92256679	ENSG00000196305.19	IARS1	-	15.52	8.05	0	-7.47	FALSE
chr4:184697804-184700819	ENSG00000151725.12	CENPU	-	11.06	3.65	0	-7.41	FALSE
chr1:171588506-171591586	ENSG00000117523.17	PRRC2C	+	13.19	5.8	0	-7.39	FALSE
chr6:24777298-24780662	ENSG00000112312.10	GMNN	+	11.62	4.24	0	-7.38	FALSE
chr9:128325882-128332152	ENSG00000167113.11	COQ4	+	19.44	12.05	0	-7.38	FALSE
chr6:32660250-32661346	ENSG00000179344.16	HLA-DQB1	-	1.27	8.62	0	7.35	FALSE
chr12:103943320-103943737	ENSG00000166598.16	HSP90B1	+	16.54	9.26	0	-7.27	FALSE
chr3:125084053-125088309	ENSG00000221955.11	SLC12A8	-	17.49	10.23	0	-7.26	FALSE
chr14:71702506-71705221	ENSG00000197555.10	SIPA1L1	+	12.77	5.53	0	-7.25	FALSE
chr14:23066009-23069475	ENSG00000100813.15	ACIN1	-	18.24	11.02	0	-7.22	FALSE
chr19:7931189-7932626	ENSG00000104980.8	TIMM44	-	10.08	2.86	0	-7.22	FALSE
chr17:76735159-76736153	ENSG00000161547.17	SRSF2	-	16.18	9.13	0	-7.06	FALSE
chr16:31186837-31188324	ENSG00000089280.19	FUS	+	11.98	4.98	0	-7	FALSE
chr4:89912051-89923167	ENSG00000138722.10	MMRN1	+	6.98	0.05	0	-6.94	FALSE
chr12:53467294-53468776	ENSG00000197111.16	PCBP2	+	17.66	10.75	0	-6.91	FALSE
chr21:46291463-46296161	ENSG00000182362.14	YBEY	+	1.9	8.8	0	6.9	FALSE
chr12:46367341-46370511	ENSG00000134294.14	SLC38A2	-	14.33	7.44	0	-6.89	FALSE
chr3:186188380-186211794	ENSG00000058866.15	DGKG	-	6.87	0	0	-6.87	FALSE
chr3:122617165-122619780	ENSG00000173200.13	PARP15	+	9.46	2.63	0	-6.83	FALSE
chr2:190205233-190208879	ENSG00000198130.16	HIBCH	-	13.96	7.15	0	-6.81	FALSE
chr19:10395344-10395434	ENSG00000105401.9	CDC37	-	18.78	12.03	0	-6.75	FALSE
chr6:56460255-56463045	ENSG00000151914.21	DST	-	9.62	2.88	0	-6.74	FALSE
chrX:78945496-78952192	ENSG00000078589.13	P2RY10	+	10.37	3.69	0	-6.67	FALSE
chr11:47235413-47237836	ENSG00000134574.12	DDB2	+	15.01	8.34	0	-6.66	FALSE
chr17:58005601-58005800	ENSG00000136450.13	SRSF1	-	13.92	7.25	0	-6.66	FALSE
chr1:25242414-25242538	ENSG00000117616.18	RSRP1	-	91.66	98.31	0	6.65	FALSE
chr21:33569088-33573307	ENSG00000159140.21	SON	+	13.45	6.8	0	-6.65	FALSE
chr1:24646790-24648858	ENSG00000133226.17	SRRM1	+	10.46	3.89	0	-6.57	FALSE
chr3:98518996-98521132	ENSG00000080822.17	CLDND1	-	12.25	5.72	0	-6.53	FALSE
chr2:227340381-227347225	ENSG00000168958.20	MFF	+	12.91	6.4	0	-6.52	FALSE
chr11:125609590-125611427	ENSG00000134910.14	STT3A	+	11.02	4.54	0	-6.49	FALSE
chr14:105466743-105469466	ENSG00000182979.18	MTA1	+	15.02	8.54	0	-6.48	FALSE
chr10:68757378-68761006	ENSG00000060339.14	CCAR1	+	15.53	9.07	0	-6.46	FALSE
chr3:98517190-98518884	ENSG00000080822.17	CLDND1	-	16.91	10.46	0	-6.44	FALSE
chr4:99550991-99553784	ENSG00000145331.14	TRMT10A	-	6.75	0.33	0	-6.42	FALSE
chr1:160750094-160750303	ENSG00000026751.17	SLAMF7	+	14.26	7.86	0	-6.4	FALSE
chr5:103180189-103184671	ENSG00000145725.20	PPIP5K2	+	9.61	3.3	0	-6.31	FALSE
chr14:22770279-22770460	ENSG00000155463.14	OXA1L	+	18.07	11.77	0	-6.29	FALSE
chr12:69262563-69269511	ENSG00000111605.18	CPSF6	+	14.04	7.76	0	-6.28	FALSE
chr6:34883081-34887786	ENSG00000064995.18	TAF11	-	12.04	5.78	0	-6.26	FALSE
chrX:47190951-47198802	ENSG00000130985.17	UBA1	+	10.21	3.99	0	-6.22	FALSE
chr1:151054322-151055015	ENSG00000197622.13	CDC42SE1	-	14.54	8.35	0	-6.18	FALSE
chr11:35211450-35214851	ENSG00000026508.20	CD44	+	10.13	3.98	0	-6.16	FALSE
chr1:93134196-93136669	ENSG00000143033.18	MTF2	+	10.12	3.99	0	-6.13	FALSE
chr1:32329161-32330577	ENSG00000116478.12	HDAC1	+	12.04	5.97	0	-6.07	FALSE
chr1:86376419-86382241	ENSG00000122417.15	ODF2L	-	8.03	1.98	0	-6.04	FALSE
chr4:82354155-82355303	ENSG00000138668.19	HNRNPD	-	10.46	4.5	0	-5.96	FALSE
chr21:39345275-39348291	ENSG00000205581.11	HMGN1	-	8.33	2.42	0	-5.92	FALSE
chr17:27597437-27601359	ENSG00000141068.14	KSR1	+	10.92	5.08	0	-5.84	FALSE
chr6:83237831-83239538	ENSG00000065833.9	ME1	-	9.26	3.43	0	-5.83	FALSE
chrX:101354695-101356051	ENSG00000010671.16	BTK	-	14.22	8.46	0	-5.77	FALSE
chr19:1979404-1979494	ENSG00000133275.16	CSNK1G2	+	5.73	0.13	0	-5.59	FALSE
chrX:136874453-136875085	ENSG00000147274.14	RBMX	-	13.41	7.85	0	-5.57	FALSE
chr17:50370587-50373130	ENSG00000108826.16	MRPL27	-	8.3	2.76	0	-5.55	FALSE
chr5:134788592-134790469	ENSG00000145833.16	DDX46	+	9.25	3.71	0	-5.55	FALSE
chr1:111174964-111182186	ENSG00000134255.14	CEPT1	+	13.57	8.12	0	-5.45	FALSE
chr12:8129363-8135584	ENSG00000111729.15	CLEC4A	+	9.81	4.36	0	-5.45	FALSE
chr3:121642982-121644817	ENSG00000180353.11	HCLS1	-	8.53	3.08	0	-5.45	FALSE
chr6:2893554-2895390	ENSG00000170542.6	SERPINB9	-	9.54	4.08	0	-5.45	FALSE
chr7:56078187-56078363	ENSG00000129103.19	SUMF2	+	2.54	7.99	0	5.45	FALSE
chrX:24073264-24076721	ENSG00000130741.11	EIF2S3	+	12.12	6.73	0	-5.39	FALSE
chr1:147655249-147658959	ENSG00000162836.12	ACP6	-	6.24	0.86	0	-5.38	FALSE
chr14:100137803-100141179	ENSG00000196405.13	EVL	+	14.82	9.46	0	-5.36	FALSE
chr14:103451984-103457141	ENSG00000075413.19	MARK3	+	5.89	0.56	0	-5.33	FALSE
chr18:58710073-58714082	ENSG00000172175.15	MALT1	+	11.37	6.03	0	-5.33	FALSE
chr1:160750424-160751344	ENSG00000026751.17	SLAMF7	+	17.03	11.73	0	-5.3	FALSE
chr1:84956585-84958528	ENSG00000153898.13	MCOLN2	-	6.93	1.74	0	-5.19	FALSE
chr1:171710815-171719170	ENSG00000117533.15	VAMP4	-	6.43	1.24	0	-5.19	FALSE
chr1:247310457-247323153	ENSG00000162714.13	ZNF496	-	7.44	2.28	0	-5.17	FALSE
chr2:190208914-190212955	ENSG00000198130.16	HIBCH	-	9.25	4.1	0	-5.15	FALSE
chr17:64500327-64500548	ENSG00000108654.16	DDX5	-	17.28	12.19	0	-5.09	FALSE
chr11:59192251-59195207	ENSG00000110042.8	DTX4	+	10.36	5.31	0	-5.05	FALSE
chr15:72203189-72206727	ENSG00000067225.19	PKM	-	7.4	12.45	0	5.05	FALSE
chr20:3918797-3923243	ENSG00000125779.24	PANK2	+	10.1	5.16	0	-4.93	FALSE
chr6:32642254-32642609	ENSG00000196735.13	HLA-DQA1	+	6.42	1.5	0	-4.93	FALSE
chr7:55497691-55515935	ENSG00000154978.13	VOPP1	-	6.74	1.83	0	-4.91	FALSE
chr19:55668793-55669082	ENSG00000063244.13	U2AF2	+	8.46	3.58	0	-4.88	FALSE
chr22:22893819-22895374	ENSG00000254709.8	IGLL5	+	1.64	6.48	0	4.84	FALSE
chr1:53921768-53923903	ENSG00000081870.12	HSPB11	-	9.04	4.28	0	-4.77	FALSE
chr2:231788733-231791732	ENSG00000144524.18	COPS7B	+	7.84	3.08	0	-4.75	FALSE
chr11:72688538-72692752	ENSG00000186635.15	ARAP1	-	10.1	5.36	0	-4.74	FALSE
chr22:21764241-21769194	ENSG00000100030.15	MAPK1	-	9.41	4.7	0	-4.71	FALSE
chr16:89513038-89524005	ENSG00000197912.16	SPG7	+	2.46	7.17	0	4.7	FALSE
chr1:110895056-110896652	ENSG00000143119.14	CD53	+	11.49	6.82	0	-4.68	FALSE
chr1:155917673-155921374	ENSG00000132680.11	KHDC4	-	1.26	5.94	0	4.68	FALSE
chr3:122619844-122621443	ENSG00000173200.13	PARP15	+	5.1	0.51	0	-4.59	FALSE
chr1:236226740-236230223	ENSG00000086619.14	ERO1B	-	6.68	2.1	0	-4.58	FALSE
chr15:76376312-76381377	ENSG00000140386.13	SCAPER	-	4.64	0.08	0	-4.55	FALSE
chr14:100369259-100375282	ENSG00000140105.18	WARS1	-	6.11	1.6	0	-4.51	FALSE
chr6:166952549-166956096	ENSG00000026297.17	RNASET2	-	7.05	2.58	0	-4.46	FALSE
chr12:4349897-4351266	ENSG00000078237.7	TIGAR	+	0.63	5	0	4.36	FALSE
chr6:143474857-143479075	ENSG00000034693.15	PEX3	+	7	2.63	0	-4.36	FALSE
chr2:37991298-37997415	ENSG00000115841.21	RMDN2	+	5.7	1.35	0	-4.34	FALSE
chr2:174404316-174422884	ENSG00000144306.15	SCRN3	+	4.34	0	0	-4.34	FALSE
chr16:89554564-89556886	ENSG00000197912.16	SPG7	+	6.37	2.05	0	-4.32	FALSE
chr16:30661334-30662419	ENSG00000156860.16	FBRS	+	7.4	3.09	0	-4.31	FALSE
chr3:119480173-119485327	ENSG00000163389.12	POGLUT1	+	7.9	3.59	0	-4.31	FALSE
chr19:35505987-35510183	ENSG00000161249.21	DMKN	-	8.09	3.79	0	-4.3	FALSE
chr6:2891989-2893410	ENSG00000170542.6	SERPINB9	-	8.26	3.96	0	-4.3	FALSE
chr3:49311655-49324701	ENSG00000114316.13	USP4	-	9.04	4.79	0	-4.25	FALSE
chr19:35336342-35337754	ENSG00000012124.17	CD22	+	15.21	10.97	0	-4.24	FALSE
chr6:167026616-167032602	ENSG00000213066.13	CEP43	+	6.99	2.81	0	-4.19	FALSE
chr1:88955226-88961166	ENSG00000137944.18	KYAT3	-	6.53	2.35	0	-4.18	FALSE
chr21:43095744-43100452	ENSG00000160201.12	U2AF1	-	4.69	0.51	0	-4.18	FALSE
chr6:70068477-70102168	ENSG00000082293.13	COL19A1	+	4.77	0.6	0	-4.17	FALSE
chr20:35713097-35714184	ENSG00000131051.24	RBM39	-	7.49	3.35	0	-4.14	FALSE
chr5:82164538-82178489	ENSG00000152348.16	ATG10	+	5.2	1.06	0	-4.13	FALSE
chr15:34239161-34240660	ENSG00000140199.13	SLC12A6	-	5.95	1.83	0	-4.12	FALSE
chr1:110896734-110897808	ENSG00000143119.14	CD53	+	11.2	7.11	0	-4.1	FALSE
chr5:95768167-95780251	ENSG00000164292.13	RHOBTB3	+	5.03	0.93	0	-4.1	FALSE
chr22:50210912-50215716	ENSG00000073169.14	SELENOO	+	6.03	1.93	0	-4.09	FALSE
chr6:143479199-143485151	ENSG00000034693.15	PEX3	+	7.13	3.04	0	-4.09	FALSE
chr5:6605409-6606819	ENSG00000037474.15	NSUN2	-	1.81	5.89	0	4.08	FALSE
chr1:117086523-117088800	ENSG00000116830.12	TTF2	+	5.97	1.92	0	-4.06	FALSE
chr19:17933049-17936409	ENSG00000007080.11	CCDC124	+	3.38	7.42	0	4.04	FALSE
chr10:88905661-88908701	ENSG00000138134.12	STAMBPL1	+	5.81	1.8	0	-4.01	FALSE
chr2:9418733-9423372	ENSG00000119185.13	ITGB1BP1	-	7.42	3.42	0	-4.01	FALSE
chr17:18928958-18930539	ENSG00000141127.15	PRPSAP2	+	8.69	4.69	0	-3.99	FALSE
chr4:82359640-82373445	ENSG00000138668.19	HNRNPD	-	7.41	3.44	0	-3.97	FALSE
chr1:39480010-39484600	ENSG00000127603.31	MACF1	+	6.69	2.74	0	-3.95	FALSE
chr16:19224839-19249940	ENSG00000103528.17	SYT17	+	5.2	1.26	0	-3.94	FALSE
chr11:111354576-111357444	ENSG00000110777.12	POU2AF1	-	8.98	5.06	0	-3.93	FALSE
chrX:71297939-71298468	ENSG00000147140.17	NONO	+	8.84	4.91	0	-3.93	FALSE
chr5:57236033-57246299	ENSG00000062194.16	GPBP1	+	9.03	5.11	0	-3.91	FALSE
chr9:136941172-136941250	ENSG00000159069.14	FBXW5	-	4.96	1.05	0	-3.91	FALSE
chr1:19755767-19770541	ENSG00000162542.14	TMCO4	-	5.1	1.21	0	-3.89	FALSE
chr10:69485216-69495593	ENSG00000099282.10	TSPAN15	+	3.89	0	0	-3.89	FALSE
chr12:38693839-38702874	ENSG00000139117.14	CPNE8	-	6.24	2.37	0	-3.88	FALSE
chr2:64579547-64585421	ENSG00000119844.15	AFTPH	+	8.96	5.12	0	-3.83	FALSE
chr4:25256675-25259036	ENSG00000038210.14	PI4K2B	+	6.27	2.43	0	-3.83	FALSE
chr5:96880261-96883791	ENSG00000164308.17	ERAP2	+	4.27	0.46	0	-3.81	FALSE
chr1:117084169-117086416	ENSG00000116830.12	TTF2	+	6.69	2.89	0	-3.8	FALSE
chr2:53750942-53765376	ENSG00000115239.24	ASB3	-	0.76	4.57	0	3.8	FALSE
chr19:35014388-35015823	ENSG00000089351.15	GRAMD1A	+	5.64	1.85	0	-3.79	FALSE
chr22:37296066-37297563	ENSG00000100055.21	CYTH4	+	4.01	0.24	0	-3.77	FALSE
chr1:84947133-84952242	ENSG00000153898.13	MCOLN2	-	7.14	3.38	0	-3.76	FALSE
chr20:48630795-48632276	ENSG00000124126.14	PREX1	-	5.1	1.4	0	-3.71	FALSE
chr10:89010816-89011998	ENSG00000026103.22	FAS	+	6.56	2.86	0	-3.69	FALSE
chr14:65076664-65077912	ENSG00000125952.20	MAX	-	5.88	2.2	0	-3.69	FALSE
chr1:51756359-51760689	ENSG00000117859.19	OSBPL9	+	7.34	3.66	0	-3.68	FALSE
chr17:19909979-19920035	ENSG00000108599.15	AKAP10	-	4.45	0.8	0	-3.65	FALSE
chr6:143485249-143489142	ENSG00000034693.15	PEX3	+	6.39	2.74	0	-3.65	FALSE
chr6:110210804-110212132	ENSG00000168438.15	CDC40	+	4.76	1.15	0	-3.61	FALSE
chr10:95864862-95866176	ENSG00000138185.20	ENTPD1	+	8.6	5	0	-3.59	FALSE
chr2:131140276-131146636	ENSG00000115762.16	PLEKHB2	+	5.73	2.15	0	-3.59	FALSE
chr22:42808891-42817141	ENSG00000242247.11	ARFGAP3	-	3.79	0.21	0	-3.58	FALSE
chr22:19883462-19895406	ENSG00000184470.21	TXNRD2	-	4.57	1	0	-3.57	FALSE
chr3:130959342-130963970	ENSG00000017260.20	ATP2C1	+	7.6	4.07	0	-3.53	FALSE
chr13:110663519-110667339	ENSG00000134905.17	CARS2	-	8.48	4.97	0	-3.51	FALSE
chr1:70221840-70228421	ENSG00000116754.13	SRSF11	+	10.26	6.77	0	-3.49	FALSE
chr10:103400529-103403117	ENSG00000148843.15	PDCD11	+	4.9	1.44	0	-3.45	FALSE
chr12:110377618-110381751	ENSG00000196510.14	ANAPC7	-	6.53	3.08	0	-3.45	FALSE
chr2:95101724-95104639	ENSG00000144029.12	MRPS5	-	8.77	5.32	0	-3.44	FALSE
chr7:139360323-139376061	ENSG00000146963.18	LUC7L2	+	7.72	4.28	0	-3.44	FALSE
chr5:94912977-94940083	ENSG00000175471.19	MCTP1	-	4.66	1.24	0	-3.42	FALSE
chr7:98978905-98981768	ENSG00000196367.14	TRRAP	+	0.26	3.68	0	3.41	FALSE
chrX:40077970-40097214	ENSG00000183337.18	BCOR	-	3.39	0	0	-3.39	FALSE
chr12:32708225-32710928	ENSG00000087470.19	DNM1L	+	5.49	2.11	0	-3.38	FALSE
chr6:45365302-45377767	ENSG00000196284.17	SUPT3H	-	3.6	0.23	0	-3.37	FALSE
chr10:3120045-3129818	ENSG00000067057.18	PFKP	+	7.56	4.2	0	-3.36	FALSE
chr17:32368015-32369294	ENSG00000010244.19	ZNF207	+	5.8	2.44	0	-3.35	FALSE
chr1:117060558-117062386	ENSG00000116830.12	TTF2	+	0.14	3.48	0	3.34	FALSE
chr12:26400259-26411319	ENSG00000123104.12	ITPR2	-	6.18	2.88	0	-3.31	FALSE
chr16:27403221-27430055	ENSG00000103522.16	IL21R	+	1.52	4.82	0	3.3	FALSE
chr3:186577801-186581370	ENSG00000090520.12	DNAJB11	+	6.56	3.26	0	-3.3	FALSE
chr5:123604831-123614341	ENSG00000151292.17	CSNK1G3	+	4.69	1.4	0	-3.3	FALSE
chr5:154386431-154404103	ENSG00000164574.16	GALNT10	+	7.57	4.29	0	-3.28	FALSE
chr19:49931029-49932421	ENSG00000169136.12	ATF5	+	9.67	6.42	0	-3.25	FALSE
chr11:66617058-66624213	ENSG00000239306.5	RBM14	+	6.07	2.86	0	-3.21	FALSE
chr4:153598733-153602151	ENSG00000121210.16	TMEM131L	+	7.72	4.5	0	-3.21	FALSE
chr2:135772548-135776248	ENSG00000144224.17	UBXN4	+	6.29	3.09	0	-3.2	FALSE
chr13:75306472-75309941	ENSG00000136111.14	TBC1D4	-	6.86	3.68	0	-3.18	FALSE
chr15:67204149-67208561	ENSG00000103591.13	AAGAB	-	5.38	2.22	0	-3.16	FALSE
chr7:2944538-2945818	ENSG00000198286.10	CARD11	-	3.46	0.3	0	-3.16	FALSE
chr2:120093277-120100243	ENSG00000115109.14	EPB41L5	+	3.33	0.19	0	-3.14	FALSE
chr7:156658571-156675695	ENSG00000105982.17	RNF32	+	3.14	0	0	-3.14	FALSE
chr19:19321136-19335717	ENSG00000129933.21	MAU2	+	0.76	3.89	0	3.13	FALSE
chr1:77955330-77956571	ENSG00000162613.17	FUBP1	-	5.5	2.39	0	-3.12	FALSE
chr1:162805493-162812297	ENSG00000132196.16	HSD17B7	+	4.66	1.55	0	-3.12	FALSE
chr11:34890553-34895009	ENSG00000149089.13	APIP	-	6.66	3.56	0	-3.1	FALSE
chr3:186784697-186784961	ENSG00000156976.17	EIF4A2	+	2.4	5.49	0	3.1	FALSE
chr12:106967181-106971104	ENSG00000151135.10	TMEM263	+	5.6	2.51	0	-3.09	FALSE
chr16:80997430-81006733	ENSG00000103121.9	CMC2	-	4.41	1.32	0	-3.08	FALSE
chr17:45035000-45060887	ENSG00000172992.12	DCAKD	-	4.52	1.44	0	-3.08	FALSE
chr2:53869539-53874338	ENSG00000068878.15	PSME4	-	5.94	2.86	0	-3.08	FALSE
chr7:44392486-44404439	ENSG00000015676.18	NUDCD3	-	5.68	2.6	0	-3.08	FALSE
chr8:85217503-85220305	ENSG00000176731.12	RBIS	-	5.76	2.67	0	-3.08	FALSE
chr10:12014185-12028744	ENSG00000151461.20	UPF2	-	4.97	1.91	0	-3.06	FALSE
chr16:56823847-56828976	ENSG00000102900.13	NUP93	+	3.84	0.78	0	-3.06	FALSE
chr11:64770409-64773429	ENSG00000168066.21	SF1	-	8.83	5.79	0	-3.04	FALSE
chr2:190910322-190921023	ENSG00000115419.13	GLS	+	5.64	2.61	0	-3.03	FALSE
chr3:142499719-142503361	ENSG00000175054.16	ATR	-	3.36	0.34	0	-3.02	FALSE
chr18:36718716-36730645	ENSG00000134775.15	FHOD3	+	3.02	0	0	-3.01	FALSE
chr7:123545677-123550469	ENSG00000128609.16	NDUFA5	-	4.97	1.97	0	-3	FALSE
chr4:153627688-153632717	ENSG00000121210.16	TMEM131L	+	5.93	2.95	0	-2.99	FALSE
chr2:55673080-55679681	ENSG00000138035.15	PNPT1	-	3.68	0.7	0	-2.97	FALSE
chr20:17943196-17947485	ENSG00000089006.17	SNX5	-	8.34	5.39	0	-2.96	FALSE
chr6:31356443-31356687	ENSG00000234745.13	HLA-B	-	0.17	3.12	0	2.95	FALSE
chr8:100717889-100718086	ENSG00000070756.17	PABPC1	-	4.2	1.25	0	-2.95	FALSE
chr1:149924015-149925835	ENSG00000143368.10	SF3B4	-	1.19	4.12	0	2.93	FALSE
chr16:28935555-28936152	ENSG00000177455.15	CD19	+	5.34	2.43	0	-2.91	FALSE
chr22:42876334-42876887	ENSG00000100266.19	PACSIN2	-	5.08	2.19	0	-2.89	FALSE
chr6:137201009-137203498	ENSG00000027697.15	IFNGR1	-	7.34	4.44	0	-2.89	FALSE
chr6:42935671-42937716	ENSG00000137161.17	CNPY3	+	7.17	4.3	0	-2.87	FALSE
chr18:10731522-10736603	ENSG00000154864.13	PIEZO2	-	3.7	0.85	0	-2.85	FALSE
chr3:122363028-122368175	ENSG00000160124.9	MIX23	-	4.51	1.65	0	-2.85	FALSE
chr3:179368104-179375219	ENSG00000171109.19	MFN1	+	8.3	5.44	0	-2.85	FALSE
chr1:244860475-244862460	ENSG00000153187.20	HNRNPU	-	4.72	1.88	0	-2.84	FALSE
chr15:55372045-55376948	ENSG00000260916.8	CCPG1	-	4.14	1.3	0	-2.84	FALSE
chr7:8114045-8127872	ENSG00000003147.19	ICA1	-	3.96	1.11	0	-2.84	FALSE
chr6:166322887-166324536	ENSG00000198818.10	SFT2D1	-	6.6	3.77	0	-2.83	FALSE
chr12:46189072-46197719	ENSG00000111371.16	SLC38A1	-	6.8	3.98	0	-2.82	FALSE
chr3:15242254-15245525	ENSG00000131375.10	CAPN7	+	3.53	0.7	0	-2.82	FALSE
chr22:42877011-42879047	ENSG00000100266.19	PACSIN2	-	4.22	1.43	0	-2.79	FALSE
chr12:48049133-48063709	ENSG00000079387.14	SENP1	-	3.17	0.39	0	-2.78	FALSE
chr7:120806693-120810462	ENSG00000106025.9	TSPAN12	-	3.2	0.43	0	-2.78	FALSE
chr1:151055994-151059478	ENSG00000197622.13	CDC42SE1	-	6.46	3.69	0	-2.77	FALSE
chr17:50368299-50370031	ENSG00000108826.16	MRPL27	-	4.93	2.18	0	-2.75	FALSE
chr2:117822262-117824568	ENSG00000088205.13	DDX18	+	4.59	1.84	0	-2.75	FALSE
chr16:88648115-88650955	ENSG00000051523.11	CYBA	-	2.17	4.92	0	2.74	FALSE
chr18:10705747-10714763	ENSG00000154864.13	PIEZO2	-	4.11	1.37	0	-2.74	FALSE
chr20:46123220-46126639	ENSG00000101017.14	CD40	+	8.23	5.49	0	-2.74	FALSE
chr15:83115742-83151214	ENSG00000166503.9	HDGFL3	-	2.93	0.19	0	-2.73	FALSE
chr1:160634898-160637190	ENSG00000117090.15	SLAMF1	-	9.23	6.51	0	-2.72	FALSE
chr2:222624776-222628836	ENSG00000116120.11	FARSB	-	4.28	1.57	0	-2.71	FALSE
chr11:57421374-57423981	ENSG00000134802.18	SLC43A3	-	5.42	2.72	0	-2.7	FALSE
chr11:64773506-64776497	ENSG00000168066.21	SF1	-	6.12	3.42	0	-2.7	FALSE
chr19:35345721-35346150	ENSG00000012124.17	CD22	+	4.54	1.88	0	-2.66	FALSE
chr11:88328197-88334936	ENSG00000109861.17	CTSC	-	5.75	3.1	0	-2.65	FALSE
chr9:124292089-124301935	ENSG00000119408.17	NEK6	+	0	2.66	0	2.65	FALSE
chr19:46376575-46383410	ENSG00000011485.15	PPP5C	+	4.96	2.33	0	-2.63	FALSE
chr4:145542699-145546702	ENSG00000170365.10	SMAD1	+	3.09	0.47	0	-2.62	FALSE
chr6:36598984-36601151	ENSG00000112081.17	SRSF3	+	5.69	3.06	0	-2.62	FALSE
chr7:44963125-44964048	ENSG00000136286.16	MYO1G	-	6.59	3.99	0	-2.6	FALSE
chr12:6967780-6967891	ENSG00000215021.10	PHB2	-	1.64	4.23	0	2.59	FALSE
chr2:27207791-27211466	ENSG00000138074.15	SLC5A6	-	4.22	1.63	0	-2.59	FALSE
chr3:185926735-185937824	ENSG00000136527.18	TRA2B	-	5.6	3.01	0	-2.59	FALSE
chr13:19666580-19668376	ENSG00000196199.14	MPHOSPH8	+	3.41	0.82	0	-2.58	FALSE
chr3:112349820-112361542	ENSG00000091972.18	CD200	+	4.17	1.58	0	-2.58	FALSE
chr1:181766612-181771292	ENSG00000198216.12	CACNA1E	+	2.65	0.09	0	-2.56	FALSE
chr18:59152686-59155687	ENSG00000166562.9	SEC11C	+	4.25	1.69	0	-2.56	FALSE
chr13:79539776-79543557	ENSG00000102471.14	NDFIP2	+	4.35	1.79	0	-2.55	FALSE
chr1:160748515-160749820	ENSG00000026751.17	SLAMF7	+	6.81	4.27	0	-2.54	FALSE
chr7:129167561-129167772	ENSG00000158457.6	TSPAN33	+	3.51	6.04	0	2.54	FALSE
chr11:88312555-88334936	ENSG00000109861.17	CTSC	-	4.17	1.64	0	-2.53	FALSE
chr19:1422397-1425877	ENSG00000071626.17	DAZAP1	+	5.69	3.16	0	-2.53	FALSE
chr2:202206804-202207252	ENSG00000116030.17	SUMO1	-	97.34	99.87	0	2.53	FALSE
chr3:186785102-186785882	ENSG00000156976.17	EIF4A2	+	2.65	5.16	0	2.51	FALSE
chr17:48841888-48848063	ENSG00000136436.15	CALCOCO2	+	4.47	1.97	0	-2.5	FALSE
chr2:177219315-177219407	ENSG00000170144.21	HNRNPA3	+	4.3	1.8	0	-2.5	FALSE
chr8:27444272-27450748	ENSG00000120899.18	PTK2B	+	6.53	4.03	0	-2.5	FALSE
chr11:9139855-9141939	ENSG00000184014.9	DENND5A	-	4.51	2.01	0	-2.49	FALSE
chr6:159788144-159789404	ENSG00000120438.12	TCP1	-	4.22	1.72	0	-2.49	FALSE
chr6:166931119-166934090	ENSG00000026297.17	RNASET2	-	3.79	1.3	0	-2.48	FALSE
chr11:115178776-115198405	ENSG00000182985.18	CADM1	-	3.43	0.96	0	-2.47	FALSE
chr3:12901523-12908348	ENSG00000144711.16	IQSEC1	-	5	2.52	0	-2.47	FALSE
chr1:110894402-110894959	ENSG00000143119.14	CD53	+	6.38	3.91	0	-2.46	FALSE
chr6:32642785-32642951	ENSG00000196735.13	HLA-DQA1	+	5.16	2.7	0	-2.46	FALSE
chr8:61458543-61499454	ENSG00000177182.11	CLVS1	+	2.53	0.08	0	-2.44	FALSE
chr19:35022039-35023235	ENSG00000089351.15	GRAMD1A	+	3.64	1.21	0	-2.43	FALSE
chr4:89936799-89951604	ENSG00000138722.10	MMRN1	+	2.84	0.43	0	-2.41	FALSE
chr4:169002206-169006754	ENSG00000145439.12	CBR4	-	2.86	0.46	0	-2.4	FALSE
chr17:42125899-42126754	ENSG00000108774.15	RAB5C	-	3.57	1.18	0	-2.39	FALSE
chr19:14483007-14491655	ENSG00000123159.16	GIPC1	-	3.76	1.36	0	-2.39	FALSE
chr8:108479111-108486511	ENSG00000104412.8	EMC2	+	4.3	1.92	0	-2.39	FALSE
chr1:12497632-12506852	ENSG00000048707.15	VPS13D	+	2.58	0.2	0	-2.38	FALSE
chr12:130479017-130506647	ENSG00000060709.15	RIMBP2	-	2.36	0	0	-2.35	FALSE
chr7:141745585-141750310	ENSG00000106028.11	SSBP1	+	4.12	1.77	0	-2.35	FALSE
chr13:46695018-46699335	ENSG00000136141.15	LRCH1	+	0.08	2.43	0	2.34	FALSE
chr11:59807850-59809854	ENSG00000166902.5	MRPL16	-	4.16	1.84	0	-2.33	FALSE
chr14:55661613-55667240	ENSG00000126777.18	KTN1	+	4	1.67	0	-2.33	FALSE
chr22:42879170-42882183	ENSG00000100266.19	PACSIN2	-	5.16	2.84	0	-2.32	FALSE
chr3:98585660-98588712	ENSG00000080819.9	CPOX	-	4.03	1.7	0	-2.32	FALSE
chr2:20290791-20294375	ENSG00000055917.16	PUM2	-	0.64	2.96	0	2.31	FALSE
chr19:7690558-7696824	ENSG00000104921.15	FCER2	-	4.81	2.51	0	-2.3	FALSE
chr6:166943090-166946681	ENSG00000026297.17	RNASET2	-	4.42	2.11	0	-2.3	FALSE
chr9:97658744-97660945	ENSG00000136937.13	NCBP1	+	3.01	0.71	0	-2.3	FALSE
chrX:101358438-101358616	ENSG00000010671.16	BTK	-	3.16	0.87	0	-2.3	FALSE
chr16:10879043-10895281	ENSG00000179583.20	CIITA	+	0.11	2.4	0	2.29	FALSE
chr2:33588520-33592079	ENSG00000119812.19	FAM98A	-	3.88	1.6	0	-2.28	FALSE
chr2:55568364-55573618	ENSG00000275052.5	PPP4R3B	-	3.73	1.47	0	-2.26	FALSE
chr1:33010834-33013206	ENSG00000004455.17	AK2	-	6.28	4.03	0	-2.25	FALSE
chr6:137198640-137200880	ENSG00000027697.15	IFNGR1	-	6.9	4.65	0	-2.25	FALSE
chr16:28933510-28935443	ENSG00000177455.15	CD19	+	4.23	1.99	0	-2.24	FALSE
chr14:34964041-34969169	ENSG00000258704.6	SRP54-AS1	-	2.54	0.31	0	-2.23	FALSE
chr2:272151-275139	ENSG00000143727.16	ACP1	+	3.78	1.56	0	-2.22	FALSE
chr1:116521984-116535964	ENSG00000116815.16	CD58	-	4.98	2.77	0	-2.21	FALSE
chr5:95814390-95816506	ENSG00000173221.14	GLRX	-	3.23	1.02	0	-2.21	FALSE
chr7:56061850-56062682	ENSG00000146731.11	CCT6A	+	4.85	2.66	0	-2.19	FALSE
chrX:78945496-78960507	ENSG00000078589.13	P2RY10	+	3.74	1.55	0	-2.19	FALSE
chr16:85911659-85913130	ENSG00000140968.11	IRF8	+	5.12	2.95	0	-2.18	FALSE
chr15:76175675-76191967	ENSG00000169758.13	TMEM266	+	2.16	0	0	-2.16	FALSE
chr4:55417986-55424537	ENSG00000134851.13	TMEM165	+	4.21	2.06	0	-2.15	FALSE
chr9:7103871-7128065	ENSG00000107077.19	KDM4C	+	2.65	0.5	0	-2.15	FALSE
chr5:311403-314416	ENSG00000249915.8	PDCD6	+	4.7	2.56	0	-2.14	FALSE
chrX:153457229-153462609	ENSG00000213397.12	HAUS7	-	2.67	0.53	0	-2.14	FALSE
chr14:100143891-100144013	ENSG00000196405.13	EVL	+	97.64	99.78	0	2.13	FALSE
chr2:230462519-230464066	ENSG00000067066.17	SP100	+	3.42	1.29	0	-2.13	FALSE
chr1:110897893-110899123	ENSG00000143119.14	CD53	+	5.43	3.31	0	-2.12	FALSE
chrX:129448444-129465519	ENSG00000102038.16	SMARCA1	-	2.15	0.03	0	-2.12	FALSE
chr16:31182665-31183857	ENSG00000089280.19	FUS	+	3.4	1.29	0	-2.11	FALSE
chr5:143282726-143295459	ENSG00000113580.15	NR3C1	-	4.16	2.05	0	-2.11	FALSE
chr9:33113587-33113773	ENSG00000086062.13	B4GALT1	-	2.3	0.18	0	-2.11	FALSE
chr1:7920924-7933161	ENSG00000049249.9	TNFRSF9	-	2.1	0	0	-2.1	FALSE
chr2:38746748-38748046	ENSG00000115875.19	SRSF7	-	4.53	2.43	0	-2.1	FALSE
chr11:61404705-61410937	ENSG00000149532.16	CPSF7	-	4.47	2.39	0	-2.08	FALSE
chr17:27301957-27303366	ENSG00000109046.15	WSB1	+	1.47	3.55	0	2.08	FALSE
chr2:68386687-68388386	ENSG00000115956.10	PLEK	+	4.13	2.05	0	-2.08	FALSE
chr7:926645-935374	ENSG00000105963.15	ADAP1	-	0.34	2.42	0	2.08	FALSE
chr16:30118539-30121823	ENSG00000102882.12	MAPK3	-	0.39	2.43	0	2.04	FALSE
chr8:89937076-89943252	ENSG00000104320.14	NBN	-	3.19	1.15	0	-2.04	FALSE
chr8:85215038-85217385	ENSG00000176731.12	RBIS	-	4.01	1.98	0	-2.03	FALSE
chr21:44865448-44873501	ENSG00000183255.12	PTTG1IP	-	4.26	2.24	0	-2.02	FALSE
chr10:130175090-130179341	ENSG00000108010.12	GLRX3	+	3.63	1.62	0	-2.01	FALSE
chr18:36769427-36779447	ENSG00000134775.15	FHOD3	+	2.04	0.03	0	-2	FALSE
chr1:51750196-51756319	ENSG00000117859.19	OSBPL9	+	4	2.02	0	-1.98	FALSE
chr9:312167-317042	ENSG00000107099.17	DOCK8	+	2.52	0.54	0	-1.98	FALSE
chr1:150093649-150110495	ENSG00000136631.15	VPS45	+	4.06	2.12	0	-1.95	FALSE
chr5:170250886-170252433	ENSG00000043462.13	LCP2	-	2.22	0.28	0	-1.94	FALSE
chr5:171405404-171406396	ENSG00000181163.14	NPM1	+	3.08	1.14	0	-1.94	FALSE
chr12:9722814-9732948	ENSG00000184293.7	CLECL1	-	2.64	0.72	0	-1.92	FALSE
chr19:7697076-7697235	ENSG00000104921.15	FCER2	-	4.07	2.15	0	-1.92	FALSE
chr8:54052757-54055059	ENSG00000120992.18	LYPLA1	-	3.06	1.13	0	-1.92	FALSE
chr17:55407821-55411256	ENSG00000108960.9	MMD	-	2.08	0.17	0	-1.91	FALSE
chr2:227340381-227355676	ENSG00000168958.20	MFF	+	5.41	3.5	0	-1.91	FALSE
chr1:19078067-19081348	ENSG00000127481.15	UBR4	-	3.31	1.41	0	-1.9	FALSE
chr1:241508786-241511966	ENSG00000091483.8	FH	-	3.16	1.26	0	-1.9	FALSE
chr7:26197733-26200571	ENSG00000122566.22	HNRNPA2B1	-	3.44	1.54	0	-1.9	FALSE
chr10:110883098-110885252	ENSG00000150593.18	PDCD4	+	4.98	3.09	0	-1.89	FALSE
chr6:150972059-151009818	ENSG00000120254.16	MTHFD1L	+	2.51	0.64	0	-1.88	FALSE
chr8:123015586-123019194	ENSG00000136986.10	DERL1	-	2.94	1.07	0	-1.88	FALSE
chr17:47828671-47831459	ENSG00000159111.13	MRPL10	-	2.8	0.93	0	-1.87	FALSE
chr21:43094789-43095437	ENSG00000160201.12	U2AF1	-	2.2	0.32	0	-1.87	FALSE
chr1:111161297-111174878	ENSG00000134255.14	CEPT1	+	4.98	3.12	0	-1.86	FALSE
chr1:246843929-246849614	ENSG00000153207.16	AHCTF1	-	2.7	0.85	0	-1.86	FALSE
chr6:166326168-166328275	ENSG00000198818.10	SFT2D1	-	3.42	1.56	0	-1.86	FALSE
chr11:34970287-34978123	ENSG00000110435.13	PDHX	+	2.26	0.43	0	-1.84	FALSE
chr6:31355593-31356166	ENSG00000234745.13	HLA-B	-	0.03	1.87	0	1.84	FALSE
chr12:29520721-29536208	ENSG00000133687.16	TMTC1	-	1.83	0.02	0	-1.81	FALSE
chr17:48913022-48916075	ENSG00000159202.18	UBE2Z	+	4.13	2.32	0	-1.81	FALSE
chr18:2892487-2906782	ENSG00000132205.11	EMILIN2	+	1.88	0.08	0	-1.8	FALSE
chr19:10362658-10364613	ENSG00000105397.14	TYK2	-	4.2	2.4	0	-1.8	FALSE
chr18:35480564-35497718	ENSG00000153391.16	INO80C	-	2.7	0.94	0	-1.77	FALSE
chr19:8474245-8485602	ENSG00000099783.12	HNRNPM	+	2.94	1.18	0	-1.77	FALSE
chr10:133263766-133267351	ENSG00000151651.16	ADAM8	-	3.6	1.85	0	-1.76	FALSE
chr19:7698410-7698740	ENSG00000104921.15	FCER2	-	6.01	4.26	0	-1.75	FALSE
chr19:32585908-32586857	ENSG00000105185.12	PDCD5	+	3.65	1.9	0	-1.75	FALSE
chr6:136651092-136656306	ENSG00000197442.10	MAP3K5	-	3.47	1.72	0	-1.75	FALSE
chr15:101686063-101701085	ENSG00000185418.16	TARS3	-	1.85	0.11	0	-1.74	FALSE
chr18:74255776-74260914	ENSG00000166347.19	CYB5A	-	2.9	1.16	0	-1.74	FALSE
chr1:183569186-183570779	ENSG00000116701.15	NCF2	-	3.43	1.7	0	-1.73	FALSE
chr10:71822008-71825836	ENSG00000197746.14	PSAP	-	3.24	1.51	0	-1.73	FALSE
chr16:81798983-81854443	ENSG00000197943.10	PLCG2	+	0	1.73	0	1.73	FALSE
chr19:6586406-6590102	ENSG00000125726.11	CD70	-	4.46	2.75	0	-1.71	FALSE
chr12:27368413-27380246	ENSG00000029153.14	ARNTL2	+	2.5	0.8	0	-1.7	FALSE
chr3:37355188-37366079	ENSG00000144674.16	GOLGA4	+	1.91	0.21	0	-1.7	FALSE
chr5:95816627-95822455	ENSG00000173221.14	GLRX	-	2.87	1.18	0	-1.7	FALSE
chr10:100523930-100526398	ENSG00000166136.16	NDUFB8	-	3.6	1.92	0	-1.69	FALSE
chr1:160679132-160681201	ENSG00000117091.10	CD48	-	3.54	1.87	0	-1.68	FALSE
chr22:44136519-44140123	ENSG00000188677.15	PARVB	+	2.53	0.87	0	-1.66	FALSE
chr1:246648038-246660198	ENSG00000162852.14	CNST	+	1.98	0.34	0	-1.64	FALSE
chr13:23874910-23879267	ENSG00000027001.10	MIPEP	-	1.88	0.24	0	-1.64	FALSE
chr5:71635247-71641002	ENSG00000131844.17	MCCC2	+	2.86	1.23	0	-1.64	FALSE
chr1:235677620-235686948	ENSG00000143669.14	LYST	-	1.68	0.04	0	-1.63	FALSE
chr2:162273945-162276686	ENSG00000115267.9	IFIH1	-	2.86	1.24	0	-1.62	FALSE
chr6:159791127-159797286	ENSG00000112110.10	MRPL18	+	2.66	1.04	0	-1.62	FALSE
chr5:140552185-140557146	ENSG00000213523.12	SRA1	-	2.65	1.04	0	-1.61	FALSE
chr19:1425961-1428841	ENSG00000071626.17	DAZAP1	+	3.72	2.11	0	-1.6	FALSE
chr6:166320257-166322856	ENSG00000198818.10	SFT2D1	-	3.15	1.56	0	-1.59	FALSE
chr8:42293513-42305186	ENSG00000104365.16	IKBKB	+	2.44	0.86	0	-1.59	FALSE
chr8:67211616-67216589	ENSG00000066777.9	ARFGEF1	-	1.7	0.11	0	-1.59	FALSE
chr8:141144260-141150833	ENSG00000105339.11	DENND3	+	2.74	1.15	0	-1.59	FALSE
chr9:131643418-131650809	ENSG00000107263.19	RAPGEF1	-	0.8	2.38	0	1.58	FALSE
chr2:26254475-26263379	ENSG00000138029.14	HADHB	+	3.31	1.74	0	-1.57	FALSE
chr2:65089071-65090982	ENSG00000138069.18	RAB1A	-	2.97	1.43	0	-1.55	FALSE
chr4:2252523-2257981	ENSG00000123933.17	MXD4	-	3.56	2.01	0	-1.55	FALSE
chr10:27526890-27532506	ENSG00000099246.18	RAB18	+	2.5	0.96	0	-1.54	FALSE
chr14:58267521-58270417	ENSG00000100567.13	PSMA3	+	3.02	1.49	0	-1.53	FALSE
chr5:177332247-177334283	ENSG00000169223.15	LMAN2	-	2.9	1.36	0	-1.53	FALSE
chr10:89008998-89010538	ENSG00000026103.22	FAS	+	2.28	0.77	0	-1.52	FALSE
chr19:35332925-35336035	ENSG00000012124.17	CD22	+	3.3	1.85	0	-1.45	FALSE
chr1:155312396-155317940	ENSG00000160752.15	FDPS	+	4.41	2.96	0	-1.44	FALSE
chr11:77355843-77358897	ENSG00000149269.10	PAK1	-	4	2.56	0	-1.44	FALSE
chr5:150403313-150404679	ENSG00000019582.16	CD74	-	2.15	3.6	0	1.44	FALSE
chr7:74224761-74228943	ENSG00000086730.17	LAT2	+	3.74	2.31	0	-1.44	FALSE
chr10:110502870-110506934	ENSG00000138166.6	DUSP5	+	3.35	1.92	0	-1.43	FALSE
chr1:160619850-160624095	ENSG00000117090.15	SLAMF1	-	3.45	2.04	0	-1.42	FALSE
chr7:99354122-99358339	ENSG00000241685.10	ARPC1A	+	2.14	0.72	0	-1.42	FALSE
chr1:116536229-116544310	ENSG00000116815.16	CD58	-	1.67	0.26	0	-1.41	FALSE
chr5:135353046-135360496	ENSG00000113648.16	MACROH2A1	-	4.32	2.91	0	-1.41	FALSE
chr14:102891418-102897260	ENSG00000131323.16	TRAF3	+	3.3	1.9	0	-1.4	FALSE
chr1:54216345-54218171	ENSG00000116221.15	MRPL37	+	2.01	0.63	0	-1.38	FALSE
chr14:35019075-35022909	ENSG00000100883.13	SRP54	+	2.41	1.03	0	-1.38	FALSE
chr22:42827000-42831548	ENSG00000242247.11	ARFGAP3	-	2.76	1.38	0	-1.38	FALSE
chr11:34895111-34916227	ENSG00000149089.13	APIP	-	2.84	1.47	0	-1.37	FALSE
chr11:65886423-65887599	ENSG00000172500.13	FIBP	-	1.91	0.54	0	-1.37	FALSE
chr18:12963372-12971152	ENSG00000085415.16	SEH1L	+	2.06	0.69	0	-1.37	FALSE
chr21:14486115-14498441	ENSG00000155307.19	SAMSN1	-	3.48	2.11	0	-1.37	FALSE
chr10:96204617-96207010	ENSG00000095585.17	BLNK	-	2.29	0.93	0	-1.36	FALSE
chr4:151679892-151688629	ENSG00000059691.12	GATB	-	1.86	0.5	0	-1.36	FALSE
chr13:77045494-77050996	ENSG00000005810.19	MYCBP2	-	2.24	0.88	0	-1.35	FALSE
chr3:49294599-49297869	ENSG00000114316.13	USP4	-	1.82	0.47	0	-1.35	FALSE
chr4:145540062-145542581	ENSG00000170365.10	SMAD1	+	1.37	0.01	0	-1.35	FALSE
chr19:14413225-14419269	ENSG00000123136.15	DDX39A	-	2.23	0.9	0	-1.34	FALSE
chr6:405131-407454	ENSG00000137265.15	IRF4	+	4.22	2.88	0	-1.34	FALSE
chr1:113819655-113825141	ENSG00000134242.16	PTPN22	-	2.48	1.15	0	-1.33	FALSE
chr12:96259854-96267081	ENSG00000111145.8	ELK3	+	1.34	0.02	0	-1.32	FALSE
chr4:38998910-39032225	ENSG00000121895.8	TMEM156	-	0.04	1.36	0	1.32	FALSE
chr16:88643572-88646115	ENSG00000051523.11	CYBA	-	3.72	2.42	0	-1.3	FALSE
chr7:24710389-24717253	ENSG00000105928.16	GSDME	-	2.28	0.98	0	-1.3	FALSE
chr1:224389861-224393827	ENSG00000162923.17	WDR26	-	2.27	0.98	0	-1.29	FALSE
chr11:9501271-9508618	ENSG00000166478.10	ZNF143	+	1.29	0	0	-1.29	FALSE
chr19:32582233-32584949	ENSG00000105185.12	PDCD5	+	2.82	1.55	0	-1.27	FALSE
chr16:27437688-27442961	ENSG00000103522.16	IL21R	+	3.17	1.91	0	-1.26	FALSE
chr1:24169602-24180730	ENSG00000185436.12	IFNLR1	-	1.25	0	0	-1.25	FALSE
chr1:77949301-77955254	ENSG00000162613.17	FUBP1	-	2.16	0.92	0	-1.25	FALSE
chr15:81303651-81305907	ENSG00000172349.18	IL16	+	2.61	1.36	0	-1.25	FALSE
chr5:100856397-100886342	ENSG00000113532.13	ST8SIA4	-	2.16	0.91	0	-1.25	FALSE
chr9:131592184-131596297	ENSG00000107263.19	RAPGEF1	-	2.79	1.52	0	-1.25	FALSE
chr17:78113625-78117268	ENSG00000141524.17	TMC6	-	2.2	0.97	0	-1.24	FALSE
chr2:215346942-215349093	ENSG00000138363.15	ATIC	+	2.8	1.56	0	-1.24	FALSE
chr7:6469755-6474183	ENSG00000136240.10	KDELR2	-	2.32	1.07	0	-1.24	FALSE
chr1:160681469-160684886	ENSG00000117091.10	CD48	-	2.16	0.94	0	-1.23	FALSE
chr2:231166018-231170565	ENSG00000173692.14	PSMD1	+	2.84	1.62	0	-1.23	FALSE
chr4:129094029-129102601	ENSG00000151470.13	C4orf33	+	1.23	0	0	-1.23	FALSE
chr4:48894054-48897803	ENSG00000145247.12	OCIAD2	-	1.49	0.26	0	-1.22	FALSE
chr9:92068099-92080015	ENSG00000090054.15	SPTLC1	-	1.77	0.55	0	-1.22	FALSE
chr1:24927731-24929586	ENSG00000020633.19	RUNX3	-	2.5	1.29	0	-1.21	FALSE
chr2:54974765-54982514	ENSG00000115310.18	RTN4	-	2.74	1.53	0	-1.21	FALSE
chr2:203729773-203734783	ENSG00000178562.18	CD28	+	1.21	0	0	-1.21	FALSE
chr3:180968255-180970157	ENSG00000114416.18	FXR1	+	2.54	1.32	0	-1.21	FALSE
chr3:189989039-189994093	ENSG00000090530.10	P3H2	-	2.76	1.54	0	-1.21	FALSE
chrX:70134817-70146632	ENSG00000089289.16	IGBP1	+	1.98	0.78	0	-1.21	FALSE
chr3:196065601-196067517	ENSG00000072274.13	TFRC	-	1.55	0.36	0	-1.2	FALSE
chr7:24834737-24840689	ENSG00000070882.13	OSBPL3	-	1.34	0.14	0	-1.2	FALSE
chr2:109553220-109564365	ENSG00000186522.15	SEPTIN10	-	2.08	0.89	0	-1.19	FALSE
chr11:16748158-16752784	ENSG00000110696.10	C11orf58	+	2.4	1.23	0	-1.17	FALSE
chr7:26193695-26195846	ENSG00000122566.22	HNRNPA2B1	-	1.71	0.54	0	-1.17	FALSE
chr7:38207730-38214356	ENSG00000010270.14	STARD3NL	+	1.88	0.71	0	-1.17	FALSE
chrX:71062950-71068141	ENSG00000147164.12	SNX12	-	1.4	0.23	0	-1.17	FALSE
chr20:58694593-58698683	ENSG00000215440.12	NPEPL1	+	1.32	0.16	0	-1.16	FALSE
chr4:48851976-48857212	ENSG00000109180.15	OCIAD1	+	3.3	2.14	0	-1.15	FALSE
chr4:82359640-82371527	ENSG00000138668.19	HNRNPD	-	1.85	0.72	0	-1.14	FALSE
chr12:56644956-56645170	ENSG00000110955.9	ATP5F1B	-	1.96	0.83	0	-1.13	FALSE
chr15:72200656-72202453	ENSG00000067225.19	PKM	-	2.22	1.09	0	-1.13	FALSE
chr6:108664890-108679826	ENSG00000118689.15	FOXO3	+	1.18	0.05	0	-1.13	FALSE
chr8:22608066-22613016	ENSG00000158941.16	CCAR2	+	1.93	0.81	0	-1.13	FALSE
chr9:120911514-120913327	ENSG00000056558.11	TRAF1	-	2.31	1.18	0	-1.13	FALSE
chr1:110892534-110894326	ENSG00000143119.14	CD53	+	3.3	2.18	0	-1.12	FALSE
chr1:151307802-151315572	ENSG00000143393.17	PI4KB	-	1.34	0.23	0	-1.12	FALSE
chr4:1322504-1327626	ENSG00000090316.16	MAEA	+	1.77	0.65	0	-1.12	FALSE
chr17:75778724-75778809	ENSG00000132475.10	H3-3B	-	1.62	0.51	0	-1.11	FALSE
chr12:118152410-118160145	ENSG00000135090.14	TAOK3	-	1.86	0.76	0	-1.1	FALSE
chr19:16129605-16132211	ENSG00000167461.12	RAB8A	+	1.91	0.8	0	-1.1	FALSE
chr10:7802855-7806973	ENSG00000165629.20	ATP5F1C	+	3.45	2.35	0	-1.09	FALSE
chr14:102897402-102903254	ENSG00000131323.16	TRAF3	+	2.8	1.71	0	-1.09	FALSE
chr9:120909379-120911335	ENSG00000056558.11	TRAF1	-	2.16	1.07	0	-1.09	FALSE
chr1:244424388-244432544	ENSG00000035687.10	ADSS2	-	2.15	1.07	0	-1.08	FALSE
chr12:70319365-70329422	ENSG00000111596.14	CNOT2	+	1.71	0.63	0	-1.08	FALSE
chr12:110436205-110436556	ENSG00000111229.16	ARPC3	-	1.48	0.4	0	-1.08	FALSE
chr20:9518229-9529641	ENSG00000125869.10	LAMP5	+	1.29	0.22	0	-1.08	FALSE
chr10:96223990-96227409	ENSG00000095585.17	BLNK	-	1.7	0.64	0	-1.06	FALSE
chr11:32593950-32594913	ENSG00000149100.13	EIF3M	+	2.37	1.31	0	-1.06	FALSE
chr12:110436684-110437083	ENSG00000111229.16	ARPC3	-	1.21	0.16	0	-1.06	FALSE
chr7:26193374-26193574	ENSG00000122566.22	HNRNPA2B1	-	2.08	1.01	0	-1.06	FALSE
chr1:109402091-109409927	ENSG00000143106.13	PSMA5	-	2.73	1.68	0	-1.05	FALSE
chr14:99507148-99510156	ENSG00000090061.17	CCNK	+	1.65	0.6	0	-1.05	FALSE
chr20:32088645-32093862	ENSG00000101336.18	HCK	+	2.4	1.35	0	-1.05	FALSE
chr1:160612581-160619775	ENSG00000117090.15	SLAMF1	-	2.99	1.95	0	-1.03	FALSE
chr3:127695191-127710575	ENSG00000074416.15	MGLL	-	1.85	0.82	0	-1.03	FALSE
chr5:42629104-42688889	ENSG00000112964.14	GHR	+	1.03	0	0	-1.03	FALSE
chr12:4654923-4657747	ENSG00000139180.11	NDUFA9	+	1.69	0.67	0	-1.02	FALSE
chr14:54432221-54436368	ENSG00000100528.12	CNIH1	-	1.4	0.37	0	-1.02	FALSE
chr2:68382634-68386501	ENSG00000115956.10	PLEK	+	2.12	1.09	0	-1.02	FALSE
chr1:241532499-241548828	ENSG00000117009.12	KMO	+	1.11	0.1	0	-1.01	FALSE
chr3:64013608-64018598	ENSG00000163636.11	PSMD6	-	1.74	0.73	0	-1.01	FALSE
chr7:140696843-140702865	ENSG00000090266.13	NDUFB2	+	1.91	0.9	0	-1.01	FALSE
chr10:84139594-84141461	ENSG00000165678.21	GHITM	+	1.67	0.67	0	-1	FALSE
chr15:81301513-81303548	ENSG00000172349.18	IL16	+	2.5	1.51	0	-1	FALSE
chr2:15597472-15599668	ENSG00000079785.16	DDX1	+	1	0	0	-1	FALSE
chr3:196060248-196062581	ENSG00000072274.13	TFRC	-	1.62	0.62	0	-1	FALSE
chr1:19771483-19780579	ENSG00000162542.14	TMCO4	-	0.98	0	0	-0.98	FALSE
chr12:110655339-110661163	ENSG00000122986.14	HVCN1	-	2.3	1.33	0	-0.97	FALSE
chr19:49686727-49688161	ENSG00000126457.22	PRMT1	+	1.91	0.95	0	-0.97	FALSE
chr7:44977072-44978866	ENSG00000136286.16	MYO1G	-	0.1	1.06	0	0.97	FALSE
chr19:10916778-10919594	ENSG00000142453.12	CARM1	+	1.7	0.74	0	-0.95	FALSE
chr2:126656313-126693863	ENSG00000136732.16	GYPC	+	1.3	0.35	0	-0.95	FALSE
chr2:197490297-197493323	ENSG00000144381.18	HSPD1	-	1.97	1.02	0	-0.95	FALSE
chr3:129269001-129271766	ENSG00000181789.14	COPG1	+	1.44	0.48	0	-0.95	FALSE
chr3:141916021-141921976	ENSG00000069849.11	ATP1B3	+	1.67	0.7	0	-0.95	FALSE
chr4:52885867-52907456	ENSG00000184178.16	SCFD2	-	1.4	0.44	0	-0.95	FALSE
chr11:125456107-125460497	ENSG00000149557.14	FEZ1	-	0.94	0	0	-0.94	FALSE
chr5:172926570-172932435	ENSG00000113719.16	ERGIC1	+	1.86	0.92	0	-0.94	FALSE
chr1:12126237-12135587	ENSG00000120949.15	TNFRSF8	+	2.26	1.32	0	-0.93	FALSE
chr1:207480054-207485463	ENSG00000117322.18	CR2	+	1.93	1	0	-0.93	FALSE
chr15:80122801-80131179	ENSG00000086666.19	ZFAND6	+	2.51	1.6	0	-0.92	FALSE
chr16:27314021-27330065	ENSG00000077238.14	IL4R	+	0.92	0	0	-0.92	FALSE
chr1:74738789-74748750	ENSG00000162623.16	TYW3	+	2.69	1.79	0	-0.91	FALSE
chr13:99244625-99314096	ENSG00000134882.16	UBAC2	+	1.18	0.27	0	-0.91	FALSE
chr6:398936-401423	ENSG00000137265.15	IRF4	+	2.53	1.62	0	-0.91	FALSE
chr10:48877200-48890578	ENSG00000128815.19	WDFY4	+	1.34	0.44	0	-0.9	FALSE
chr13:99296164-99307339	ENSG00000169508.7	GPR183	-	1.84	0.94	0	-0.89	FALSE
chr2:95049707-95053380	ENSG00000172005.11	MAL	+	1.14	0.26	0	-0.88	FALSE
chr6:159768629-159775169	ENSG00000120437.9	ACAT2	+	2.38	1.5	0	-0.88	FALSE
chr7:100474441-100477276	ENSG00000166925.9	TSC22D4	-	1.48	0.6	0	-0.88	FALSE
chr7:129164570-129166777	ENSG00000158457.6	TSPAN33	+	1.75	0.88	0	-0.87	FALSE
chr8:80042669-80051526	ENSG00000076554.16	TPD52	-	1.25	0.39	0	-0.86	FALSE
chr14:71414015-71512742	ENSG00000197555.10	SIPA1L1	+	0.04	0.89	0	0.85	FALSE
chr15:100924730-100973803	ENSG00000154237.13	LRRK1	+	0.38	1.22	0	0.85	FALSE
chr6:149521172-149525142	ENSG00000131013.4	PPIL4	-	0.88	0.02	0	-0.85	FALSE
chr15:48336091-48341288	ENSG00000128951.14	DUT	+	1.63	0.79	0	-0.84	FALSE
chr2:105882050-105892981	ENSG00000071051.14	NCK2	+	1.41	0.58	0	-0.84	FALSE
chr3:187022005-187038741	ENSG00000073849.16	ST6GAL1	+	0.6	1.44	0	0.84	FALSE
chr4:40197301-40242713	ENSG00000168421.13	RHOH	+	1.89	1.04	0	-0.84	FALSE
chr19:1407803-1417499	ENSG00000071626.17	DAZAP1	+	1.53	0.7	0	-0.83	FALSE
chr10:110890671-110894090	ENSG00000150593.18	PDCD4	+	1.56	0.74	0	-0.82	FALSE
chr2:84433436-84441046	ENSG00000163541.12	SUCLG1	-	1.79	0.97	0	-0.82	FALSE
chr9:114381447-114387859	ENSG00000106948.17	AKNA	-	0.03	0.85	0	0.82	FALSE
chr1:207454477-207466525	ENSG00000117322.18	CR2	+	0.43	1.24	0	0.81	FALSE
chr2:105855290-105892981	ENSG00000071051.14	NCK2	+	0.94	0.12	0	-0.81	FALSE
chr11:66272461-66275803	ENSG00000174903.16	RAB1B	+	1.47	0.67	0	-0.8	FALSE
chr12:6958074-6959926	ENSG00000111679.17	PTPN6	+	1.92	1.12	0	-0.8	FALSE
chr2:106104838-106112645	ENSG00000115652.15	UXS1	-	1.34	0.57	0	-0.78	FALSE
chr7:74189919-74194740	ENSG00000106682.16	EIF4H	+	2.14	1.37	0	-0.78	FALSE
chr17:45222254-45230603	ENSG00000184922.14	FMNL1	+	0.07	0.84	0	0.77	FALSE
chr5:180249139-180261683	ENSG00000050748.18	MAPK9	-	1.05	0.29	0	-0.77	FALSE
chr6:129584113-129599215	ENSG00000146376.11	ARHGAP18	-	1.23	0.46	0	-0.77	FALSE
chr1:32938529-32942251	ENSG00000116514.17	RNF19B	-	0.78	0.02	0	-0.75	FALSE
chr2:95025886-95047958	ENSG00000172005.11	MAL	+	0.9	0.14	0	-0.75	FALSE
chr9:120914301-120923704	ENSG00000056558.11	TRAF1	-	3.03	2.29	0	-0.75	FALSE
chr1:226065810-226071350	ENSG00000163041.13	H3-3A	+	1.31	0.57	0	-0.74	FALSE
chr15:78925441-78927712	ENSG00000103811.18	CTSH	-	2.12	1.38	0	-0.74	FALSE
chr20:32094017-32099003	ENSG00000101336.18	HCK	+	1.86	1.12	0	-0.74	FALSE
chr20:50948663-50955185	ENSG00000000419.14	DPM1	-	1.63	0.89	0	-0.74	FALSE
chr20:58895685-58903527	ENSG00000087460.29	GNAS	+	2.1	1.35	0	-0.74	FALSE
chr9:120905239-120909229	ENSG00000056558.11	TRAF1	-	1.83	1.09	0	-0.74	FALSE
chr10:12238486-12246148	ENSG00000151465.14	CDC123	+	1.71	0.98	0	-0.73	FALSE
chr18:59140036-59149512	ENSG00000166562.9	SEC11C	+	1.52	0.78	0	-0.73	FALSE
chr21:41449296-41451166	ENSG00000157601.15	MX1	+	2.36	1.63	0	-0.73	FALSE
chr6:3140510-3152487	ENSG00000137274.13	BPHL	+	0.76	0.02	0	-0.73	FALSE
chr8:76988339-76999989	ENSG00000164751.15	PEX2	-	1.53	0.79	0	-0.73	FALSE
chr1:110891472-110892344	ENSG00000143119.14	CD53	+	1.86	1.14	0	-0.72	FALSE
chr12:42317899-42322417	ENSG00000139168.9	ZCRB1	-	1.24	0.52	0	-0.72	FALSE
chr19:2123880-2127151	ENSG00000065000.19	AP3D1	-	0.98	0.26	0	-0.72	FALSE
chr20:35542942-35547411	ENSG00000125991.20	ERGIC3	+	0.5	1.21	0	0.72	FALSE
chr5:151109847-151117126	ENSG00000197043.14	ANXA6	-	1.42	0.7	0	-0.72	FALSE
chr7:157367484-157382245	ENSG00000105993.15	DNAJB6	+	1.77	1.05	0	-0.72	FALSE
chrX:132406393-132488850	ENSG00000076770.15	MBNL3	-	0.72	0	0	-0.72	FALSE
chr1:40417097-40421975	ENSG00000084070.12	SMAP2	+	1.37	0.66	0	-0.71	FALSE
chr15:76225930-76231332	ENSG00000140374.16	ETFA	-	1.71	1	0	-0.71	FALSE
chr16:10877383-10895281	ENSG00000179583.20	CIITA	+	0.06	0.78	0	0.71	FALSE
chr10:1379161-1737050	ENSG00000185736.16	ADARB2	-	0.7	0	0	-0.7	FALSE
chr13:99340566-99367786	ENSG00000134882.16	UBAC2	+	0.99	0.29	0	-0.7	FALSE
chr2:44209328-44217966	ENSG00000138032.21	PPM1B	+	1.03	0.34	0	-0.7	FALSE
chr9:317129-325670	ENSG00000107099.17	DOCK8	+	0.73	0.03	0	-0.7	FALSE
chr2:65091079-65097970	ENSG00000138069.18	RAB1A	-	1.23	0.54	0	-0.69	FALSE
chr10:12179133-12184888	ENSG00000165609.13	NUDT5	-	1.19	0.51	0	-0.68	FALSE
chr5:172045023-172052928	ENSG00000072786.13	STK10	-	1.22	0.54	0	-0.68	FALSE
chr11:60891264-60897845	ENSG00000110107.9	PRPF19	-	1.38	0.71	0	-0.67	FALSE
chr4:56441861-56446694	ENSG00000128050.9	PAICS	+	1.07	0.41	0	-0.67	FALSE
chr7:7585806-7588497	ENSG00000164654.16	MIOS	+	0.68	0.01	0	-0.67	FALSE
chr11:88296265-88300529	ENSG00000109861.17	CTSC	-	2.3	1.64	0	-0.66	FALSE
chr12:54284318-54284548	ENSG00000135486.19	HNRNPA1	+	1.65	0.99	0	-0.66	FALSE
chr16:27314021-27340185	ENSG00000077238.14	IL4R	+	0.66	0	0	-0.66	FALSE
chr3:119669666-119675144	ENSG00000138495.7	COX17	-	1.45	0.78	0	-0.66	FALSE
chr1:42311111-42335058	ENSG00000198815.9	FOXJ3	-	0.77	0.11	0	-0.65	FALSE
chr16:119256-130521	ENSG00000103148.17	NPRL3	-	0.76	0.11	0	-0.65	FALSE
chr16:2255727-2262277	ENSG00000205937.12	RNPS1	-	1.44	0.78	0	-0.65	FALSE
chr2:241326114-241335125	ENSG00000168385.18	SEPTIN2	+	1.47	0.82	0	-0.65	FALSE
chr9:131863141-131884057	ENSG00000160563.14	MED27	-	1.18	0.52	0	-0.65	FALSE
chr2:196242205-196253919	ENSG00000138411.13	HECW2	-	0.68	0.04	0	-0.64	FALSE
chr2:68388492-68393161	ENSG00000115956.10	PLEK	+	1.29	0.67	0	-0.62	FALSE
chr4:55396397-55411613	ENSG00000134851.13	TMEM165	+	1.16	0.54	0	-0.62	FALSE
chr1:241568648-241586678	ENSG00000117009.12	KMO	+	0.62	0	0	-0.61	FALSE
chr15:67748602-67769601	ENSG00000137764.20	MAP2K5	+	0.65	0.04	0	-0.61	FALSE
chr3:53235175-53240250	ENSG00000163931.16	TKT	-	1.26	0.65	0	-0.61	FALSE
chrX:155228483-155236228	ENSG00000155959.12	VBP1	+	0.86	0.25	0	-0.61	FALSE
chr11:44615374-44618161	ENSG00000085117.12	CD82	+	1.33	0.73	0	-0.6	FALSE
chr6:166330248-166342418	ENSG00000198818.10	SFT2D1	-	2.02	1.43	0	-0.6	FALSE
chr1:111709265-111712430	ENSG00000116473.14	RAP1A	+	1.46	0.86	0	-0.59	FALSE
chr12:57535846-57546027	ENSG00000175203.17	DCTN2	-	1.45	0.86	0	-0.59	FALSE
chr15:63287547-63302344	ENSG00000138613.14	APH1B	+	0.59	0	0	-0.59	FALSE
chr19:14566934-14571888	ENSG00000099795.7	NDUFB7	-	1.58	0.98	0	-0.59	FALSE
chr2:197187107-197310577	ENSG00000065413.20	ANKRD44	-	0.02	0.6	0	0.59	FALSE
chrX:47652145-47657182	ENSG00000126756.12	UXT	-	1.25	0.66	0	-0.59	FALSE
chrX:78118171-78122834	ENSG00000102144.15	PGK1	+	0.97	0.38	0	-0.59	FALSE
chr16:1315727-1320173	ENSG00000103275.21	UBE2I	+	1.49	0.92	0	-0.58	FALSE
chr2:201118902-201129728	ENSG00000003402.20	CFLAR	+	0.51	1.08	0	0.58	FALSE
chr20:58997754-59001464	ENSG00000101160.15	CTSZ	-	1.56	0.98	0	-0.58	FALSE
chr22:42871470-42876136	ENSG00000100266.19	PACSIN2	-	1.03	0.46	0	-0.58	FALSE
chr15:68054351-68086305	ENSG00000033800.14	PIAS1	+	0.66	0.1	0	-0.57	FALSE
chr1:24902667-24907258	ENSG00000020633.19	RUNX3	-	1.5	0.95	0	-0.56	FALSE
chr11:61848285-61857010	ENSG00000134824.14	FADS2	+	1.34	0.77	0	-0.56	FALSE
chr12:95287858-95294271	ENSG00000028203.18	VEZT	+	0.56	0	0	-0.56	FALSE
chr4:82371585-82373445	ENSG00000138668.19	HNRNPD	-	0.81	0.25	0	-0.56	FALSE
chr6:6649678-6654543	ENSG00000112799.9	LY86	+	1.05	0.49	0	-0.56	FALSE
chr6:11306156-11382138	ENSG00000111859.17	NEDD9	-	0.91	0.36	0	-0.56	FALSE
chr2:64636876-64750280	ENSG00000179833.4	SERTAD2	-	0.03	0.59	0	0.55	FALSE
chr6:532611-549174	ENSG00000112685.14	EXOC2	-	0.65	0.09	0	-0.55	FALSE
chr12:128899288-128945325	ENSG00000151948.12	GLT1D1	+	0.54	0	0	-0.54	FALSE
chr2:3197018-3214148	ENSG00000032389.13	EIPR1	-	1.07	0.53	0	-0.54	FALSE
chr4:10099140-10103895	ENSG00000071127.17	WDR1	-	1.17	0.62	0	-0.54	FALSE
chrX:132406393-132489813	ENSG00000076770.15	MBNL3	-	0.53	0	0	-0.54	FALSE
chr10:74589318-74600378	ENSG00000156110.15	ADK	+	0.78	0.25	0	-0.53	FALSE
chr11:13421839-13463091	ENSG00000148925.11	BTBD10	-	0.52	0	0	-0.52	FALSE
chr19:8455575-8462528	ENSG00000099783.12	HNRNPM	+	0.97	0.44	0	-0.52	FALSE
chr1:159032692-159045296	ENSG00000163565.19	IFI16	+	0.98	0.47	0	-0.51	FALSE
chr10:7797179-7798989	ENSG00000165629.20	ATP5F1C	+	0.54	0.03	0	-0.51	FALSE
chr15:67209545-67231813	ENSG00000103591.13	AAGAB	-	0.81	0.31	0	-0.51	FALSE
chr18:69896046-69946733	ENSG00000150637.9	CD226	-	0.73	0.22	0	-0.51	FALSE
chr3:101585512-101590214	ENSG00000081154.12	PCNP	+	1.09	0.58	0	-0.51	FALSE
chr21:41427867-41430532	ENSG00000157601.15	MX1	+	1.15	0.65	0	-0.5	FALSE
chr1:116399544-116400860	ENSG00000163399.16	ATP1A1	+	0.8	0.3	0	-0.49	FALSE
chr12:95861294-95865323	ENSG00000139343.10	SNRPF	+	0.78	0.29	0	-0.49	FALSE
chr18:9126908-9134185	ENSG00000178127.13	NDUFV2	+	1.04	0.56	0	-0.49	FALSE
chr20:57393334-57407542	ENSG00000132819.17	RBM38	+	1.04	0.56	0	-0.49	FALSE
chr8:96320346-96330212	ENSG00000156471.13	PTDSS1	+	0.88	0.38	0	-0.49	FALSE
chr11:128782024-128805365	ENSG00000151702.17	FLI1	+	0.57	0.1	0	-0.48	FALSE
chr15:72202621-72206727	ENSG00000067225.19	PKM	-	1.14	0.66	0	-0.48	FALSE
chr2:70289373-70293617	ENSG00000143977.14	SNRPG	-	0.87	0.39	0	-0.48	FALSE
chr14:102876526-102886188	ENSG00000131323.16	TRAF3	+	1	0.52	0	-0.47	FALSE
chr9:2182243-2186095	ENSG00000080503.24	SMARCA2	+	0.59	0.12	0	-0.47	FALSE
chr1:169961236-169972512	ENSG00000075945.13	KIFAP3	-	0.11	0.58	0	0.46	FALSE
chr12:128957644-128982928	ENSG00000151948.12	GLT1D1	+	0.62	0.16	0	-0.46	FALSE
chr7:35898384-35903075	ENSG00000122545.20	SEPTIN7	+	1.32	0.86	0	-0.46	FALSE
chrX:155090840-155116056	ENSG00000185515.15	BRCC3	+	0.64	0.18	0	-0.46	FALSE
chr14:64926081-64932137	ENSG00000258289.10	CHURC1	+	0.64	0.19	0	-0.45	FALSE
chr7:29969069-29989641	ENSG00000136193.17	SCRN1	-	0.06	0.51	0	0.45	FALSE
chr3:81586191-81591036	ENSG00000114480.13	GBE1	-	0.45	0.01	0	-0.44	FALSE
chr5:139871842-139880855	ENSG00000158458.21	NRG2	-	0.44	0	0	-0.44	FALSE
chr7:103347782-103353920	ENSG00000161057.13	PSMC2	+	0.83	0.38	0	-0.44	FALSE
chrX:19746442-19799633	ENSG00000147010.18	SH3KBP1	-	0	0.44	0	0.44	FALSE
chr10:95847707-95860468	ENSG00000138185.20	ENTPD1	+	0.88	0.45	0	-0.43	FALSE
chr18:69867412-69873143	ENSG00000150637.9	CD226	-	0.29	0.71	0	0.43	FALSE
chr3:120596540-120601110	ENSG00000065518.8	NDUFB4	+	1	0.58	0	-0.42	FALSE
chr19:2046692-2050800	ENSG00000099875.16	MKNK2	-	0.62	1.03	0	0.41	FALSE
chr2:241268542-241315569	ENSG00000115677.18	HDLBP	-	0.56	0.15	0	-0.41	FALSE
chr6:311963-335113	ENSG00000112679.15	DUSP22	+	0.12	0.53	0	0.41	FALSE
chr8:120414113-120419851	ENSG00000172172.8	MRPL13	-	0.48	0.07	0	-0.41	FALSE
chr9:129909000-129924959	ENSG00000187239.17	FNBP1	-	1.36	0.95	0	-0.41	FALSE
chr18:79977702-79988239	ENSG00000141759.15	TXNL4A	-	0.94	0.53	0	-0.4	FALSE
chr7:1010144-1028257	ENSG00000146540.15	C7orf50	-	0.16	0.56	0	0.4	FALSE
chr1:154772394-154822088	ENSG00000143603.19	KCNN3	-	0.05	0.44	0	0.39	FALSE
chr20:35548866-35555043	ENSG00000125991.20	ERGIC3	+	0.6	0.22	0	-0.39	FALSE
chr3:51684635-51699405	ENSG00000164081.13	TEX264	+	0.5	0.1	0	-0.39	FALSE
chr4:105370874-105386566	ENSG00000138777.20	PPA2	-	0.7	0.32	0	-0.39	FALSE
chr7:42917836-42921857	ENSG00000106588.12	PSMA2	-	0.82	0.43	0	-0.39	FALSE
chr9:137395405-137423113	ENSG00000187609.16	EXD3	-	0.42	0.03	0	-0.39	FALSE
chrX:77899594-77902642	ENSG00000131174.7	COX7B	+	0.79	0.4	0	-0.39	FALSE
chr1:52303926-52332767	ENSG00000157077.16	ZFYVE9	+	0.38	0	0	-0.38	FALSE
chr12:54282487-54282572	ENSG00000135486.19	HNRNPA1	+	0.5	0.12	0	-0.38	FALSE
chr12:93378422-93394608	ENSG00000173598.14	NUDT4	+	0.52	0.15	0	-0.38	FALSE
chr1:111704487-111709148	ENSG00000116473.14	RAP1A	+	0.84	0.47	0	-0.37	FALSE
chr15:75917395-75929883	ENSG00000167196.14	FBXO22	+	0.58	0.22	0	-0.37	FALSE
chr2:62955661-62979187	ENSG00000115504.15	EHBP1	+	0.37	0	0	-0.37	FALSE
chr7:99338286-99344292	ENSG00000241685.10	ARPC1A	+	0.45	0.08	0	-0.37	FALSE
chr9:121281563-121301962	ENSG00000148180.21	GSN	+	0.01	0.38	0	0.37	FALSE
chr11:74969700-74976856	ENSG00000118363.12	SPCS2	+	0.84	0.47	0	-0.36	FALSE
chr13:24470026-24475471	ENSG00000102699.6	PARP4	-	0.36	0	0	-0.36	FALSE
chr14:66824567-66879938	ENSG00000171723.16	GPHN	+	0.52	0.16	0	-0.36	FALSE
chr14:65078037-65093707	ENSG00000125952.20	MAX	-	0.56	0.22	0	-0.35	FALSE
chr20:47502020-47583182	ENSG00000124151.19	NCOA3	+	0.03	0.39	0	0.35	FALSE
chr4:102802639-102809671	ENSG00000109332.20	UBE2D3	-	0.6	0.26	0	-0.35	FALSE
chr6:44253379-44253488	ENSG00000096384.20	HSP90AB1	+	0.46	0.12	0	-0.35	FALSE
chr1:26732793-26760855	ENSG00000117713.20	ARID1A	+	0.08	0.42	0	0.34	FALSE
chr1:111449874-111454210	ENSG00000116459.11	ATP5PB	+	0.86	0.52	0	-0.34	FALSE
chr1:235833668-235866842	ENSG00000143669.14	LYST	-	0.34	0	0	-0.34	FALSE
chr14:50806819-50821873	ENSG00000100503.26	NIN	-	0.05	0.38	0	0.34	FALSE
chr14:51950766-51966558	ENSG00000186469.8	GNG2	+	0.74	0.4	0	-0.34	FALSE
chr17:1498123-1506979	ENSG00000132376.20	INPP5K	-	0.36	0.02	0	-0.34	FALSE
chr3:122091651-122103511	ENSG00000114013.16	CD86	+	0.37	0.04	0	-0.33	FALSE
chr1:116401656-116403883	ENSG00000163399.16	ATP1A1	+	0.57	0.24	0	-0.32	FALSE
chr16:69448145-69459092	ENSG00000103018.17	CYB5B	+	0.89	0.57	0	-0.32	FALSE
chr16:75568210-75577278	ENSG00000034713.8	GABARAPL2	+	0.92	0.6	0	-0.32	FALSE
chr2:171707378-171715327	ENSG00000077380.16	DYNC1I2	+	0.32	0	0	-0.32	FALSE
chr13:28668575-28672338	ENSG00000132963.8	POMP	+	0.56	0.26	0	-0.31	FALSE
chr15:89837723-89871474	ENSG00000157823.17	AP3S2	-	0.4	0.08	0	-0.31	FALSE
chr6:6588871-6624925	ENSG00000112799.9	LY86	+	0.84	0.52	0	-0.31	FALSE
chr6:41565965-41577985	ENSG00000137166.17	FOXP4	+	0.4	0.09	0	-0.31	FALSE
chr1:51481315-51519198	ENSG00000085832.17	EPS15	-	0	0.3	0	0.3	FALSE
chr11:35221733-35229128	ENSG00000026508.20	CD44	+	0.53	0.23	0	-0.3	FALSE
chr3:16493878-16513441	ENSG00000131378.14	RFTN1	-	0.03	0.33	0	0.3	FALSE
chr1:86735180-86742207	ENSG00000097033.14	SH3GLB1	+	0.4	0.11	0	-0.29	FALSE
chr14:69380641-69386962	ENSG00000100632.11	ERH	-	0.54	0.25	0	-0.29	FALSE
chr17:28720891-28722722	ENSG00000198242.14	RPL23A	+	0.2	0.49	0	0.29	FALSE
chr19:12940888-12943536	ENSG00000179218.15	CALR	+	0.58	0.29	0	-0.29	FALSE
chr2:171061157-171082780	ENSG00000198586.14	TLK1	-	0.05	0.34	0	0.29	FALSE
chr7:120815804-120838776	ENSG00000106025.9	TSPAN12	-	0.3	0.01	0	-0.29	FALSE
chr3:122055504-122091600	ENSG00000114013.16	CD86	+	0.3	0.03	0	-0.28	FALSE
chrX:155280069-155298784	ENSG00000155962.13	CLIC2	-	0.36	0.07	0	-0.28	FALSE
chr7:55473046-55492281	ENSG00000154978.13	VOPP1	-	0.94	0.67	0	-0.27	FALSE
chr8:55999550-56009907	ENSG00000254087.8	LYN	+	0.73	0.45	0	-0.27	FALSE
chr1:42693524-42696198	ENSG00000065978.19	YBX1	+	0.5	0.25	0	-0.26	FALSE
chr10:28596042-28608185	ENSG00000095787.24	WAC	+	0.39	0.14	0	-0.26	FALSE
chr13:20413388-20432101	ENSG00000165475.15	CRYL1	-	0.3	0.03	0	-0.26	FALSE
chr13:40982283-41019227	ENSG00000120690.16	ELF1	-	0.06	0.32	0	0.26	FALSE
chr2:106145371-106158057	ENSG00000115652.15	UXS1	-	0.26	0	0	-0.26	FALSE
chr5:112878836-112887014	ENSG00000129625.13	REEP5	-	0.35	0.08	0	-0.26	FALSE
chr10:131901331-131934457	ENSG00000175470.20	PPP2R2D	+	0.31	0.06	0	-0.25	FALSE
chr13:40982283-41060837	ENSG00000120690.16	ELF1	-	0.02	0.27	0	0.25	FALSE
chr17:78709733-78736691	ENSG00000108669.16	CYTH1	-	0.02	0.27	0	0.25	FALSE
chr2:113174055-113182345	ENSG00000125637.16	PSD4	+	0.02	0.26	0	0.25	FALSE
chr6:6626422-6649624	ENSG00000112799.9	LY86	+	0.56	0.31	0	-0.25	FALSE
chr6:150887982-150905649	ENSG00000120254.16	MTHFD1L	+	0.28	0.03	0	-0.25	FALSE
chr9:124258086-124301935	ENSG00000119408.17	NEK6	+	0.22	0.46	0	0.25	FALSE
chr13:99318070-99340319	ENSG00000134882.16	UBAC2	+	0.26	0.03	0	-0.24	FALSE
chr15:59272450-59372497	ENSG00000157483.9	MYO1E	-	0.07	0.31	0	0.24	FALSE
chr20:37842420-37859898	ENSG00000132792.19	CTNNBL1	+	0.31	0.07	0	-0.24	FALSE
chr3:152269093-152299404	ENSG00000152601.18	MBNL1	+	0.03	0.27	0	0.24	FALSE
chr3:189995443-190120251	ENSG00000090530.10	P3H2	-	0.28	0.04	0	-0.24	FALSE
chr5:72238129-72295530	ENSG00000113048.17	MRPS27	-	0	0.24	0	0.24	FALSE
chr8:134512602-134520882	ENSG00000066827.16	ZFAT	-	0.31	0.07	0	-0.24	FALSE
chr1:39468733-39479797	ENSG00000127603.31	MACF1	+	0.23	0	0	-0.23	FALSE
chr11:44605430-44615271	ENSG00000085117.12	CD82	+	0.38	0.15	0	-0.23	FALSE
chr7:23361742-23418775	ENSG00000136231.14	IGF2BP3	-	0.07	0.31	0	0.23	FALSE
chr12:76068995-76074202	ENSG00000187109.15	NAP1L1	-	0.47	0.25	0	-0.22	FALSE
chr3:172133547-172226870	ENSG00000075420.13	FNDC3B	+	0.24	0.02	0	-0.22	FALSE
chr7:5624126-5641153	ENSG00000011275.19	RNF216	-	0.26	0.03	0	-0.22	FALSE
chr8:134565422-134583831	ENSG00000066827.16	ZFAT	-	0.22	0	0	-0.22	FALSE
chr10:96656935-96709566	ENSG00000155629.15	PIK3AP1	-	0.04	0.26	0	0.21	FALSE
chr11:32589642-32593865	ENSG00000149100.13	EIF3M	+	0.28	0.07	0	-0.21	FALSE
chr17:8911508-8965595	ENSG00000141506.15	PIK3R5	-	0.22	0	0	-0.21	FALSE
chr11:47489025-47552991	ENSG00000149187.18	CELF1	-	0.01	0.21	0	0.2	FALSE
chr19:18316066-18323017	ENSG00000130520.11	LSM4	-	0	0.21	0	0.2	FALSE
chr2:230450256-230461261	ENSG00000067066.17	SP100	+	0.44	0.24	0	-0.2	FALSE
chr2:113951846-113955622	ENSG00000115091.12	ACTR3	+	0.36	0.17	0	-0.19	FALSE
chr5:107427510-107670488	ENSG00000184349.14	EFNA5	-	0.24	0.06	0	-0.19	FALSE
chr5:139887512-140042369	ENSG00000158458.21	NRG2	-	0.19	0	0	-0.19	FALSE
chr8:134521002-134532833	ENSG00000066827.16	ZFAT	-	0.22	0.03	0	-0.19	FALSE
chr9:36204180-36211602	ENSG00000122705.17	CLTA	+	0.42	0.22	0	-0.19	FALSE
chr18:54166167-54188873	ENSG00000134046.12	MBD2	-	0.3	0.12	0	-0.18	FALSE
chr18:77066386-77105210	ENSG00000197971.16	MBP	-	0	0.18	0	0.18	FALSE
chr5:32591686-32598960	ENSG00000113387.12	SUB1	+	0.44	0.27	0	-0.18	FALSE
chr5:150402626-150404679	ENSG00000019582.16	CD74	-	0.4	0.23	0	-0.18	FALSE
chr7:96694892-96709687	ENSG00000127922.9	SEM1	-	0.32	0.14	0	-0.18	FALSE
chr16:19652091-19669159	ENSG00000103544.15	VPS35L	+	0.18	0	0	-0.17	FALSE
chr3:37096661-37129062	ENSG00000093167.18	LRRFIP2	-	0.2	0.03	0	-0.17	FALSE
chr9:75117551-75127568	ENSG00000134996.12	OSTF1	+	0.22	0.05	0	-0.17	FALSE
chr9:125444599-125467971	ENSG00000119487.17	MAPKAP1	-	0.27	0.1	0	-0.17	FALSE
chr9:131650950-131739769	ENSG00000107263.19	RAPGEF1	-	0.07	0.24	0	0.17	FALSE
chr1:9877990-9910094	ENSG00000178585.15	CTNNBIP1	-	0.16	0	0	-0.16	FALSE
chr11:44600231-44605057	ENSG00000085117.12	CD82	+	0.27	0.11	0	-0.16	FALSE
chr20:1135307-1163129	ENSG00000125818.18	PSMF1	+	0.33	0.17	0	-0.16	FALSE
chr5:94799133-94868332	ENSG00000175471.19	MCTP1	-	0.16	0	0	-0.16	FALSE
chr8:674048-692477	ENSG00000104714.14	ERICH1	-	0.16	0	0	-0.16	FALSE
chr11:110435959-110456917	ENSG00000137714.3	FDX1	+	0.18	0.03	0	-0.15	FALSE
chr14:100097659-100123538	ENSG00000196405.13	EVL	+	0.31	0.15	0	-0.15	FALSE
chr8:100713182-100715461	ENSG00000070756.17	PABPC1	-	0.3	0.15	0	-0.15	FALSE
chr22:21611044-21621514	ENSG00000185651.15	UBE2L3	+	0.25	0.11	0	-0.14	FALSE
chr4:85475560-85570521	ENSG00000138639.18	ARHGAP24	+	0.14	0	0	-0.14	FALSE
chr5:131316145-131359208	ENSG00000158985.14	CDC42SE2	+	0	0.14	0	0.14	FALSE
chr6:70837029-70852539	ENSG00000112305.15	SMAP1	+	0.15	0	0	-0.14	FALSE
chr7:55521131-55572270	ENSG00000154978.13	VOPP1	-	0.06	0.2	0	0.14	FALSE
chr8:108241914-108248612	ENSG00000104408.11	EIF3E	-	0.24	0.1	0	-0.14	FALSE
chr10:11288553-11314138	ENSG00000048740.18	CELF2	+	0.2	0.07	0	-0.13	FALSE
chr16:11126147-11166387	ENSG00000038532.16	CLEC16A	+	0.14	0	0	-0.13	FALSE
chr2:113927456-113931300	ENSG00000115091.12	ACTR3	+	0.18	0.04	0	-0.13	FALSE
chr5:10564834-10618332	ENSG00000164236.12	ANKRD33B	+	0.03	0.15	0	0.13	FALSE
chr16:12078916-12126632	ENSG00000048471.14	SNX29	+	0.01	0.12	0	0.12	FALSE
chr16:27235300-27257434	ENSG00000169189.17	NSMCE1	-	0.15	0.03	0	-0.12	FALSE
chr7:2958632-3043666	ENSG00000198286.10	CARD11	-	0.03	0.14	0	0.12	FALSE
chr8:100715602-100717772	ENSG00000070756.17	PABPC1	-	0.22	0.1	0	-0.12	FALSE
chr1:42697263-42700780	ENSG00000065978.19	YBX1	+	0.23	0.12	0	-0.11	FALSE
chr1:160685190-160711681	ENSG00000117091.10	CD48	-	0.27	0.16	0	-0.11	FALSE
chr11:35214915-35219315	ENSG00000026508.20	CD44	+	0.18	0.07	0	-0.11	FALSE
chr5:151110645-151117126	ENSG00000197043.14	ANXA6	-	0.26	0.15	0	-0.11	FALSE
chr12:64610744-64684786	ENSG00000153179.13	RASSF3	+	0	0.1	0	0.1	FALSE
chr13:111153992-111205288	ENSG00000102606.19	ARHGEF7	+	0.11	0.01	0	-0.1	FALSE
chr2:216194987-216204321	ENSG00000079246.16	XRCC5	+	0.22	0.11	0	-0.1	FALSE
chr9:123403491-123440359	ENSG00000119522.16	DENND1A	-	0.1	0.01	0	-0.1	FALSE
chr1:1793312-1804418	ENSG00000078369.18	GNB1	-	0.14	0.05	0	-0.09	FALSE
chr11:44565737-44587474	ENSG00000085117.12	CD82	+	0.14	0.06	0	-0.09	FALSE
chr12:21647017-21654542	ENSG00000111716.14	LDHB	-	0.21	0.11	0	-0.09	FALSE
chr2:171117858-171160289	ENSG00000198586.14	TLK1	-	0	0.1	0	0.09	FALSE
chr20:38836176-38889594	ENSG00000101445.10	PPP1R16B	+	0.01	0.1	0	0.09	FALSE
chr22:37241659-37244113	ENSG00000128340.15	RAC2	-	0	0.1	0	0.09	FALSE
chr3:39408725-39410753	ENSG00000168028.14	RPSA	+	0.24	0.16	0	-0.09	FALSE
chr3:78938928-79018406	ENSG00000169855.20	ROBO1	-	0.1	0	0	-0.09	FALSE
chr4:102268080-102304316	ENSG00000138821.14	SLC39A8	-	0.09	0	0	-0.09	FALSE
chr4:184429071-184474378	ENSG00000168310.11	IRF2	-	0	0.09	0	0.09	FALSE
chr5:138951885-139021170	ENSG00000120725.13	SIL1	-	0	0.1	0	0.09	FALSE
chrX:101362690-101369997	ENSG00000010671.16	BTK	-	0.09	0	0	-0.09	FALSE
chr12:24849950-24878529	ENSG00000060982.15	BCAT1	-	0.07	0	0	-0.08	FALSE
chr17:42232138-42276247	ENSG00000173757.10	STAT5B	-	0	0.09	0	0.08	FALSE
chr17:78709733-78782201	ENSG00000108669.16	CYTH1	-	0	0.08	0	0.08	FALSE
chr2:143250601-143435600	ENSG00000075884.14	ARHGAP15	+	0	0.08	0	0.08	FALSE
chr7:2278306-2314327	ENSG00000106266.11	SNX8	-	0.01	0.09	0	0.08	FALSE
chr8:27325682-27397547	ENSG00000120899.18	PTK2B	+	0.1	0.18	0	0.08	FALSE
chr9:123184299-123268435	ENSG00000165209.19	STRBP	-	0.01	0.09	0	0.08	FALSE
chr1:19597110-19622099	ENSG00000173436.15	MICOS10	+	0.16	0.08	0	-0.07	FALSE
chr16:23837407-23988507	ENSG00000166501.14	PRKCB	+	0	0.07	0	0.07	FALSE
chr3:12941866-13022032	ENSG00000144711.16	IQSEC1	-	0	0.07	0	0.07	FALSE
chr3:78746901-78938600	ENSG00000169855.20	ROBO1	-	0.09	0.02	0	-0.07	FALSE
chr7:114942398-114979505	ENSG00000135272.12	MDFIC	+	0.08	0.01	0	-0.07	FALSE
chr1:6264696-6281101	ENSG00000097021.20	ACOT7	-	0.06	0	0	-0.06	FALSE
chr10:69097232-69103870	ENSG00000122862.5	SRGN	+	0.15	0.08	0	-0.06	FALSE
chr11:93499349-93543275	ENSG00000166002.7	SMCO4	-	0.06	0	0	-0.06	FALSE
chr15:63189749-63244755	ENSG00000166128.13	RAB8B	+	0.06	0	0	-0.06	FALSE
chr16:81786183-81854443	ENSG00000197943.10	PLCG2	+	0	0.06	0	0.06	FALSE
chr2:126656313-126690254	ENSG00000136732.16	GYPC	+	0.1	0.05	0	-0.06	FALSE
chr3:152300368-152414940	ENSG00000152601.18	MBNL1	+	0.06	0.12	0	0.06	FALSE
chr8:108217461-108228266	ENSG00000104408.11	EIF3E	-	0.12	0.06	0	-0.06	FALSE
chr8:116648927-116655855	ENSG00000147677.11	EIF3H	-	0.11	0.05	0	-0.06	FALSE
chr9:129994959-130042951	ENSG00000187239.17	FNBP1	-	0.07	0.14	0	0.06	FALSE
chr1:174394146-174637374	ENSG00000152061.24	RABGAP1L	+	0	0.04	0	0.04	FALSE
chr16:24035548-24092790	ENSG00000166501.14	PRKCB	+	0	0.04	0	0.04	FALSE
chrX:119675669-119693075	ENSG00000125354.24	SEPTIN6	-	0	0.04	0	0.04	FALSE
chr5:10683572-10748174	ENSG00000112977.16	DAP	-	0.03	0.01	0	-0.03	FALSE
chr10:95756256-95823236	ENSG00000138185.20	ENTPD1	+	0.02	0.04	0	0.02	FALSE
chr17:75332798-75393550	ENSG00000177885.15	GRB2	-	0	0.03	0	0.02	FALSE
chr2:215947114-215996305	ENSG00000118242.16	MREG	-	0.03	0	0	-0.02	FALSE
chr3:16378103-16409374	ENSG00000131378.14	RFTN1	-	0	0.02	0	0.02	FALSE
chr6:5109492-5216617	ENSG00000214113.11	LYRM4	-	0.01	0	0	-0.01	FALSE
chr6:148747678-148886985	ENSG00000111962.8	UST	+	0	0.01	0	0.01	FALSE
chr1:14599224-14960683	ENSG00000189337.17	KAZN	+	0.69	NA	0	NA	FALSE
chr1:161513933-161517974	ENSG00000143226.15	FCGR2A	+	76.46	NA	0	NA	FALSE
chr1:161583194-161588421	ENSG00000244682.7	FCGR2C	+	3.57	NA	0	NA	FALSE
chr12:94582539-94650352	ENSG00000057704.13	TMCC3	-	0	NA	0	NA	FALSE
chr14:22565138-22588946	ENSG00000129562.11	DAD1	-	3.6	NA	0	NA	FALSE
chr14:68468251-68594484	ENSG00000182185.18	RAD51B	+	1.73	NA	0	NA	FALSE
chr14:88396204-88416710	ENSG00000042317.17	SPATA7	+	3.17	0	0	NA	FALSE
chr18:13465112-13621116	ENSG00000168675.19	LDLRAD4	+	0.36	NA	0	NA	FALSE
chr19:19150765-19170204	ENSG00000213999.17	MEF2B	-	NA	0.58	0	NA	FALSE
chr20:3209618-3213984	ENSG00000125877.13	ITPA	+	NA	12.72	0	NA	FALSE
chr4:8229257-8231975	ENSG00000125089.18	SH3TC1	+	NA	12.87	0	NA	FALSE
chr5:96900190-96901505	ENSG00000164308.17	ERAP2	+	NA	1.05	0	NA	FALSE
chr6:32660250-32660858	ENSG00000179344.16	HLA-DQB1	-	NA	7.14	0	NA	FALSE
chr6:32660883-32661346	ENSG00000179344.16	HLA-DQB1	-	NA	7.46	0	NA	FALSE
chr7:23691597-23700785	ENSG00000188732.11	FAM221A	+	NA	13.1	0	NA	FALSE
chr1:161707344-161711933	ENSG00000132185.18	FCRLA	+	63.64	32.52	7.85615e-15	-31.13	FALSE
chr19:35500030-35500377	ENSG00000161249.21	DMKN	-	42.27	13.83	7.85615e-15	-28.44	FALSE
chr15:101285802-101286907	ENSG00000131876.17	SNRPA1	-	72.66	47.11	7.85615e-15	-25.55	FALSE
chr5:132703620-132710958	ENSG00000131437.16	KIF3A	-	31.91	9.7	7.85615e-15	-22.22	FALSE
chr6:159679299-159682473	ENSG00000112096.19	SOD2	-	62.44	42.17	7.85615e-15	-20.27	FALSE
chr10:95839809-95844475	ENSG00000138185.20	ENTPD1	+	24.69	6.07	7.85615e-15	-18.61	FALSE
chr3:49310738-49324701	ENSG00000114316.13	USP4	-	29.23	13.95	7.85615e-15	-15.28	FALSE
chr3:47004394-47004494	ENSG00000160796.18	NBEAL2	+	20.94	6.32	7.85615e-15	-14.61	FALSE
chr6:7402716-7402816	ENSG00000124784.9	RIOK1	+	19.39	4.87	7.85615e-15	-14.52	FALSE
chr10:68756484-68757293	ENSG00000060339.14	CCAR1	+	21.02	9.34	7.85615e-15	-11.68	FALSE
chr5:176388344-176388432	ENSG00000048162.21	NOP16	-	9.98	3.68	7.85615e-15	-6.29	FALSE
chr16:3067416-3067553	ENSG00000008517.19	IL32	+	3.67	9.71	7.85615e-15	6.04	FALSE
chr12:46365190-46366863	ENSG00000134294.14	SLC38A2	-	10.69	4.93	7.85615e-15	-5.76	FALSE
chr16:67528915-67538423	ENSG00000039523.20	RIPOR1	+	1.37	7.12	7.85615e-15	5.76	FALSE
chr17:75704815-75706007	ENSG00000161526.15	SAP30BP	+	9.23	4.14	7.85615e-15	-5.1	FALSE
chrX:154014279-154016031	ENSG00000184216.14	IRAK1	-	9.95	5.26	7.85615e-15	-4.69	FALSE
chr3:45001609-45005290	ENSG00000075914.13	EXOSC7	+	8.82	4.24	7.85615e-15	-4.59	FALSE
chr3:45735374-45737582	ENSG00000211456.13	SACM1L	+	7.62	3.09	7.85615e-15	-4.53	FALSE
chr3:122708269-122713423	ENSG00000173193.15	PARP14	+	8.62	4.36	7.85615e-15	-4.25	FALSE
chr22:25955365-25992362	ENSG00000133454.16	MYO18B	+	4.19	0	7.85615e-15	-4.19	FALSE
chr2:171844509-171855833	ENSG00000115840.14	SLC25A12	-	8.45	4.32	7.85615e-15	-4.12	FALSE
chr10:27029357-27033224	ENSG00000107890.17	ANKRD26	-	3.66	0.16	7.85615e-15	-3.51	FALSE
chr20:1266761-1296324	ENSG00000244588.6	RAD21L1	+	3.22	0	7.85615e-15	-3.22	FALSE
chr5:139865626-139871720	ENSG00000158458.21	NRG2	-	3.84	0.96	7.85615e-15	-2.89	FALSE
chr6:35838430-35842534	ENSG00000096063.16	SRPK1	-	4.57	2.01	7.85615e-15	-2.56	FALSE
chr13:48090419-48094953	ENSG00000136146.15	MED4	-	4.9	2.34	7.85615e-15	-2.55	FALSE
chr2:73950733-73957124	ENSG00000114956.20	DGUOK	+	5.2	2.73	7.85615e-15	-2.46	FALSE
chr16:85913237-85914472	ENSG00000140968.11	IRF8	+	4.37	2.19	7.85615e-15	-2.18	FALSE
chr20:49941712-49945381	ENSG00000124226.11	RNF114	+	4.35	2.5	7.85615e-15	-1.86	FALSE
chr12:107699435-107702934	ENSG00000136045.12	PWP1	+	2.93	1.21	7.85615e-15	-1.71	FALSE
chr1:67009168-67020368	ENSG00000116704.8	SLC35D1	-	1.82	0.13	7.85615e-15	-1.68	FALSE
chr1:1218928-1223243	ENSG00000078808.19	SDF4	-	4.38	2.77	7.85615e-15	-1.61	FALSE
chr7:76001003-76003757	ENSG00000127952.17	STYXL1	-	2	0.44	7.85615e-15	-1.56	FALSE
chr2:43899606-43901319	ENSG00000138095.20	LRPPRC	-	2.07	0.77	7.85615e-15	-1.29	FALSE
chr2:197494753-197495293	ENSG00000144381.18	HSPD1	-	2.54	1.31	7.85615e-15	-1.24	FALSE
chr11:116748576-116757145	ENSG00000137656.12	BUD13	-	1.27	0.2	7.85615e-15	-1.08	FALSE
chr20:37386175-37393894	ENSG00000197122.12	SRC	+	2.14	1.13	7.85615e-15	-1.01	FALSE
chr2:10603158-10607184	ENSG00000115761.16	NOL10	-	1.06	0.08	7.85615e-15	-0.99	FALSE
chr9:131643418-131650128	ENSG00000107263.19	RAPGEF1	-	0.53	1.46	7.85615e-15	0.92	FALSE
chr2:98546695-98552785	ENSG00000040933.16	INPP4A	+	1.05	0.17	7.85615e-15	-0.88	FALSE
chr1:160739357-160748193	ENSG00000026751.17	SLAMF7	+	3.12	2.24	7.85615e-15	-0.87	FALSE
chr9:133764110-133768441	ENSG00000160293.17	VAV2	-	1.23	0.46	7.85615e-15	-0.78	FALSE
chr12:96324113-96334718	ENSG00000059758.8	CDK17	-	0.76	0.16	7.85615e-15	-0.6	FALSE
chr1:74719373-74723117	ENSG00000116791.14	CRYZ	-	1.16	0.61	7.85615e-15	-0.55	FALSE
chr1:174877606-174957456	ENSG00000152061.24	RABGAP1L	+	0.07	0.62	7.85615e-15	0.55	FALSE
chr6:138930099-138941334	ENSG00000135597.19	REPS1	-	0.52	0.11	7.85615e-15	-0.41	FALSE
chr1:10599367-10618331	ENSG00000142655.13	PEX14	+	0.24	0.02	7.85615e-15	-0.21	FALSE
chr5:154756194-154790324	ENSG00000155506.18	LARP1	+	0.05	0.21	7.85615e-15	0.16	FALSE
chrX:101391823-101395334	ENSG00000257529.5	RPL36A-HNRNPH2	+	0.34	0.26	7.85615e-15	-0.09	FALSE
chr12:11650161-11752449	ENSG00000139083.11	ETV6	+	0.05	0.13	7.85615e-15	0.08	FALSE
chr14:73366982-73409936	ENSG00000133961.21	NUMB	-	0	0.09	7.85615e-15	0.08	FALSE
chr7:5528186-5528280	ENSG00000075624.17	ACTB	-	0.19	0.11	7.85615e-15	-0.07	FALSE
chr11:93499349-93523336	ENSG00000166002.7	SMCO4	-	NA	NA	7.85615e-15	NA	FALSE
chr3:16493878-16513070	ENSG00000131378.14	RFTN1	-	1.7	NA	7.85615e-15	NA	FALSE
chr7:43650713-43656032	ENSG00000106603.20	COA1	-	NA	5.96	7.85615e-15	NA	FALSE
chr9:113594339-113594429	ENSG00000138835.22	RGS3	+	81.27	19.96	1.54408e-14	-61.3	FALSE
chr1:151760900-151762104	ENSG00000143436.11	MRPL9	-	62.79	18.08	1.54408e-14	-44.71	FALSE
chr12:46370628-46370775	ENSG00000134294.14	SLC38A2	-	16.06	6.21	1.54408e-14	-9.85	FALSE
chr11:19166386-19170410	ENSG00000177054.14	ZDHHC13	+	15.66	6.1	1.54408e-14	-9.56	FALSE
chr20:419732-420870	ENSG00000125826.21	RBCK1	+	27.2	18.29	1.54408e-14	-8.91	FALSE
chr10:99716462-99718345	ENSG00000014919.13	COX15	-	13.51	5.46	1.54408e-14	-8.05	FALSE
chr17:42290023-42295618	ENSG00000126561.18	STAT5A	+	9.01	2.82	1.54408e-14	-6.19	FALSE
chr22:29291600-29292136	ENSG00000182944.18	EWSR1	+	12.58	7.7	1.54408e-14	-4.88	FALSE
chr7:158749724-158759485	ENSG00000117868.17	ESYT2	-	5.3	1.63	1.54408e-14	-3.68	FALSE
chr14:55661613-55663954	ENSG00000126777.18	KTN1	+	3.98	1.36	1.54408e-14	-2.61	FALSE
chr16:85909174-85911569	ENSG00000140968.11	IRF8	+	7.23	4.74	1.54408e-14	-2.5	FALSE
chr22:29287135-29288605	ENSG00000182944.18	EWSR1	+	3.8	2.15	1.54408e-14	-1.64	FALSE
chr10:11485912-11489101	ENSG00000148429.14	USP6NL	-	1.7	0.11	1.54408e-14	-1.59	FALSE
chr11:34456818-34461250	ENSG00000121691.7	CAT	+	2.25	1	1.54408e-14	-1.26	FALSE
chr3:186211886-186242503	ENSG00000058866.15	DGKG	-	1.04	0	1.54408e-14	-1.04	FALSE
chr10:87756923-87767672	ENSG00000138138.14	ATAD1	-	2.24	1.26	1.54408e-14	-0.98	FALSE
chr9:92038366-92045998	ENSG00000090054.15	SPTLC1	-	0.87	0.22	1.54408e-14	-0.65	FALSE
chr2:149571172-149575710	ENSG00000168288.13	MMADHC	-	1.18	0.63	1.54408e-14	-0.54	FALSE
chr13:77753359-77760827	ENSG00000139737.22	SLAIN1	+	0.61	0.18	1.54408e-14	-0.43	FALSE
chr17:76265970-76270193	ENSG00000185262.9	UBALD2	+	1.17	0.74	1.54408e-14	-0.42	FALSE
chr18:11066223-11148524	ENSG00000154864.13	PIEZO2	-	0.3	0.7	1.54408e-14	0.4	FALSE
chr4:105438037-105446382	ENSG00000138777.20	PPA2	-	0.62	0.27	1.54408e-14	-0.35	FALSE
chr3:108167865-108191520	ENSG00000114446.5	IFT57	-	0.08	0	1.54408e-14	-0.08	FALSE
chr5:154451214-154453401	ENSG00000164576.12	SAP30L	+	14.66	5.15	2.28812e-14	-9.52	FALSE
chr12:21508562-21512294	ENSG00000111711.10	GOLT1B	+	10.3	4.88	2.28812e-14	-5.42	FALSE
chr22:50441027-50443865	ENSG00000100239.16	PPP6R2	+	10.46	5.77	2.28812e-14	-4.7	FALSE
chr6:166160967-166162446	ENSG00000164458.10	TBXT	-	4	1.96	2.28812e-14	-2.04	FALSE
chr7:104126894-104136780	ENSG00000164815.11	ORC5	-	2.78	1.18	2.28812e-14	-1.6	FALSE
chr17:77450787-77482143	ENSG00000184640.20	SEPTIN9	+	2.81	1.52	2.28812e-14	-1.29	FALSE
chr1:112649470-112653597	ENSG00000116489.13	CAPZA1	+	3.81	2.68	2.28812e-14	-1.12	FALSE
chr19:2799792-2805015	ENSG00000172009.15	THOP1	+	1.81	1.06	2.28812e-14	-0.75	FALSE
chr13:46159687-46168462	ENSG00000136167.15	LCP1	-	0.12	0.71	2.28812e-14	0.59	FALSE
chr7:43608401-43619596	ENSG00000164543.7	STK17A	+	1.15	0.75	2.28812e-14	-0.39	FALSE
chr3:156549004-156553654	ENSG00000114850.7	SSR3	-	0.56	0.21	2.28812e-14	-0.36	FALSE
chr8:117521054-117528650	ENSG00000164758.7	MED30	+	0.34	0	2.28812e-14	-0.33	FALSE
chr4:52874062-52885746	ENSG00000184178.16	SCFD2	-	0.28	0	2.28812e-14	-0.28	FALSE
chr22:37226804-37231230	ENSG00000128340.15	RAC2	-	0.48	0.32	2.28812e-14	-0.16	FALSE
chr1:24384004-24401318	ENSG00000001460.18	STPG1	-	NA	0	2.28812e-14	NA	FALSE
chr1:103551793-103553273	ENSG00000185946.16	RNPC3	+	11.43	29.64	3.02074e-14	18.2	FALSE
chr17:28748667-28748944	ENSG00000076604.15	TRAF4	+	16.29	8.43	3.02074e-14	-7.85	FALSE
chr7:44756540-44756946	ENSG00000122515.15	ZMIZ2	+	9.09	3.23	3.02074e-14	-5.85	FALSE
chr2:213013935-213021992	ENSG00000030419.17	IKZF2	-	7	4.02	3.02074e-14	-2.98	FALSE
chrX:78952336-78960507	ENSG00000078589.13	P2RY10	+	4.06	1.88	3.02074e-14	-2.18	FALSE
chr7:106093138-106097689	ENSG00000008282.9	SYPL1	-	2.39	0.96	3.02074e-14	-1.43	FALSE
chr8:18014841-18025360	ENSG00000078674.18	PCM1	+	3	1.71	3.02074e-14	-1.28	FALSE
chrX:123601339-123610917	ENSG00000125676.20	THOC2	-	1.74	0.51	3.02074e-14	-1.23	FALSE
chr18:31638761-31645354	ENSG00000118276.12	B4GALT6	-	0.48	0	3.02074e-14	-0.48	FALSE
chr17:76050527-76057402	ENSG00000167881.15	SRP68	-	0.5	0.13	3.02074e-14	-0.37	FALSE
chr6:132297956-132315634	ENSG00000079931.15	MOXD1	-	0.34	0.04	3.02074e-14	-0.29	FALSE
chr11:86031612-86068650	ENSG00000073921.18	PICALM	-	0	0.22	3.02074e-14	0.21	FALSE
chr3:23217313-23499607	ENSG00000182247.10	UBE2E2	+	0	0.02	3.02074e-14	0.02	FALSE
chr19:1032664-1036129	ENSG00000064666.15	CNN2	+	36.19	80.03	3.74429e-14	43.84	FALSE
chr3:196937632-196939392	ENSG00000114503.11	NCBP2	-	62.2	29.75	3.74429e-14	-32.45	FALSE
chr20:47210898-47220257	ENSG00000101040.19	ZMYND8	-	13.23	5.72	3.74429e-14	-7.5	FALSE
chr22:39521672-39521772	ENSG00000128272.17	ATF4	+	5.98	3.22	3.74429e-14	-2.76	FALSE
chr8:42402016-42403310	ENSG00000078668.14	VDAC3	+	8.79	6.04	3.74429e-14	-2.74	FALSE
chr8:80038236-80042619	ENSG00000076554.16	TPD52	-	6.8	4.13	3.74429e-14	-2.67	FALSE
chr11:13445182-13463091	ENSG00000148925.11	BTBD10	-	2.34	0.32	3.74429e-14	-2.02	FALSE
chr6:166324596-166326131	ENSG00000198818.10	SFT2D1	-	4.33	2.66	3.74429e-14	-1.67	FALSE
chr19:49891474-49894267	ENSG00000104951.16	IL4I1	-	1.27	0.71	3.74429e-14	-0.57	FALSE
chrX:149490441-149496345	ENSG00000241489.8	AF011889.5	-	0.88	0.33	3.74429e-14	-0.55	FALSE
chr6:109766896-109776921	ENSG00000112367.12	FIG4	+	0.52	0	3.74429e-14	-0.53	FALSE
chr15:64425632-64445005	ENSG00000103671.10	TRIP4	+	0.54	0.12	3.74429e-14	-0.41	FALSE
chr14:20994902-20995164	ENSG00000165792.18	METTL17	+	35.2	17.22	4.46819e-14	-17.98	FALSE
chr3:58412964-58424751	ENSG00000168297.16	PXK	+	10.44	4.57	4.46819e-14	-5.86	FALSE
chr1:84940992-84947032	ENSG00000153898.13	MCOLN2	-	6	3.61	4.46819e-14	-2.39	FALSE
chr19:537148-541338	ENSG00000099804.9	CDC34	+	4.45	2.58	4.46819e-14	-1.86	FALSE
chr7:27531349-27538340	ENSG00000106049.9	HIBADH	-	1.33	0.14	4.46819e-14	-1.2	FALSE
chr6:41591323-41594869	ENSG00000137166.17	FOXP4	+	0.66	0.21	4.46819e-14	-0.45	FALSE
chr14:103405268-103428386	ENSG00000075413.19	MARK3	+	0.32	0.08	4.46819e-14	-0.24	FALSE
chr2:106112766-106122969	ENSG00000115652.15	UXS1	-	0.16	0	4.46819e-14	-0.17	FALSE
chr9:65703015-65708901	ENSG00000147996.17	CBWD5	+	86.52	44.12	5.17336e-14	-42.39	FALSE
chr1:161599793-161601239	ENSG00000244682.7	FCGR2C	+	22.72	62.66	5.17336e-14	39.94	FALSE
chr10:71823897-71825836	ENSG00000197746.14	PSAP	-	19.07	30.78	5.17336e-14	11.71	FALSE
chr12:71611098-71611785	ENSG00000133858.17	ZFC3H1	-	22.71	11.06	5.17336e-14	-11.65	FALSE
chr21:43959860-43967945	ENSG00000160216.21	AGPAT3	+	6.24	3.54	5.17336e-14	-2.71	FALSE
chr4:112315853-112377677	ENSG00000073331.18	ALPK1	+	1.31	0.28	5.17336e-14	-1.03	FALSE
chrX:132392335-132406227	ENSG00000076770.15	MBNL3	-	0.26	0	5.17336e-14	-0.25	FALSE
chr11:61415785-61416104	ENSG00000149532.16	CPSF7	-	16.6	5.53	5.88403e-14	-11.07	FALSE
chr4:185310817-185320732	ENSG00000109762.16	SNX25	+	5.46	3.44	5.88403e-14	-2.03	FALSE
chr3:196069569-196071395	ENSG00000072274.13	TFRC	-	1.8	0.78	5.88403e-14	-1.02	FALSE
chr17:7577488-7577568	ENSG00000161960.16	EIF4A1	+	1.46	0.71	5.88403e-14	-0.75	FALSE
chr6:111661948-111674498	ENSG00000010810.17	FYN	-	1.93	1.29	5.88403e-14	-0.63	FALSE
chr2:224896378-224916694	ENSG00000135905.20	DOCK10	-	0.26	0.04	5.88403e-14	-0.22	FALSE
chr10:59814756-59832524	ENSG00000108091.11	CCDC6	-	0.1	0	5.88403e-14	-0.1	FALSE
chr3:50061548-50061961	ENSG00000004534.15	RBM6	+	44.04	24.94	6.59691e-14	-19.09	FALSE
chr18:260305-264025	ENSG00000079134.12	THOC1	-	30.39	12.11	6.59691e-14	-18.28	FALSE
chr4:851085-851749	ENSG00000178950.17	GAK	-	15.35	7.66	6.59691e-14	-7.7	FALSE
chr6:56466196-56468981	ENSG00000151914.21	DST	-	11.52	4.66	6.59691e-14	-6.85	FALSE
chr7:37685584-37709717	ENSG00000187037.9	GPR141	+	11.06	0.06	7.28508e-14	-10.99	FALSE
chr22:39428184-39430014	ENSG00000100324.14	TAB1	+	6.73	1.57	7.28508e-14	-5.16	FALSE
chr13:113185561-113190871	ENSG00000126226.22	PCID2	-	9.46	4.74	7.28508e-14	-4.72	FALSE
chr21:43100520-43104314	ENSG00000160201.12	U2AF1	-	5.36	1.92	7.28508e-14	-3.43	FALSE
chr9:128627943-128630320	ENSG00000197694.18	SPTAN1	+	4.86	2.1	7.28508e-14	-2.76	FALSE
chr3:152447774-152455541	ENSG00000152601.18	MBNL1	+	3.44	2.14	7.28508e-14	-1.3	FALSE
chr11:123584333-123594081	ENSG00000023171.19	GRAMD1B	+	1.29	0	7.28508e-14	-1.28	FALSE
chr3:167687694-167695595	ENSG00000114209.15	PDCD10	-	0.93	0.45	7.28508e-14	-0.48	FALSE
chr7:23597606-23611170	ENSG00000169193.12	CCDC126	+	4.63	0	7.28508e-14	NA	FALSE
chr13:27440450-27445087	ENSG00000122033.15	MTIF3	-	14.48	7.62	7.98646e-14	-6.86	FALSE
chr3:121637257-121642926	ENSG00000180353.11	HCLS1	-	1.17	0.83	7.98646e-14	-0.34	FALSE
chr4:139139498-139176966	ENSG00000109381.20	ELF2	-	0.34	0	7.98646e-14	-0.34	FALSE
chr6:83228932-83237716	ENSG00000065833.9	ME1	-	0.21	0	7.98646e-14	-0.2	FALSE
chr5:119268908-119392815	ENSG00000145779.8	TNFAIP8	+	0	0.09	7.98646e-14	0.09	FALSE
chrX:154399942-154400701	ENSG00000147403.18	RPL10	+	64.68	44.9	8.68311e-14	-19.78	FALSE
chr20:41491820-41493537	ENSG00000124177.16	CHD6	-	0	15.32	8.68311e-14	15.32	FALSE
chr10:89010601-89010752	ENSG00000026103.22	FAS	+	10.11	4.65	8.68311e-14	-5.45	FALSE
chr16:30185408-30186597	ENSG00000102879.16	CORO1A	+	2.61	1.87	8.68311e-14	-0.74	FALSE
chr4:39745811-39755656	ENSG00000078140.14	UBE2K	+	0.42	0.19	8.68311e-14	-0.23	FALSE
chr17:3822053-3824941	ENSG00000074356.17	NCBP3	-	21.2	9.9	9.37508e-14	-11.3	FALSE
chr8:47831927-47834195	ENSG00000253729.8	PRKDC	-	1.32	0.17	9.37508e-14	-1.15	FALSE
chr5:150778973-150795429	ENSG00000256235.3	SMIM3	+	0.5	0.18	9.37508e-14	-0.32	FALSE
chr16:88749480-88784900	ENSG00000103335.22	PIEZO1	-	0	0.22	9.37508e-14	0.22	FALSE
chr7:127991057-128074501	ENSG00000197157.11	SND1	+	0	0.01	9.37508e-14	0.02	FALSE
chr3:123201987-123209198	ENSG00000121542.12	SEC22A	+	23	7.4	1.00691e-13	-15.6	FALSE
chr18:46015938-46024608	ENSG00000152229.18	PSTPIP2	-	9.55	5	1.00691e-13	-4.56	FALSE
chr13:28659188-28662409	ENSG00000132963.8	POMP	+	0.53	0.22	1.00691e-13	-0.3	FALSE
chr14:54847131-54859680	ENSG00000131979.20	GCH1	-	0.32	0.06	1.00691e-13	-0.26	FALSE
chr15:38501288-38502311	ENSG00000172575.12	RASGRP1	-	7.57	3.12	1.07595e-13	-4.45	FALSE
chr7:155302847-155308240	ENSG00000186480.13	INSIG1	+	5.83	3.69	1.07595e-13	-2.13	FALSE
chr11:10461741-10478525	ENSG00000133805.15	AMPD3	+	0.03	0.29	1.07595e-13	0.26	FALSE
chr5:151036922-151039096	ENSG00000145901.16	TNIP1	-	0.46	0.23	1.07595e-13	-0.23	FALSE
chr7:99562495-99563862	ENSG00000197343.11	ZNF655	+	16.98	9.4	1.14615e-13	-7.58	FALSE
chr7:99391254-99392670	ENSG00000130429.15	ARPC1B	+	1.31	0.85	1.14615e-13	-0.46	FALSE
chr12:21456096-21461024	ENSG00000121350.16	PYROXD1	+	5.71	0.91	1.21535e-13	-4.8	FALSE
chr7:38178421-38207446	ENSG00000010270.14	STARD3NL	+	0.04	0	1.21535e-13	-0.04	FALSE
chr21:44426737-44435130	ENSG00000142185.17	TRPM2	+	10.1	NA	1.21535e-13	NA	FALSE
chr1:225406833-225410290	ENSG00000143815.15	LBR	-	4.88	2.11	1.28086e-13	-2.77	FALSE
chr5:150402626-150403120	ENSG00000019582.16	CD74	-	2.75	4.97	1.28086e-13	2.22	FALSE
chr15:58880108-58883625	ENSG00000137776.17	SLTM	-	2.42	1.16	1.28086e-13	-1.26	FALSE
chr12:111418878-111446752	ENSG00000111252.11	SH2B3	+	2.2	1.08	1.28086e-13	-1.12	FALSE
chr20:13435155-13483226	ENSG00000089123.16	TASP1	-	1.05	0.29	1.28086e-13	-0.76	FALSE
chr2:135924499-135932782	ENSG00000115866.11	DARS1	-	1.82	1.08	1.28086e-13	-0.74	FALSE
chr9:129925158-129927194	ENSG00000187239.17	FNBP1	-	0.41	0.11	1.28086e-13	-0.3	FALSE
chr2:224765838-224770210	ENSG00000135905.20	DOCK10	-	6.47	4.15	1.34933e-13	-2.32	FALSE
chr14:101786184-101856685	ENSG00000078304.19	PPP2R5C	+	0	0.12	1.34933e-13	0.12	FALSE
chr15:38454233-38464031	ENSG00000171262.11	FAM98B	+	0.11	0	1.34933e-13	-0.12	FALSE
chr4:121814048-121816143	ENSG00000123737.13	EXOSC9	+	64.95	32.79	1.4166e-13	-32.16	FALSE
chr8:42997638-43002106	ENSG00000168172.9	HOOK3	+	13.38	2.04	1.4166e-13	-11.34	FALSE
chr1:45606592-45613168	ENSG00000132780.17	NASP	+	3.58	2.12	1.4166e-13	-1.46	FALSE
chrX:154400627-154400701	ENSG00000147403.18	RPL10	+	1.28	0.84	1.4166e-13	-0.44	FALSE
chr1:227767084-227780526	ENSG00000143740.15	SNAP47	+	5.23	3.01	1.48351e-13	-2.22	FALSE
chr19:4099415-4101018	ENSG00000126934.14	MAP2K2	-	4.46	2.38	1.48351e-13	-2.08	FALSE
chr15:76192158-76202201	ENSG00000169758.13	TMEM266	+	1.38	0	1.48351e-13	-1.38	FALSE
chr14:75651890-75654885	ENSG00000133935.7	ERG28	-	1.52	0.58	1.48351e-13	-0.93	FALSE
chr9:113591398-113594429	ENSG00000138835.22	RGS3	+	14.12	24.74	1.54803e-13	10.61	FALSE
chr1:43977217-43977980	ENSG00000117410.14	ATP6V0B	+	5.93	2.46	1.54803e-13	-3.47	FALSE
chr11:10806048-10806819	ENSG00000110321.19	EIF4G2	-	2.27	1.13	1.54803e-13	-1.13	FALSE
chr15:52050138-52058632	ENSG00000069956.13	MAPK6	+	1.31	0.57	1.54803e-13	-0.74	FALSE
chr7:24719219-24744561	ENSG00000105928.16	GSDME	-	0.03	0	1.54803e-13	-0.03	FALSE
chr5:139561816-139600371	ENSG00000131508.16	UBE2D2	+	0	0.03	1.54803e-13	0.02	FALSE
chr6:57154048-57161083	ENSG00000112200.17	ZNF451	+	13.38	6.16	1.61311e-13	-7.22	FALSE
chr3:186963927-187038741	ENSG00000073849.16	ST6GAL1	+	1.08	2.71	1.61311e-13	1.63	FALSE
chr3:52208248-52211282	ENSG00000023330.15	ALAS1	+	1.77	0.8	1.61311e-13	-0.97	FALSE
chr3:51944579-51944777	ENSG00000041880.15	PARP3	+	26.13	9.82	1.74766e-13	-16.31	FALSE
chr5:181230840-181232658	ENSG00000146063.20	TRIM41	+	9.44	3.44	1.74766e-13	-6	FALSE
chr19:43774620-43776540	ENSG00000104783.14	KCNN4	-	8.05	4.61	1.74766e-13	-3.44	FALSE
chr1:25901683-25903640	ENSG00000117632.23	STMN1	-	1.75	0.93	1.74766e-13	-0.81	FALSE
chr12:110437153-110440311	ENSG00000111229.16	ARPC3	-	0.34	0.17	1.74766e-13	-0.18	FALSE
chr5:96909118-96909579	ENSG00000164308.17	ERAP2	+	15.09	0.5	1.81284e-13	-14.59	FALSE
chr21:32320641-32321800	ENSG00000142207.7	URB1	-	10.93	1.66	1.81284e-13	-9.27	FALSE
chr10:102676942-102685815	ENSG00000138175.9	ARL3	-	1.57	0.71	1.81284e-13	-0.86	FALSE
chr12:109460806-109469514	ENSG00000110906.13	KCTD10	-	0.46	0.07	1.81284e-13	-0.39	FALSE
chr2:102356401-102362632	ENSG00000115604.12	IL18R1	+	0.36	0	1.88012e-13	-0.36	FALSE
chr9:33135425-33166757	ENSG00000086062.13	B4GALT1	-	0.06	0.12	1.88012e-13	0.07	FALSE
chr19:45713574-45723472	ENSG00000177051.6	FBXO46	-	8.09	3	1.94722e-13	-5.08	FALSE
chr17:63822169-63823816	ENSG00000108592.17	FTSJ3	-	6.82	3.37	1.94722e-13	-3.45	FALSE
chr13:51751416-51755357	ENSG00000139668.9	WDFY2	+	21.69	10.39	2.01155e-13	-11.3	FALSE
chr6:116108436-116110849	ENSG00000178425.14	NT5DC1	+	3.3	1.73	2.01155e-13	-1.56	FALSE
chr10:130145320-130159994	ENSG00000108010.12	GLRX3	+	0.12	0.03	2.01155e-13	-0.09	FALSE
chr7:92448878-92450700	ENSG00000157259.8	GATAD1	+	26.95	13.5	2.07823e-13	-13.45	FALSE
chr4:112145734-112186692	ENSG00000174749.6	FAM241A	+	0.24	0.12	2.07823e-13	-0.12	FALSE
chr1:173477493-173481325	ENSG00000117592.9	PRDX6	+	2.48	1.56	2.14473e-13	-0.92	FALSE
chr20:44901834-44903992	ENSG00000166913.13	YWHAB	+	1.16	0.65	2.14473e-13	-0.5	FALSE
chr1:161589820-161591143	ENSG00000244682.7	FCGR2C	+	1.28	0	2.28163e-13	-1.28	FALSE
chr15:34240830-34241232	ENSG00000140199.13	SLC12A6	-	27.78	12.23	2.34623e-13	-15.55	FALSE
chr12:98537573-98544229	ENSG00000120802.14	TMPO	+	5.6	3.13	2.34623e-13	-2.47	FALSE
chr11:5696656-5697247	ENSG00000132274.16	TRIM22	+	6.34	4.28	2.34623e-13	-2.06	FALSE
chr1:206913043-206921817	ENSG00000162894.12	FCMR	-	7.45	3.91	2.47946e-13	-3.54	FALSE
chr7:37233195-37244355	ENSG00000155849.16	ELMO1	-	0.02	0.4	2.47946e-13	0.38	FALSE
chr13:47954558-47968594	ENSG00000136143.16	SUCLA2	-	0.34	0.06	2.47946e-13	-0.28	FALSE
chr12:113818187-113823208	ENSG00000122965.11	RBM19	-	18.81	45.41	2.54506e-13	26.6	FALSE
chr20:47310205-47347855	ENSG00000101040.19	ZMYND8	-	0	0.12	2.54506e-13	0.12	FALSE
chr15:88626750-88629225	ENSG00000181026.15	AEN	+	7	3.83	2.60883e-13	-3.16	FALSE
chr6:3273413-3283851	ENSG00000137266.15	SLC22A23	-	1.52	0	2.60883e-13	-1.52	FALSE
chr12:116988870-117010322	ENSG00000174989.13	FBXW8	+	1.69	0.27	2.60883e-13	-1.42	FALSE
chr3:16294998-16301625	ENSG00000154814.14	OXNAD1	+	0.54	0	2.67405e-13	-0.54	FALSE
chr8:674048-690897	ENSG00000104714.14	ERICH1	-	NA	0	2.67405e-13	NA	FALSE
chr10:103394395-103396408	ENSG00000173915.16	ATP5MK	-	22.48	10.21	2.73214e-13	-12.26	FALSE
chr6:109369018-109376073	ENSG00000135535.17	CD164	-	20.96	10.64	2.73214e-13	-10.31	FALSE
chrX:53533412-53534006	ENSG00000086758.16	HUWE1	-	7.46	3.59	2.73214e-13	-3.87	FALSE
chr7:77627676-77632347	ENSG00000127947.16	PTPN12	+	0.86	0.12	2.73214e-13	-0.73	FALSE
chr7:114923128-114942274	ENSG00000135272.12	MDFIC	+	0.05	0	2.73214e-13	-0.05	FALSE
chr12:50112302-50118492	ENSG00000178449.9	COX14	+	NA	2.04	2.73214e-13	NA	FALSE
chr11:124626610-124626903	ENSG00000154144.13	TBRG1	+	73.71	46.76	2.79866e-13	-26.96	FALSE
chr3:112541885-112544056	ENSG00000144848.11	ATG3	-	1.67	0.43	2.86327e-13	-1.24	FALSE
chr12:132560231-132567480	ENSG00000112787.14	FBRSL1	+	NA	1.13	2.86327e-13	NA	FALSE
chr14:55051804-55061679	ENSG00000168175.15	MAPK1IP1L	+	5.16	3.49	2.92773e-13	-1.68	FALSE
chr16:23837407-24092790	ENSG00000166501.14	PRKCB	+	NA	NA	2.92773e-13	NA	FALSE
chr11:20494255-20508303	ENSG00000185238.13	PRMT3	+	5.31	2.45	3.06001e-13	-2.86	FALSE
chr8:42362699-42369270	ENSG00000070501.12	POLB	+	4.28	2.58	3.06001e-13	-1.69	FALSE
chr1:67330811-67338623	ENSG00000081985.13	IL12RB2	+	0.83	0	3.12603e-13	-0.83	FALSE
chr13:27071150-27075190	ENSG00000152484.14	USP12	-	9.04	4.2	3.18994e-13	-4.83	FALSE
chr1:246660335-246665699	ENSG00000162852.14	CNST	+	5.82	2.03	3.18994e-13	-3.78	FALSE
chr3:37065943-37075023	ENSG00000093167.18	LRRFIP2	-	5.7	3.45	3.2537e-13	-2.25	FALSE
chr16:69459122-69462429	ENSG00000103018.17	CYB5B	+	1.8	1.15	3.2537e-13	-0.66	FALSE
chr2:152693069-152694541	ENSG00000196504.19	PRPF40A	-	8.4	3.89	3.31729e-13	-4.51	FALSE
chrX:132023660-132063432	ENSG00000134602.16	STK26	+	0.43	1.15	3.31729e-13	0.72	FALSE
chr3:19978404-19983707	ENSG00000144566.11	RAB5A	+	2.84	1.47	3.38072e-13	-1.37	FALSE
chr2:47839770-47905488	ENSG00000138081.22	FBXO11	-	0.06	0.38	3.38072e-13	0.32	FALSE
chr5:353912-376609	ENSG00000063438.20	AHRR	+	1.77	3.73	3.44182e-13	1.95	FALSE
chr17:32365488-32367771	ENSG00000010244.19	ZNF207	+	2.73	0.96	3.44182e-13	-1.77	FALSE
chr12:56639308-56639979	ENSG00000110955.9	ATP5F1B	-	1.19	0.38	3.44182e-13	-0.81	FALSE
chr1:226064480-226065655	ENSG00000163041.13	H3-3A	+	0.45	0.08	3.5071e-13	-0.37	FALSE
chr15:67170605-67181240	ENSG00000166949.17	SMAD3	+	2.61	1.06	3.5723e-13	-1.55	FALSE
chr12:120464123-120465626	ENSG00000111786.9	SRSF9	-	4.68	3.26	3.63742e-13	-1.41	FALSE
chr5:111502089-111506329	ENSG00000164211.13	STARD4	-	4.43	2.72	3.70013e-13	-1.7	FALSE
chr14:61485657-61529074	ENSG00000027075.16	PRKCH	+	0.16	0	3.70013e-13	-0.16	FALSE
chr11:124625002-124625670	ENSG00000154144.13	TBRG1	+	39.72	21.39	3.76504e-13	-18.32	FALSE
chr10:13647036-13654415	ENSG00000151474.23	FRMD4A	-	5.67	3.29	3.82508e-13	-2.38	FALSE
chr4:39458441-39458890	ENSG00000163682.17	RPL9	-	0.69	1.66	3.82508e-13	0.97	FALSE
chr1:220196399-220202275	ENSG00000118873.16	RAB3GAP2	-	0	0.77	3.82508e-13	0.77	FALSE
chr12:120197463-120198853	ENSG00000089157.16	RPLP0	-	21.64	12.52	3.88975e-13	-9.13	FALSE
chr4:121816195-121816368	ENSG00000123737.13	EXOSC9	+	69.28	36.31	3.95187e-13	-32.97	FALSE
chr14:53046950-53054437	ENSG00000100523.16	DDHD1	-	8.88	3.69	3.95187e-13	-5.19	FALSE
chr22:41460488-41467447	ENSG00000100410.8	PHF5A	-	1.09	0.44	4.15022e-13	-0.65	FALSE
chr19:17836052-17837128	ENSG00000105639.20	JAK3	-	44.88	26.82	4.21453e-13	-18.05	FALSE
chr22:41900499-41902969	ENSG00000198911.12	SREBF2	+	2.48	4.44	4.27343e-13	1.96	FALSE
chr12:106993037-106997293	ENSG00000008405.12	CRY1	-	2.04	0.13	4.27343e-13	-1.91	FALSE
chr11:35139371-35176574	ENSG00000026508.20	CD44	+	0.01	0	4.27343e-13	-0.01	FALSE
chr2:86127306-86127940	ENSG00000132300.19	PTCD3	+	16.45	8.2	4.33481e-13	-8.25	FALSE
chr10:67941106-67954594	ENSG00000148634.16	HERC4	-	0.46	0.09	4.33481e-13	-0.36	FALSE
chr3:113017603-113019541	ENSG00000163608.15	NEPRO	-	11.16	4.04	4.46263e-13	-7.11	FALSE
chr20:58905481-58909161	ENSG00000087460.29	GNAS	+	0.56	0.4	4.46263e-13	-0.16	FALSE
chr2:26285572-26289917	ENSG00000138029.14	HADHB	+	2.45	1.41	4.52362e-13	-1.04	FALSE
chr1:16443733-16447869	ENSG00000157191.20	NECAP2	+	0.49	0.12	4.52362e-13	-0.36	FALSE
chr11:13713034-13714508	ENSG00000197601.13	FAR1	+	12.95	4.4	4.58446e-13	-8.55	FALSE
chrX:48894226-48895037	ENSG00000126768.12	TIMM17B	-	2.9	0.55	4.58446e-13	-2.34	FALSE
chr15:63122703-63126858	ENSG00000103642.12	LACTB	+	1.28	0.21	4.64514e-13	-1.08	FALSE
chr5:151065132-151087084	ENSG00000145901.16	TNIP1	-	0.06	0.15	4.83823e-13	0.08	FALSE
chr7:100211540-100211794	ENSG00000066923.18	STAG3	+	59.27	24.15	4.96465e-13	-35.12	FALSE
chr2:38748654-38749528	ENSG00000115875.19	SRSF7	-	16.52	10.84	4.96465e-13	-5.68	FALSE
chr13:24449818-24452405	ENSG00000102699.6	PARP4	-	4.3	1.62	5.02774e-13	-2.68	FALSE
chr13:46784351-46787020	ENSG00000139684.15	ESD	-	1.7	0.78	5.09076e-13	-0.93	FALSE
chr8:73027053-73032041	ENSG00000147601.15	TERF1	+	11.8	3.42	5.15369e-13	-8.39	FALSE
chr3:149966265-149968357	ENSG00000070087.14	PFN2	-	15.12	5.61	5.21655e-13	-9.51	FALSE
chr14:68790493-68792881	ENSG00000185650.10	ZFP36L1	-	5.06	3.56	5.27933e-13	-1.5	FALSE
chr20:20472957-20495116	ENSG00000188559.15	RALGAPA2	-	0.6	0.08	5.34204e-13	-0.52	FALSE
chr17:82627292-82630920	ENSG00000141580.16	WDR45B	-	3.96	1.67	5.40466e-13	-2.29	FALSE
chr1:228082766-228097077	ENSG00000143761.16	ARF1	+	0.76	0.52	5.46721e-13	-0.24	FALSE
chr4:184700882-184702088	ENSG00000151725.12	CENPU	-	10.11	3.73	5.59208e-13	-6.38	FALSE
chr16:67066799-67082212	ENSG00000067955.15	CBFB	+	1.96	1.05	5.59208e-13	-0.91	FALSE
chr2:230446903-230449087	ENSG00000067066.17	SP100	+	1.82	0.94	5.6544e-13	-0.89	FALSE
chr11:77379995-77392330	ENSG00000149269.10	PAK1	-	0.1	0.01	5.78236e-13	-0.09	FALSE
chr17:63579944-63583501	ENSG00000136485.15	DCAF7	+	0.62	0.08	5.84448e-13	-0.54	FALSE
chr15:83139276-83151214	ENSG00000166503.9	HDGFL3	-	0.11	0.02	5.90654e-13	-0.09	FALSE
chr7:108223837-108226207	ENSG00000091129.21	NRCAM	-	5.99	2.37	6.0341e-13	-3.63	FALSE
chr4:8381608-8389172	ENSG00000087008.16	ACOX3	-	11.91	5.6	6.09596e-13	-6.31	FALSE
chr2:189470879-189474185	ENSG00000115368.10	WDR75	+	5.08	2.92	6.35427e-13	-2.17	FALSE
chr6:36596969-36598848	ENSG00000112081.17	SRSF3	+	0.32	0.09	6.67773e-13	-0.23	FALSE
chr9:133812217-133834271	ENSG00000160293.17	VAV2	-	0	0.14	6.73908e-13	0.14	FALSE
chr11:65585592-65589750	ENSG00000173442.13	EHBP1L1	+	1.64	0.74	6.79622e-13	-0.89	FALSE
chr10:48901864-48941805	ENSG00000128815.19	WDFY4	+	0.24	0.1	6.79622e-13	-0.13	FALSE
chr7:74210089-74214821	ENSG00000086730.17	LAT2	+	0.46	1.04	6.85739e-13	0.58	FALSE
chr19:2324193-2328386	ENSG00000130332.15	LSM7	-	25.98	15.08	6.91848e-13	-10.9	FALSE
chr2:161385572-161391103	ENSG00000115233.12	PSMD14	+	0.09	0	7.24042e-13	-0.09	FALSE
chr3:143972990-143985542	ENSG00000181744.9	DIPK2A	+	2.38	0.39	7.36639e-13	-2	FALSE
chr8:119732187-119742533	ENSG00000064313.12	TAF2	-	1.94	0.72	7.42707e-13	-1.22	FALSE
chr7:108399594-108456242	ENSG00000091129.21	NRCAM	-	0.07	0	7.48767e-13	-0.08	FALSE
chr10:104263078-104266083	ENSG00000148834.13	GSTO1	+	1.38	0.64	7.67368e-13	-0.74	FALSE
chr3:119504022-119513640	ENSG00000113845.10	TIMMDC1	+	1	0.41	7.67368e-13	-0.59	FALSE
chr6:32637541-32641309	ENSG00000196735.13	HLA-DQA1	+	0.21	0.5	7.79901e-13	0.29	FALSE
chr17:76089321-76094413	ENSG00000182473.22	EXOC7	-	37.2	19.1	8.04922e-13	-18.1	FALSE
chr15:80131294-80137479	ENSG00000086666.19	ZFAND6	+	3.51	2.27	8.04922e-13	-1.24	FALSE
chr9:133098763-133100267	ENSG00000160271.16	RALGDS	-	11.34	5.29	8.10433e-13	-6.05	FALSE
chr3:113457358-113460616	ENSG00000163611.11	SPICE1	-	4.08	0.12	8.10433e-13	-3.95	FALSE
chr17:7575259-7576523	ENSG00000161960.16	EIF4A1	+	1.26	0.72	8.22405e-13	-0.53	FALSE
chr13:111244295-111267547	ENSG00000102606.19	ARHGEF7	+	0.09	0.23	8.22405e-13	0.14	FALSE
chr1:19666468-19678566	ENSG00000158748.4	HTR6	+	7.67	0	8.34349e-13	-7.67	FALSE
chr4:55871959-55877916	ENSG00000090989.18	EXOC1	+	24.2	12.25	8.53238e-13	-11.96	FALSE
chr11:5698546-5706593	ENSG00000132274.16	TRIM22	+	1.1	0.87	8.72104e-13	-0.24	FALSE
chr12:67292777-67295032	ENSG00000111530.13	CAND1	+	5.04	2.27	9.03315e-13	-2.77	FALSE
chr13:99367907-99385227	ENSG00000134882.16	UBAC2	+	1.96	1.03	9.03315e-13	-0.93	FALSE
chr3:127721164-127722429	ENSG00000074416.15	MGLL	-	0.62	2.15	9.35014e-13	1.52	FALSE
chr10:99718501-99720986	ENSG00000014919.13	COX15	-	6.91	2.88	9.40897e-13	-4.03	FALSE
chr7:135148271-135164417	ENSG00000146859.6	TMEM140	+	1.41	0.38	9.59077e-13	-1.02	FALSE
chr10:119500260-119515508	ENSG00000148908.15	RGS10	-	0.04	0.01	9.59077e-13	-0.04	FALSE
chr20:47583262-47622228	ENSG00000124151.19	NCOA3	+	0	0.07	9.64935e-13	0.07	FALSE
chr5:131162677-131165059	ENSG00000169567.13	HINT1	-	NA	7.96	9.77215e-13	NA	FALSE
chr9:121187020-121190553	ENSG00000119396.11	RAB14	-	2.85	1.38	1.02099e-12	-1.47	FALSE
chr8:144450771-144452358	ENSG00000187954.13	CYHR1	-	15.94	26.89	1.03964e-12	10.95	FALSE
chr12:11752580-11839139	ENSG00000139083.11	ETV6	+	0.14	0.29	1.07108e-12	0.16	FALSE
chr12:65453826-65463154	ENSG00000174099.12	MSRB3	+	2.05	0.39	1.07685e-12	-1.66	FALSE
chr3:100736705-100744832	ENSG00000114354.15	TFG	+	12.54	7.4	1.09543e-12	-5.14	FALSE
chr2:230225904-230237082	ENSG00000079263.19	SP140	+	0	0.26	1.12038e-12	0.27	FALSE
chr7:44057860-44058128	ENSG00000136279.21	DBNL	+	3.51	1.47	1.12611e-12	-2.04	FALSE
chr20:37983640-37996374	ENSG00000101407.13	TTI1	-	10.82	4.56	1.13183e-12	-6.26	FALSE
chr4:128011701-128017362	ENSG00000164074.16	ABHD18	+	25.81	7	1.16311e-12	-18.81	FALSE
chr3:15737234-15751749	ENSG00000206560.12	ANKRD28	-	0.12	1.51	1.16881e-12	1.39	FALSE
chr21:46222739-46227551	ENSG00000160285.15	LSS	-	3.98	1.94	1.18726e-12	-2.04	FALSE
chr1:184831963-184884632	ENSG00000135842.17	NIBAN1	-	0.03	0	1.19931e-12	-0.03	FALSE
chr21:39180437-39181771	ENSG00000183527.12	PSMG1	-	2.09	0.56	1.20426e-12	-1.54	FALSE
chr1:236243496-236249884	ENSG00000086619.14	ERO1B	-	0.38	0	1.20426e-12	-0.38	FALSE
chr17:30900563-30904065	ENSG00000172171.11	TEFM	-	14.5	5.76	1.22829e-12	-8.74	FALSE
chr2:121732205-121735612	ENSG00000155438.12	NIFK	-	2.28	0.97	1.28404e-12	-1.31	FALSE
chr1:246621635-246631893	ENSG00000162852.14	CNST	+	0.86	0.11	1.28404e-12	-0.74	FALSE
chr15:82992047-83008547	ENSG00000169609.14	C15orf40	-	NA	9.66	1.29599e-12	NA	FALSE
chr18:58529239-58534833	ENSG00000198796.7	ALPK2	-	0.18	1.24	1.35871e-12	1.06	FALSE
chr3:197750075-197756425	ENSG00000122068.13	FYTTD1	+	2.66	1.59	1.36425e-12	-1.06	FALSE
chr11:71474527-71478394	ENSG00000172890.13	NADSYN1	+	0.76	2.77	1.36979e-12	2	FALSE
chr5:10400843-10402058	ENSG00000145495.16	MARCHF6	+	45.29	31.26	1.38165e-12	-14.02	FALSE
chr12:9669796-9680922	ENSG00000069493.15	CLEC2D	+	1.79	0.36	1.44965e-12	-1.42	FALSE
chr7:905173-919967	ENSG00000105963.15	ADAP1	-	0.13	0	1.44965e-12	-0.13	FALSE
chr11:77349288-77353535	ENSG00000149269.10	PAK1	-	1.89	1.26	1.47411e-12	-0.63	FALSE
chr6:43308410-43308749	ENSG00000146215.14	CRIP3	-	96.17	54.35	1.50485e-12	-41.81	FALSE
chr10:91485304-91487681	ENSG00000165338.17	HECTD2	+	11.1	0	1.5166e-12	-11.1	FALSE
chr5:177505111-177508236	ENSG00000146094.16	DOK3	-	8.83	5.03	1.52202e-12	-3.81	FALSE
chr3:141922064-141925530	ENSG00000069849.11	ATP1B3	+	5.61	3.52	1.53285e-12	-2.09	FALSE
chr1:236236399-236243421	ENSG00000086619.14	ERO1B	-	1.59	0.57	1.53285e-12	-1.02	FALSE
chrX:53539813-53542442	ENSG00000086758.16	HUWE1	-	1.46	0.62	1.53735e-12	-0.83	FALSE
chr10:103389167-103392190	ENSG00000173915.16	ATP5MK	-	0.88	0.56	1.53735e-12	-0.32	FALSE
chr8:98212502-98222478	ENSG00000104361.10	NIPAL2	-	1	0.09	1.54904e-12	-0.92	FALSE
chr19:48231811-48234402	ENSG00000105483.18	CARD8	-	75.33	42.06	1.5796e-12	-33.27	FALSE
chr2:73251433-73252639	ENSG00000135624.16	CCT7	+	0.44	0.1	1.61641e-12	-0.35	FALSE
chr16:31713436-31753765	ENSG00000197302.10	ZNF720	+	1.64	0.03	1.6406e-12	-1.61	FALSE
chr14:34786222-34792774	ENSG00000198604.11	BAZ1A	-	16.3	8.46	1.65221e-12	-7.84	FALSE
chr4:145515014-145539803	ENSG00000170365.10	SMAD1	+	0.12	0	1.65752e-12	-0.12	FALSE
chr13:98810292-98824397	ENSG00000088387.20	DOCK9	-	0.7	0	1.66282e-12	-0.71	FALSE
chr2:25248253-25274940	ENSG00000119772.18	DNMT3A	-	2.11	0.69	1.67439e-12	-1.42	FALSE
chr19:45615890-45616764	ENSG00000125746.18	EML2	-	71.42	29.68	1.69123e-12	-41.73	FALSE
chr12:82354595-82356959	ENSG00000133773.12	CCDC59	-	4.03	1.76	1.69123e-12	-2.26	FALSE
chr1:154733145-154771974	ENSG00000143603.19	KCNN3	-	5.37	1.89	1.70276e-12	-3.48	FALSE
chr1:33165567-33181024	ENSG00000116525.14	TRIM62	-	2.08	0	1.70803e-12	-2.08	FALSE
chr15:66523749-66527289	ENSG00000174442.12	ZWILCH	+	4.82	0.97	1.76956e-12	-3.85	FALSE
chr6:166432491-166448723	ENSG00000071242.12	RPS6KA2	-	0.57	0	1.77478e-12	-0.57	FALSE
chr17:76173791-76212363	ENSG00000141576.16	RNF157	-	0	0.04	1.78623e-12	0.04	FALSE
chr1:39958826-39965210	ENSG00000168389.18	MFSD2A	+	7.27	3.94	1.80392e-12	-3.33	FALSE
chr11:111857738-111860546	ENSG00000086848.15	ALG9	-	28.04	9.7	1.80911e-12	-18.34	FALSE
chr15:51459661-51463378	ENSG00000104093.14	DMXL2	-	38.17	21.22	1.81947e-12	-16.95	FALSE
chr5:96892454-96895245	ENSG00000164308.17	ERAP2	+	3.28	0.26	1.81947e-12	-3.02	FALSE
chr5:5476080-5486720	ENSG00000164151.12	ICE1	+	1.54	0.49	1.84332e-12	-1.05	FALSE
chrX:55722286-55729293	ENSG00000083750.13	RRAGB	+	6.24	2.32	1.86092e-12	-3.92	FALSE
chr20:37382787-37384149	ENSG00000197122.12	SRC	+	3.46	1.32	1.90338e-12	-2.14	FALSE
chr5:95891275-95895627	ENSG00000118985.16	ELL2	-	2.56	1.42	1.92093e-12	-1.14	FALSE
chr3:94095155-94126210	ENSG00000178694.10	NSUN3	+	0.24	0	1.95088e-12	-0.24	FALSE
chr3:119619653-119625123	ENSG00000144837.9	PLA1A	+	13.73	6.46	1.96217e-12	-7.27	FALSE
chr3:157150382-157152176	ENSG00000163660.12	CCNL1	-	73.6	56.27	1.96497e-12	-17.32	FALSE
chr1:171588506-171591151	ENSG00000117523.17	PRRC2C	+	5.74	2.8	1.96497e-12	-2.93	FALSE
chr14:21477565-21487450	ENSG00000092203.15	TOX4	+	0.14	0	1.96497e-12	-0.14	FALSE
chr4:153612401-153620755	ENSG00000121210.16	TMEM131L	+	0.58	0.24	1.97622e-12	-0.35	FALSE
chr1:63419441-63428732	ENSG00000088035.18	ALG6	+	5.8	1.71	1.99985e-12	-4.08	FALSE
chr1:53271347-53275630	ENSG00000157193.18	LRP8	-	6.19	14	2.00488e-12	7.8	FALSE
chr12:10704149-10709907	ENSG00000060138.13	YBX3	-	0.48	0.2	2.02111e-12	-0.29	FALSE
chr18:9815223-9845581	ENSG00000168461.13	RAB31	+	0.1	0.01	2.02111e-12	-0.09	FALSE
chr12:132945798-132956242	ENSG00000072609.18	CHFR	-	13.01	2.64	2.04348e-12	-10.36	FALSE
chr20:37228745-37229972	ENSG00000118705.17	RPN2	+	3.96	2.31	2.04348e-12	-1.65	FALSE
chr11:67279901-67280731	ENSG00000173020.11	GRK2	+	2.83	1.03	2.06082e-12	-1.8	FALSE
chr8:108470122-108475881	ENSG00000104412.8	EMC2	+	2.14	1.01	2.0831e-12	-1.13	FALSE
chr8:26338988-26354467	ENSG00000221914.11	PPP2R2A	+	0.54	0.22	2.0831e-12	-0.32	FALSE
chr14:21395893-21397822	ENSG00000100888.15	CHD8	-	0.27	3.64	2.1127e-12	3.37	FALSE
chr13:114291793-114301730	ENSG00000169062.15	UPF3A	+	1.59	4.5	2.13611e-12	2.91	FALSE
chr18:24015039-24064139	ENSG00000168234.13	TTC39C	+	0	0.24	2.14104e-12	0.24	FALSE
chr19:10795440-10797379	ENSG00000079805.19	DNM2	+	17.66	9.42	2.15826e-12	-8.25	FALSE
chr18:10807275-10855352	ENSG00000154864.13	PIEZO2	-	0.14	0.01	2.17546e-12	-0.12	FALSE
chr10:27126787-27131858	ENSG00000136758.19	YME1L1	-	3.06	1.91	2.18524e-12	-1.15	FALSE
chr19:14597162-14599716	ENSG00000187912.12	CLEC17A	+	4.91	2.78	2.21467e-12	-2.13	FALSE
chr5:31424472-31429474	ENSG00000113360.17	DROSHA	-	2.96	1.11	2.23179e-12	-1.84	FALSE
chr17:78126649-78126776	ENSG00000141524.17	TMC6	-	1.09	0	2.24762e-12	-1.1	FALSE
chr6:37011855-37013608	ENSG00000146192.15	FGD2	+	29.42	18.66	2.2647e-12	-10.76	FALSE
chr2:98559496-98563464	ENSG00000040933.16	INPP4A	+	8.13	3.86	2.33681e-12	-4.27	FALSE
chr1:206600309-206602335	ENSG00000143486.16	EIF2D	-	3.19	1.74	2.35859e-12	-1.45	FALSE
chr14:21263337-21269297	ENSG00000092199.18	HNRNPC	-	0.52	0.27	2.35859e-12	-0.25	FALSE
chr10:5800706-5813213	ENSG00000057608.17	GDI2	-	0.07	0.21	2.36335e-12	0.13	FALSE
chr4:152411873-152534940	ENSG00000109670.16	FBXW7	-	0.21	0.5	2.37422e-12	0.3	FALSE
chr7:20367187-20379050	ENSG00000105855.10	ITGB8	+	1.5	0	2.37897e-12	-1.51	FALSE
chr15:89258777-89260712	ENSG00000140525.19	FANCI	+	1.27	0	2.41419e-12	-1.27	FALSE
chr19:47488390-47489710	ENSG00000105402.8	NAPA	-	1.77	0.27	2.44938e-12	-1.5	FALSE
chr6:106555898-106558485	ENSG00000112297.18	CRYBG1	+	2.65	1.46	2.51497e-12	-1.19	FALSE
chr10:123162829-123163819	ENSG00000154473.18	BUB3	+	18.66	11.17	2.55006e-12	-7.48	FALSE
chr2:73058597-73071603	ENSG00000144040.13	SFXN5	-	1.93	0	2.56078e-12	-1.94	FALSE
chr12:56158712-56159497	ENSG00000092841.19	MYL6	+	90.94	55.96	2.63836e-12	-34.99	FALSE
chr4:7014558-7025003	ENSG00000132405.19	TBC1D14	+	0.83	0.15	2.64901e-12	-0.68	FALSE
chr2:72961249-72968447	ENSG00000144040.13	SFXN5	-	3.8	0.06	2.68243e-12	-3.74	FALSE
chr16:30186721-30186815	ENSG00000102879.16	CORO1A	+	1.01	0.34	2.68243e-12	-0.66	FALSE
chr7:88210926-88217121	ENSG00000075142.14	SRI	-	0.29	0.13	2.71124e-12	-0.16	FALSE
chr13:40749282-40754018	ENSG00000102738.8	MRPS31	-	11.18	6.83	2.76426e-12	-4.35	FALSE
chr1:50535458-50539591	ENSG00000185104.20	FAF1	-	1.93	0.75	2.79905e-12	-1.19	FALSE
chr10:119515653-119526031	ENSG00000148908.15	RGS10	-	0.07	0.02	2.80353e-12	-0.05	FALSE
chr10:26751784-26765217	ENSG00000136754.18	ABI1	-	4.92	3.54	2.8201e-12	-1.38	FALSE
chr10:93670849-93676652	ENSG00000148690.12	FRA10AC1	-	14.26	4.69	2.82456e-12	-9.57	FALSE
chr8:30070060-30073876	ENSG00000133872.14	SARAF	-	0.94	0.29	2.962e-12	-0.65	FALSE
chr13:111185226-111205288	ENSG00000102606.19	ARHGEF7	+	0.94	0.09	2.97074e-12	-0.85	FALSE
chr7:155711456-155718384	ENSG00000184863.11	RBM33	+	0.4	0	2.97074e-12	-0.41	FALSE
chr14:103480491-103491776	ENSG00000075413.19	MARK3	+	2.44	1.32	3.04752e-12	-1.13	FALSE
chr5:151742960-151746278	ENSG00000177556.12	ATOX1	-	5.78	4.47	3.06993e-12	-1.31	FALSE
chr14:77899259-77907802	ENSG00000063761.16	ADCK1	+	3.96	0.44	3.12848e-12	-3.51	FALSE
chr9:33120607-33135188	ENSG00000086062.13	B4GALT1	-	0.9	0.55	3.13877e-12	-0.35	FALSE
chr3:98581512-98585440	ENSG00000080819.9	CPOX	-	1.38	0.61	3.25141e-12	-0.77	FALSE
chr12:88103012-88106674	ENSG00000198707.17	CEP290	-	14.83	2.96	3.27784e-12	-11.86	FALSE
chr7:38179146-38207446	ENSG00000010270.14	STARD3NL	+	0.29	0	3.27784e-12	-0.28	FALSE
chr3:128065038-128066953	ENSG00000058262.10	SEC61A1	+	6.89	4.69	3.29403e-12	-2.2	FALSE
chr20:44054527-44064776	ENSG00000124191.18	TOX2	+	3.75	1.5	3.33424e-12	-2.25	FALSE
chr11:61366217-61367922	ENSG00000149483.12	TMEM138	+	21.87	13.26	3.35639e-12	-8.61	FALSE
chr1:100069686-100077164	ENSG00000156875.14	MFSD14A	+	3.62	1.95	3.38452e-12	-1.67	FALSE
chr22:36349256-36387806	ENSG00000100345.22	MYH9	-	0	0.01	3.43061e-12	0.01	FALSE
chr17:50746703-50750500	ENSG00000108848.16	LUC7L3	+	0.94	0.44	3.46871e-12	-0.5	FALSE
chr3:13399862-13420059	ENSG00000132182.12	NUP210	-	0.1	0.41	3.46871e-12	0.3	FALSE
chr1:207767196-207767778	ENSG00000117335.20	CD46	+	26.89	15.93	3.54263e-12	-10.96	FALSE
chr9:2033082-2039465	ENSG00000080503.24	SMARCA2	+	0.9	0.51	3.54263e-12	-0.39	FALSE
chr6:37009066-37010972	ENSG00000146192.15	FGD2	+	2.04	5.28	3.5586e-12	3.24	FALSE
chrX:24179771-24207325	ENSG00000005889.16	ZFX	+	0.22	0.01	3.5865e-12	-0.21	FALSE
chr10:95842495-95844475	ENSG00000138185.20	ENTPD1	+	1.07	0.53	3.63028e-12	-0.53	FALSE
chr4:38829538-38856760	ENSG00000174130.12	TLR6	-	0.01	0.79	3.74164e-12	0.77	FALSE
chr12:124372611-124378236	ENSG00000196498.13	NCOR2	-	0.97	0.21	3.76938e-12	-0.76	FALSE
chr5:131385645-131390992	ENSG00000158985.14	CDC42SE2	+	0.84	0.38	3.77921e-12	-0.46	FALSE
chr11:13714681-13721729	ENSG00000197601.13	FAR1	+	30.87	15.1	3.81881e-12	-15.77	FALSE
chr19:55661190-55662501	ENSG00000063244.13	U2AF2	+	3.55	1.95	3.85837e-12	-1.6	FALSE
chr16:57575093-57575437	ENSG00000159618.16	ADGRG5	+	9.37	1.85	3.91574e-12	-7.52	FALSE
chr12:4649176-4654291	ENSG00000139180.11	NDUFA9	+	0.71	0.25	4.15147e-12	-0.46	FALSE
chr17:7244636-7246025	ENSG00000175826.12	CTDNEP1	-	2.95	0.98	4.18484e-12	-1.96	FALSE
chr8:130126090-130127926	ENSG00000153317.15	ASAP1	-	12.37	1.31	4.1944e-12	-11.06	FALSE
chr15:78155276-78157547	ENSG00000166411.14	IDH3A	+	5.39	2.44	4.19802e-12	-2.95	FALSE
chr2:230506446-230507992	ENSG00000067066.17	SP100	+	17.52	9.43	4.22537e-12	-8.09	FALSE
chr14:22768172-22769790	ENSG00000155463.14	OXA1L	+	2.87	1.75	4.32979e-12	-1.12	FALSE
chr14:99503645-99507075	ENSG00000090061.17	CCNK	+	1.15	0.55	4.51116e-12	-0.61	FALSE
chr6:37820017-37929958	ENSG00000156639.12	ZFAND3	+	0	0.02	4.53829e-12	0.02	FALSE
chr2:102362719-102367824	ENSG00000115604.12	IL18R1	+	14.99	11.87	4.54171e-12	-3.12	FALSE
chr19:2078680-2085174	ENSG00000172081.14	MOB3A	-	1.49	0.97	4.62542e-12	-0.52	FALSE
chr4:145481753-145514437	ENSG00000170365.10	SMAD1	+	NA	NA	4.62542e-12	NA	FALSE
chr4:145112329-145117292	ENSG00000164163.11	ABCE1	+	0.14	0	4.73519e-12	-0.13	FALSE
chr14:71724836-71730054	ENSG00000197555.10	SIPA1L1	+	0.23	0	4.84484e-12	-0.23	FALSE
chr13:23626793-23659049	ENSG00000127863.16	TNFRSF19	+	0.19	0.03	4.84808e-12	-0.16	FALSE
chr12:15962948-15982307	ENSG00000023697.13	DERA	+	0.1	0	4.94574e-12	-0.09	FALSE
chr11:73420000-73430689	ENSG00000054965.11	FAM168A	-	6.27	2.7	5.09049e-12	-3.57	FALSE
chr9:37126943-37302187	ENSG00000147905.18	ZCCHC7	+	0.23	0.4	5.18201e-12	0.17	FALSE
chr18:23519175-23520201	ENSG00000141452.10	RMC1	+	3.28	0.4	5.18506e-12	-2.89	FALSE
chr2:98610896-98616206	ENSG00000115446.12	UNC50	+	12.83	8.14	5.19399e-12	-4.69	FALSE
chr3:101580005-101585436	ENSG00000081154.12	PCNP	+	0.62	0.31	5.27942e-12	-0.31	FALSE
chr19:40801416-40806554	ENSG00000269858.6	EGLN2	+	6	3.75	5.32067e-12	-2.24	FALSE
chr5:178113772-178119553	ENSG00000145911.6	N4BP3	+	4.95	1.56	5.38239e-12	-3.39	FALSE
chr1:169921782-169954010	ENSG00000075945.13	KIFAP3	-	0.69	0.35	5.42055e-12	-0.33	FALSE
chr13:40754093-40756872	ENSG00000102738.8	MRPS31	-	8.91	5.06	5.43519e-12	-3.85	FALSE
chr2:84443401-84449648	ENSG00000163541.12	SUCLG1	-	0.12	0.01	5.49675e-12	-0.12	FALSE
chr2:224886532-224896294	ENSG00000135905.20	DOCK10	-	0.27	0	5.58755e-12	-0.27	FALSE
chr17:16316713-16317774	ENSG00000108474.17	PIGL	+	83.03	45.79	5.59036e-12	-37.24	FALSE
chr19:2042663-2042765	ENSG00000099875.16	MKNK2	-	2.48	1.54	5.59316e-12	-0.93	FALSE
chr1:111140308-111147641	ENSG00000134255.14	CEPT1	+	10.3	5.86	5.61352e-12	-4.44	FALSE
chr2:101999117-102008514	ENSG00000115590.14	IL1R2	+	1.25	0.08	5.85032e-12	-1.17	FALSE
chr12:120462163-120463949	ENSG00000111786.9	SRSF9	-	1.23	0.73	5.89391e-12	-0.51	FALSE
chr1:78655512-78659311	ENSG00000137965.11	IFI44	+	7.8	5.27	5.91408e-12	-2.53	FALSE
chr20:35709257-35713018	ENSG00000131051.24	RBM39	-	11.43	8	5.95174e-12	-3.43	FALSE
chr12:53192911-53193139	ENSG00000139626.16	ITGB7	-	4.68	1.63	6.10611e-12	-3.05	FALSE
chr7:128938246-128942070	ENSG00000128604.20	IRF5	+	100	31.04	6.12863e-12	-68.96	FALSE
chr15:78939172-78944890	ENSG00000103811.18	CTSH	-	0.02	0.15	6.12863e-12	0.13	FALSE
chr10:96192093-96196907	ENSG00000095585.17	BLNK	-	5.17	3.51	6.16027e-12	-1.65	FALSE
chrX:149487099-149490313	ENSG00000241489.8	AF011889.5	-	2.86	1.29	6.28507e-12	-1.57	FALSE
chr1:156312222-156317165	ENSG00000163468.15	CCT3	-	0.18	0.08	6.31077e-12	-0.1	FALSE
chr13:36965727-36971976	ENSG00000120697.10	ALG5	-	2.35	0.74	6.40044e-12	-1.61	FALSE
chr8:76986297-76999989	ENSG00000164751.15	PEX2	-	10.86	4.47	6.45512e-12	-6.39	FALSE
chr6:170549114-170553129	ENSG00000008018.9	PSMB1	-	1.57	0.98	6.533e-12	-0.59	FALSE
chr3:158649158-158652095	ENSG00000168827.15	GFM1	+	2.08	0.69	6.54688e-12	-1.39	FALSE
chr9:124293014-124301935	ENSG00000119408.17	NEK6	+	0	0.68	6.74074e-12	0.67	FALSE
chr13:28713551-28717809	ENSG00000139508.15	SLC46A3	-	12.02	4.56	6.87636e-12	-7.45	FALSE
chr16:66552794-66563121	ENSG00000254788.7	CKLF-CMTM1	+	4.81	2.88	7.06403e-12	-1.94	FALSE
chr18:36800312-36805373	ENSG00000134779.15	TPGS2	-	0.34	0.02	7.10659e-12	-0.33	FALSE
chr18:13621272-13643358	ENSG00000168675.19	LDLRAD4	+	2.9	1.21	7.11434e-12	-1.69	FALSE
chr1:244835757-244841943	ENSG00000203667.10	COX20	+	6.88	3.62	7.42317e-12	-3.27	FALSE
chr6:52509587-52516005	ENSG00000065308.5	TRAM2	-	2.5	0.5	7.45389e-12	-2	FALSE
chr5:96784081-96785787	ENSG00000164307.13	ERAP1	-	1.16	4.01	7.47879e-12	2.86	FALSE
chr11:128772986-128781957	ENSG00000151702.17	FLI1	+	0.32	0.04	7.56725e-12	-0.29	FALSE
chr1:108782707-108793581	ENSG00000116266.11	STXBP3	+	0.18	0	7.73651e-12	-0.17	FALSE
chr3:16493878-16512783	ENSG00000131378.14	RFTN1	-	1.76	12.63	7.92291e-12	10.86	FALSE
chr3:113581445-113583408	ENSG00000072858.11	SIDT1	+	2.64	13.85	8.05716e-12	11.2	FALSE
chr19:50802258-50804571	ENSG00000167747.15	C19orf48	-	3.98	1.8	8.12205e-12	-2.18	FALSE
chr11:2959910-2964679	ENSG00000205531.13	NAP1L4	-	0	1.46	8.20552e-12	1.46	FALSE
chr17:40444085-40452984	ENSG00000141753.7	IGFBP4	+	0.62	0.01	8.20687e-12	-0.6	FALSE
chr3:132605206-132618633	ENSG00000240303.8	ACAD11	-	1.36	0.38	8.4212e-12	-0.97	FALSE
chr12:10715784-10718087	ENSG00000060138.13	YBX3	-	1.01	0.52	8.64791e-12	-0.49	FALSE
chr3:47857513-47870812	ENSG00000047849.22	MAP4	-	4.25	1.44	8.66627e-12	-2.81	FALSE
chr15:78873058-78878212	ENSG00000185787.15	MORF4L1	+	0.25	0.1	8.86266e-12	-0.15	FALSE
chr1:100287204-100291402	ENSG00000137996.13	RTCA	+	2.56	1.4	8.96699e-12	-1.15	FALSE
chr15:40554128-40557215	ENSG00000128891.16	CCDC32	-	3.14	1.36	8.99662e-12	-1.78	FALSE
chr18:59333245-59338556	ENSG00000074695.6	LMAN1	-	2.85	1.63	9.19825e-12	-1.22	FALSE
chr4:37840260-37844363	ENSG00000169299.14	PGM2	+	1.03	0.05	9.19906e-12	-0.98	FALSE
chr2:109546238-109553086	ENSG00000186522.15	SEPTIN10	-	2.02	1.09	9.30872e-12	-0.94	FALSE
chr8:80064594-80171424	ENSG00000076554.16	TPD52	-	0	0.03	9.33238e-12	0.03	FALSE
chr19:3150286-3151706	ENSG00000060558.4	GNA15	+	0.36	2.49	9.35029e-12	2.12	FALSE
chr4:74933371-75012424	ENSG00000169116.11	PARM1	+	0	0.04	9.45396e-12	0.04	FALSE
chr8:17232538-17234715	ENSG00000198791.12	CNOT7	-	1.37	0.43	9.52895e-12	-0.94	FALSE
chr2:134947900-134952640	ENSG00000082258.13	CCNT2	+	1.02	0.15	9.57591e-12	-0.87	FALSE
chr11:65856243-65858096	ENSG00000172757.13	CFL1	-	0.12	0.42	9.57591e-12	0.29	FALSE
chr1:15056281-15060171	ENSG00000189337.17	KAZN	+	2.34	0	9.59935e-12	-2.34	FALSE
chr1:63441104-63446805	ENSG00000142856.17	ITGB3BP	-	4.05	1.9	9.63417e-12	-2.15	FALSE
chr1:90982371-91021272	ENSG00000122482.21	ZNF644	-	0	NA	9.77157e-12	NA	FALSE
chr17:39989930-39990093	ENSG00000108344.15	PSMD3	+	4.33	1.74	9.8694e-12	-2.59	FALSE
chr3:94064547-94084106	ENSG00000178694.10	NSUN3	+	2.34	0.51	9.8694e-12	-1.83	FALSE
chr18:42067514-42081122	ENSG00000078142.13	PIK3C3	+	0.28	0.03	1.01317e-11	-0.26	FALSE
chrX:47585016-47585204	ENSG00000102265.12	TIMP1	+	0.98	0.34	1.02856e-11	-0.64	FALSE
chr9:133054810-133056011	ENSG00000148308.18	GTF3C5	+	29.48	15.75	1.04052e-11	-13.72	FALSE
chr15:38526405-38559820	ENSG00000172575.12	RASGRP1	-	0.45	0.15	1.04281e-11	-0.3	FALSE
chr7:87199058-87219425	ENSG00000135185.12	TMEM243	-	0.35	0.22	1.06044e-11	-0.14	FALSE
chr1:156475238-156477011	ENSG00000116604.18	MEF2D	-	3.06	1.18	1.07009e-11	-1.88	FALSE
chr7:43619724-43623571	ENSG00000164543.7	STK17A	+	6.4	4.58	1.08258e-11	-1.82	FALSE
chr13:23870196-23874845	ENSG00000027001.10	MIPEP	-	1.63	0.24	1.08597e-11	-1.39	FALSE
chrX:3655413-3674597	ENSG00000183943.6	PRKX	-	0.16	0	1.08993e-11	-0.16	FALSE
chr10:91410577-91425280	ENSG00000165338.17	HECTD2	+	2.19	0	1.09446e-11	-2.19	FALSE
chr6:99551896-99558496	ENSG00000112237.13	CCNC	-	3.84	2.03	1.10917e-11	-1.81	FALSE
chr6:166328358-166329506	ENSG00000198818.10	SFT2D1	-	1.91	0.95	1.11367e-11	-0.96	FALSE
chr18:75202341-75208849	ENSG00000180011.7	ZADH2	-	6.72	3.29	1.14306e-11	-3.43	FALSE
chr13:45975839-45979812	ENSG00000123200.17	ZC3H13	-	3.74	1.4	1.15716e-11	-2.34	FALSE
chr18:74260945-74263348	ENSG00000166347.19	CYB5A	-	0.8	0.24	1.16163e-11	-0.56	FALSE
chr11:85983974-85990249	ENSG00000073921.18	PICALM	-	8.82	4.14	1.16385e-11	-4.68	FALSE
chr5:131264167-131315975	ENSG00000158985.14	CDC42SE2	+	0	0.06	1.17509e-11	0.05	FALSE
chr18:50912951-50916167	ENSG00000082212.13	ME2	+	3.58	1.63	1.17954e-11	-1.95	FALSE
chr4:39096879-39103286	ENSG00000109790.18	KLHL5	+	4.84	1.38	1.18231e-11	-3.46	FALSE
chr16:30187830-30187941	ENSG00000102879.16	CORO1A	+	1.62	0.89	1.18563e-11	-0.73	FALSE
chr17:57675127-57676986	ENSG00000153944.12	MSI2	+	8.57	3.74	1.19402e-11	-4.83	FALSE
chr20:17643128-17658595	ENSG00000125844.16	RRBP1	-	0.1	0	1.20972e-11	-0.1	FALSE
chr6:397253-398827	ENSG00000137265.15	IRF4	+	2.39	1.51	1.21077e-11	-0.88	FALSE
chr3:183025805-183033990	ENSG00000078070.13	MCCC1	-	6.3	3.88	1.22363e-11	-2.41	FALSE
chr6:109370468-109376073	ENSG00000135535.17	CD164	-	1.34	0.92	1.25053e-11	-0.42	FALSE
chr9:19080673-19082872	ENSG00000147874.11	HAUS6	-	2.97	0	1.25999e-11	-2.97	FALSE
chr5:32420104-32444228	ENSG00000056097.16	ZFR	-	0	0.14	1.26494e-11	0.14	FALSE
chr11:64792423-64796272	ENSG00000168067.12	MAP4K2	-	2.48	1.14	1.26821e-11	-1.34	FALSE
chr2:177216593-177216675	ENSG00000170144.21	HNRNPA3	+	1.6	0.54	1.2782e-11	-1.05	FALSE
chr2:233512623-233519613	ENSG00000085982.14	USP40	-	8.45	2.2	1.28706e-11	-6.25	FALSE
chr3:196055302-196058283	ENSG00000072274.13	TFRC	-	0.86	0.38	1.29143e-11	-0.49	FALSE
chr16:30001531-30005220	ENSG00000169592.15	INO80E	+	32.76	22.75	1.30756e-11	-10.01	FALSE
chr2:189783124-189784268	ENSG00000128699.14	ORMDL1	-	86.08	69.1	1.32478e-11	-16.98	FALSE
chr4:185346651-185353484	ENSG00000109762.16	SNX25	+	NA	16.35	1.32857e-11	NA	FALSE
chr1:37495919-37501803	ENSG00000163875.16	MEAF6	-	3.99	2.31	1.34129e-11	-1.68	FALSE
chr19:10712300-10712552	ENSG00000213339.9	QTRT1	+	36.61	24.44	1.35624e-11	-12.18	FALSE
chr8:43173744-43178073	ENSG00000165102.15	HGSNAT	+	12.78	4.6	1.35889e-11	-8.19	FALSE
chr1:51772724-51776832	ENSG00000117859.19	OSBPL9	+	0.72	0.29	1.35985e-11	-0.43	FALSE
chr16:57221416-57227341	ENSG00000159579.14	RSPRY1	+	0.25	0.01	1.37254e-11	-0.24	FALSE
chr3:15212213-15217424	ENSG00000131375.10	CAPN7	+	0	2.62	1.39636e-11	2.62	FALSE
chr6:28382610-28390595	ENSG00000158691.15	ZSCAN12	-	54.42	13.37	1.40511e-11	-41.04	FALSE
chr7:23301018-23307867	ENSG00000156928.5	MALSU1	+	2.72	1.64	1.45006e-11	-1.09	FALSE
chr17:5223457-5234734	ENSG00000161929.15	SCIMP	-	0.92	1.41	1.45543e-11	0.49	FALSE
chr4:105456746-105473893	ENSG00000138777.20	PPA2	-	1.02	0.61	1.45781e-11	-0.41	FALSE
chr16:69568549-69626402	ENSG00000102908.22	NFAT5	+	0.47	3.23	1.47485e-11	2.77	FALSE
chr7:23598052-23611170	ENSG00000169193.12	CCDC126	+	1.76	0	1.48353e-11	-1.76	FALSE
chr12:79786479-79788647	ENSG00000058272.19	PPP1R12A	-	2.69	0.91	1.48776e-11	-1.78	FALSE
chr15:63256595-63259626	ENSG00000166128.13	RAB8B	+	0.43	0.05	1.51673e-11	-0.38	FALSE
chr5:180553472-180564488	ENSG00000113300.13	CNOT6	+	0.73	0.16	1.56641e-11	-0.58	FALSE
chr5:95495018-95497415	ENSG00000198677.12	TTC37	-	4.58	1.92	1.61242e-11	-2.66	FALSE
chr2:197501239-197503038	ENSG00000115541.11	HSPE1	+	1.05	0.64	1.61242e-11	-0.41	FALSE
chrX:154368091-154370872	ENSG00000196924.19	FLNA	-	0.03	0.3	1.61879e-11	0.27	FALSE
chr2:74533680-74533881	ENSG00000115318.12	LOXL3	-	10.51	3.44	1.65196e-11	-7.06	FALSE
chr2:46543813-46576086	ENSG00000119729.12	RHOQ	+	0	0.1	1.65498e-11	0.09	FALSE
chr6:166366892-166370217	ENSG00000060762.19	MPC1	-	50.43	29.48	1.67702e-11	-20.95	FALSE
chr10:89228399-89245675	ENSG00000107798.18	LIPA	-	0.18	0.06	1.70706e-11	-0.12	FALSE
chr5:133976022-133980728	ENSG00000213585.11	VDAC1	-	0.4	0.21	1.71115e-11	-0.18	FALSE
chr10:6106239-6108685	ENSG00000134453.16	RBM17	+	2.74	1.49	1.7213e-11	-1.25	FALSE
chr19:7689431-7690158	ENSG00000104921.15	FCER2	-	0.86	0.46	1.72207e-11	-0.39	FALSE
chr12:15883677-15889927	ENSG00000023734.11	STRAP	+	0.3	0.1	1.7322e-11	-0.2	FALSE
chrX:150777483-150793690	ENSG00000102181.21	CD99L2	-	0.24	0.04	1.74177e-11	-0.2	FALSE
chr14:96537061-96542242	ENSG00000090060.19	PAPOLA	+	4.16	2.18	1.76013e-11	-1.99	FALSE
chr3:31600460-31615104	ENSG00000163527.10	STT3B	+	0.06	0	1.78562e-11	-0.06	FALSE
chrX:135521319-135545422	ENSG00000165359.16	INTS6L	+	1.21	0.28	1.8045e-11	-0.93	FALSE
chr3:183528011-183555360	ENSG00000172578.12	KLHL6	-	0.02	0.12	1.80797e-11	0.1	FALSE
chr21:33241978-33243672	ENSG00000159110.21	IFNAR2	+	5.76	2.72	1.81599e-11	-3.04	FALSE
chr8:27454612-27458293	ENSG00000120899.18	PTK2B	+	0.6	0.37	1.81599e-11	-0.23	FALSE
chr1:183567346-183569141	ENSG00000116701.15	NCF2	-	3.22	1.99	1.82878e-11	-1.24	FALSE
chr3:195519186-195523691	ENSG00000184203.8	PPP1R2	-	4.04	1.98	1.82949e-11	-2.06	FALSE
chrX:154398395-154398496	ENSG00000147403.18	RPL10	+	0.78	2.98	1.83584e-11	2.2	FALSE
chr14:71418197-71512742	ENSG00000197555.10	SIPA1L1	+	0	0.02	1.85789e-11	NA	FALSE
chr2:208346148-208347858	ENSG00000115020.17	PIKFYVE	+	6.36	1.97	1.86843e-11	-4.39	FALSE
chr18:13621272-13645126	ENSG00000168675.19	LDLRAD4	+	10.71	3.69	1.8724e-11	-7.02	FALSE
chr1:206905148-206909461	ENSG00000162894.12	FCMR	-	0.66	0.36	1.87691e-11	-0.3	FALSE
chr1:92247990-92262862	ENSG00000174842.17	GLMN	-	8.48	3.81	1.88142e-11	-4.68	FALSE
chr7:102592455-102592993	ENSG00000105808.18	RASA4	-	0	3.33	1.90503e-11	3.32	FALSE
chr12:96945850-96951431	ENSG00000139350.12	NEDD1	+	1.88	0.78	1.95645e-11	-1.1	FALSE
chr22:33384305-33432160	ENSG00000133424.22	LARGE1	-	0.14	0	1.96418e-11	-0.13	FALSE
chr19:2245556-2246752	ENSG00000104897.10	SF3A2	+	2.8	1.42	1.97245e-11	-1.38	FALSE
chr17:2676607-2680163	ENSG00000007168.14	PAFAH1B1	+	2.89	1.59	1.97417e-11	-1.29	FALSE
chrX:47569034-47569538	ENSG00000078061.14	ARAF	+	2.84	8.45	1.98251e-11	5.61	FALSE
chr13:77015581-77018599	ENSG00000005812.11	FBXL3	-	0.78	0	1.98858e-11	-0.79	FALSE
chr8:140668425-140674297	ENSG00000169398.19	PTK2	-	13.78	5.52	2.02727e-11	-8.26	FALSE
chr2:237087198-237088604	ENSG00000198612.11	COPS8	+	3.81	1.38	2.03168e-11	-2.43	FALSE
chr13:99547105-99549164	ENSG00000125304.10	TM9SF2	+	2.23	0.8	2.03988e-11	-1.43	FALSE
chr8:123077258-123082701	ENSG00000156787.17	TBC1D31	+	6.16	0.92	2.04867e-11	-5.23	FALSE
chr15:75930050-75932684	ENSG00000167196.14	FBXO22	+	10.88	6.89	2.04867e-11	-3.98	FALSE
chr11:93479270-93499275	ENSG00000166002.7	SMCO4	-	0.44	0.21	2.04926e-11	-0.23	FALSE
chr8:85214632-85217385	ENSG00000176731.12	RBIS	-	26.34	14.49	2.05148e-11	-11.85	FALSE
chr5:177368921-177370587	ENSG00000169220.18	RGS14	+	6.64	4.3	2.05261e-11	-2.34	FALSE
chr10:11489223-11490831	ENSG00000148429.14	USP6NL	-	9.5	2.95	2.05591e-11	-6.56	FALSE
chr14:100361922-100375282	ENSG00000140105.18	WARS1	-	31.86	9.03	2.06357e-11	-22.83	FALSE
chr11:96373468-96383268	ENSG00000149231.16	CCDC82	-	1.26	0.38	2.06357e-11	-0.88	FALSE
chr2:101286178-101288972	ENSG00000163162.9	RNF149	-	23.36	10.3	2.09173e-11	-13.07	FALSE
chr2:170444047-170463367	ENSG00000071909.19	MYO3B	+	1.74	0	2.12636e-11	-1.74	FALSE
chr3:81705614-81761374	ENSG00000114480.13	GBE1	-	0.03	0	2.12636e-11	-0.03	FALSE
chr9:124524874-124526778	ENSG00000148200.17	NR6A1	-	11.95	1.33	2.14959e-11	-10.61	FALSE
chr11:65885664-65886321	ENSG00000172500.13	FIBP	-	2.25	0.56	2.1539e-11	-1.7	FALSE
chr19:18097832-18107586	ENSG00000099308.10	MAST3	+	0.1	1.93	2.17816e-11	1.82	FALSE
chr11:61828598-61837777	ENSG00000134824.14	FADS2	+	0.14	0.26	2.17816e-11	0.13	FALSE
chr1:247308589-247309698	ENSG00000162714.13	ZNF496	-	15.06	5.1	2.19646e-11	-9.97	FALSE
chr15:58913697-58916934	ENSG00000137776.17	SLTM	-	3.58	1.61	2.23091e-11	-1.97	FALSE
chr17:47491193-47492393	ENSG00000228782.7	MRPL45P2	-	23.76	3.78	2.2707e-11	-19.98	FALSE
chr3:57923024-57925844	ENSG00000163681.16	SLMAP	+	8.58	2.6	2.35296e-11	-5.98	FALSE
chr13:114286630-114291488	ENSG00000169062.15	UPF3A	+	4.18	2.31	2.37168e-11	-1.88	FALSE
chr21:44063786-44074323	ENSG00000160218.13	TRAPPC10	+	0.34	0.05	2.40865e-11	-0.29	FALSE
chr22:46762849-46792519	ENSG00000054611.14	TBC1D22A	+	0	0.05	2.44559e-11	0.05	FALSE
chr13:111217881-111233204	ENSG00000102606.19	ARHGEF7	+	0.01	0.09	2.47175e-11	0.08	FALSE
chr9:123440492-123450692	ENSG00000119522.16	DENND1A	-	0.33	0.1	2.47427e-11	-0.23	FALSE
chr6:116110957-116115690	ENSG00000178425.14	NT5DC1	+	0.14	0	2.47894e-11	-0.13	FALSE
chr12:121513403-121520984	ENSG00000089094.19	KDM2B	-	2.08	1.09	2.48199e-11	-0.99	FALSE
chr3:48247678-48260812	ENSG00000164048.14	ZNF589	+	2.66	8.29	2.49736e-11	5.63	FALSE
chr2:42770583-42783313	ENSG00000162882.15	HAAO	-	1.99	1.3	2.49772e-11	-0.69	FALSE
chr1:33256655-33276099	ENSG00000160094.15	ZNF362	+	5.73	2.24	2.50022e-11	-3.49	FALSE
chr5:151065132-151080879	ENSG00000145901.16	TNIP1	-	0.08	0.21	2.50432e-11	0.13	FALSE
chr7:99333418-99338180	ENSG00000241685.10	ARPC1A	+	0.44	0.07	2.50628e-11	-0.37	FALSE
chr3:186095314-186105304	ENSG00000244405.8	ETV5	-	0.87	0	2.58362e-11	-0.87	FALSE
chr6:156779472-156829226	ENSG00000049618.24	ARID1B	+	0	0.1	2.60424e-11	0.1	FALSE
chr22:20568632-20575112	ENSG00000099917.17	MED15	+	11.64	6.89	2.60508e-11	-4.75	FALSE
chr2:72945100-72961130	ENSG00000144040.13	SFXN5	-	1.01	0	2.6278e-11	-1.01	FALSE
chr16:66552794-66558189	ENSG00000254788.7	CKLF-CMTM1	+	3.54	1.86	2.6585e-11	-1.68	FALSE
chr4:15033212-15052413	ENSG00000137449.17	CPEB2	+	4.08	1.35	2.68438e-11	-2.72	FALSE
chr3:184363566-184364965	ENSG00000163882.9	POLR2H	+	6.2	2.64	2.68677e-11	-3.55	FALSE
chr2:241096439-241097242	ENSG00000122085.17	MTERF4	-	13.44	4.73	2.69077e-11	-8.72	FALSE
chr4:25409792-25413644	ENSG00000053900.11	ANAPC4	+	10.66	5.5	2.71765e-11	-5.16	FALSE
chrX:13703903-13708720	ENSG00000123595.8	RAB9A	+	2.92	1.71	2.82047e-11	-1.21	FALSE
chr1:207339418-207359545	ENSG00000196352.16	CD55	+	0.55	0.16	2.84246e-11	-0.38	FALSE
chr11:71987112-71990596	ENSG00000137522.18	RNF121	+	3.48	1.43	2.84583e-11	-2.06	FALSE
chr19:12731422-12734312	ENSG00000123144.11	TRIR	-	2.14	1.55	2.8492e-11	-0.59	FALSE
chr3:108047293-108050577	ENSG00000196776.17	CD47	-	79.08	55.03	2.97419e-11	-24.05	FALSE
chr1:36287271-36289059	ENSG00000054118.15	THRAP3	+	5.08	2.26	3.00665e-11	-2.83	FALSE
chr17:75901274-75901711	ENSG00000204316.13	MRPL38	-	10.5	4.26	3.0094e-11	-6.24	FALSE
chr2:113197914-113199082	ENSG00000125637.16	PSD4	+	50.42	21.64	3.01056e-11	-28.79	FALSE
chr20:49884067-49886751	ENSG00000197818.12	SLC9A8	+	12.05	4.32	3.07259e-11	-7.74	FALSE
chr12:79778601-79781814	ENSG00000058272.19	PPP1R12A	-	2.77	1.1	3.12297e-11	-1.67	FALSE
chr3:112538181-112541802	ENSG00000144848.11	ATG3	-	0.76	0.21	3.18485e-11	-0.56	FALSE
chr3:119477449-119480050	ENSG00000163389.12	POGLUT1	+	17.9	7.9	3.2002e-11	-10	FALSE
chr2:96254998-96265137	ENSG00000135956.9	TMEM127	-	0.54	0.13	3.2002e-11	-0.41	FALSE
chr6:3129199-3137361	ENSG00000137274.13	BPHL	+	1.06	0.18	3.20496e-11	-0.88	FALSE
chr1:78659484-78662703	ENSG00000137965.11	IFI44	+	46.2	69.32	3.20813e-11	23.13	FALSE
chr16:81699802-81701659	ENSG00000153815.17	CMIP	+	4.02	0.97	3.23185e-11	-3.04	FALSE
chr3:183152504-183153681	ENSG00000078081.8	LAMP3	-	1.18	0.38	3.23185e-11	-0.8	FALSE
chr8:125018728-125020783	ENSG00000104549.12	SQLE	+	3.2	1.63	3.23658e-11	-1.57	FALSE
chrX:153704095-153715541	ENSG00000185825.17	BCAP31	-	0.27	0.11	3.24026e-11	-0.15	FALSE
chr6:33784428-33786733	ENSG00000161904.12	LEMD2	-	22.46	12.5	3.24814e-11	-9.97	FALSE
chr1:67415340-67420008	ENSG00000142864.15	SERBP1	-	0.35	0.18	3.31439e-11	-0.17	FALSE
chr13:46669157-46681740	ENSG00000136141.15	LRCH1	+	0.15	0	3.3217e-11	-0.15	FALSE
chr14:104780217-104792597	ENSG00000142208.18	AKT1	-	0.27	0.07	3.36099e-11	-0.19	FALSE
chr7:44757150-44757377	ENSG00000122515.15	ZMIZ2	+	4.7	1.26	3.40133e-11	-3.44	FALSE
chr12:132853574-132856467	ENSG00000072609.18	CHFR	-	10.12	5.26	3.41488e-11	-4.86	FALSE
chr5:171400211-171400838	ENSG00000181163.14	NPM1	+	0.26	0.08	3.4258e-11	-0.18	FALSE
chr5:138558658-138559863	ENSG00000113013.16	HSPA9	-	1.75	0.84	3.45505e-11	-0.9	FALSE
chr11:120447086-120447873	ENSG00000196914.9	ARHGEF12	+	2.43	0	3.52461e-11	-2.43	FALSE
chr14:30675066-30694772	ENSG00000092108.22	SCFD1	+	0.66	0.29	3.53388e-11	-0.38	FALSE
chr7:26192578-26193250	ENSG00000122566.22	HNRNPA2B1	-	1.27	0.58	3.53687e-11	-0.69	FALSE
chr15:74573205-74589819	ENSG00000179361.18	ARID3B	+	1.43	0.68	3.56862e-11	-0.76	FALSE
chr8:54055134-54062253	ENSG00000120992.18	LYPLA1	-	1.24	0.62	3.59773e-11	-0.63	FALSE
chr22:49923318-49924359	ENSG00000184164.15	CRELD2	+	15.54	8.28	3.61008e-11	-7.26	FALSE
chr9:2123938-2161685	ENSG00000080503.24	SMARCA2	+	0.05	0.01	3.62452e-11	-0.03	FALSE
chr5:151042962-151045860	ENSG00000145901.16	TNIP1	-	0.37	0.22	3.664e-11	-0.15	FALSE
chr2:156571293-156578888	ENSG00000115159.16	GPD2	+	0.5	0.02	3.71544e-11	-0.48	FALSE
chr19:8474245-8483157	ENSG00000099783.12	HNRNPM	+	0.38	0.19	3.73346e-11	-0.19	FALSE
chr1:100273453-100274823	ENSG00000137996.13	RTCA	+	8.43	4.15	3.74676e-11	-4.29	FALSE
chr2:10785031-10787280	ENSG00000143870.13	PDIA6	-	1.4	0.71	3.7564e-11	-0.69	FALSE
chr20:63995483-63999044	ENSG00000101161.8	PRPF6	+	0	0.44	3.82958e-11	0.44	FALSE
chrX:46635649-46643235	ENSG00000065923.10	SLC9A7	-	3.12	0.86	3.87873e-11	-2.27	FALSE
chr4:870905-876529	ENSG00000178950.17	GAK	-	0.29	0.05	3.8883e-11	-0.23	FALSE
chr15:72242700-72250019	ENSG00000137817.17	PARP6	-	9.01	5.01	3.89161e-11	-4	FALSE
chr6:36916575-36919577	ENSG00000198663.17	C6orf89	+	3.88	1.55	3.89284e-11	-2.33	FALSE
chr3:150564382-150567692	ENSG00000144895.12	EIF2A	+	4.55	2.95	3.89615e-11	-1.6	FALSE
chr10:68338643-68339139	ENSG00000096746.18	HNRNPH3	+	18.02	7.66	3.93166e-11	-10.36	FALSE
chr1:179085894-179087910	ENSG00000186283.14	TOR3A	+	6.42	3.16	3.94117e-11	-3.25	FALSE
chr1:172388810-172418280	ENSG00000197959.14	DNM3	+	7.74	NA	3.99011e-11	NA	FALSE
chr11:115198439-115209573	ENSG00000182985.18	CADM1	-	2.72	0.64	4.01696e-11	-2.09	FALSE
chr7:66993418-66994211	ENSG00000126524.10	SBDS	-	0.04	2.03	4.01696e-11	1.99	FALSE
chr13:98837610-98845923	ENSG00000088387.20	DOCK9	-	4.28	1.21	4.03159e-11	-3.07	FALSE
chr6:6305540-6318534	ENSG00000124491.16	F13A1	-	0.48	0	4.10624e-11	-0.49	FALSE
chr2:96268659-96269267	ENSG00000144021.3	CIAO1	+	17.62	10.93	4.1234e-11	-6.69	FALSE
chr12:96247735-96259730	ENSG00000111145.8	ELK3	+	1.06	0.06	4.13383e-11	-1.01	FALSE
chr11:32100609-32103280	ENSG00000049449.10	RCN1	+	2.56	1.44	4.23829e-11	-1.12	FALSE
chr2:127481176-127486552	ENSG00000163166.15	IWS1	-	1.41	0.62	4.23832e-11	-0.79	FALSE
chr5:157088978-157095305	ENSG00000135077.9	HAVCR2	-	1.06	0.2	4.23989e-11	-0.86	FALSE
chr22:41601191-41603258	ENSG00000100418.8	DESI1	-	5.82	3.33	4.27656e-11	-2.49	FALSE
chr7:24830906-24834485	ENSG00000070882.13	OSBPL3	-	18.52	8.14	4.28636e-11	-10.38	FALSE
chr4:25396900-25402970	ENSG00000053900.11	ANAPC4	+	6.27	3	4.36112e-11	-3.27	FALSE
chr4:38775556-38776109	ENSG00000174123.11	TLR10	-	95.21	77.37	4.38428e-11	-17.84	FALSE
chr11:72698107-72699004	ENSG00000186635.15	ARAP1	-	0.95	0.02	4.42131e-11	-0.93	FALSE
chr8:90996745-91008742	ENSG00000155099.8	PIP4P2	-	0.62	0.18	4.43052e-11	-0.44	FALSE
chr3:12587638-12590797	ENSG00000132155.13	RAF1	-	3.89	1.94	4.45206e-11	-1.95	FALSE
chr7:151471606-151477332	ENSG00000106615.10	RHEB	-	4.46	2.37	4.5245e-11	-2.09	FALSE
chr10:68044564-68072882	ENSG00000148634.16	HERC4	-	0.14	0.43	4.54033e-11	0.28	FALSE
chr10:28590833-28608185	ENSG00000095787.24	WAC	+	2.14	0.93	4.57412e-11	-1.22	FALSE
chr17:17260475-17261599	ENSG00000141030.13	COPS3	-	NA	9.05	4.59812e-11	NA	FALSE
chr8:27444272-27445793	ENSG00000120899.18	PTK2B	+	57.55	40.59	4.61389e-11	-16.96	FALSE
chr12:27682704-27687384	ENSG00000110841.14	PPFIBP1	+	1.59	0	4.64349e-11	-1.59	FALSE
chr6:42211918-42214119	ENSG00000048544.6	MRPS10	-	0.02	0.71	4.66845e-11	0.69	FALSE
chr2:200882436-200885697	ENSG00000240344.9	PPIL3	-	24.43	13.55	4.7508e-11	-10.88	FALSE
chr1:6281287-6294863	ENSG00000097021.20	ACOT7	-	0.06	0	4.77159e-11	-0.05	FALSE
chr7:128335680-128335846	ENSG00000106344.8	RBM28	-	26.44	10.42	4.78904e-11	-16.02	FALSE
chr13:111159090-111205288	ENSG00000102606.19	ARHGEF7	+	NA	NA	4.80466e-11	NA	FALSE
chr4:129106648-129109306	ENSG00000151470.13	C4orf33	+	16	6.97	4.8328e-11	-9.02	FALSE
chr7:108150148-108159462	ENSG00000091129.21	NRCAM	-	1.12	0.52	4.8328e-11	-0.61	FALSE
chr19:14409448-14409535	ENSG00000123136.15	DDX39A	-	15.4	9.15	4.93216e-11	-6.25	FALSE
chr10:69498397-69504437	ENSG00000099282.10	TSPAN15	+	3.41	0.21	4.95605e-11	-3.2	FALSE
chr3:10312731-10315320	ENSG00000157020.18	SEC13	-	3.6	2.16	4.98532e-11	-1.43	FALSE
chr12:95483281-95485878	ENSG00000111142.14	METAP2	+	1.23	0.46	4.98703e-11	-0.76	FALSE
chr8:103407785-103414783	ENSG00000164933.12	SLC25A32	-	0.91	0.25	5.00148e-11	-0.66	FALSE
chr19:43656641-43665315	ENSG00000011422.12	PLAUR	-	1.27	0	5.05056e-11	-1.28	FALSE
chr18:35468743-35478281	ENSG00000153391.16	INO80C	-	0.68	0.27	5.05376e-11	-0.4	FALSE
chr22:19515049-19516526	ENSG00000093009.11	CDC45	+	13.53	4.37	5.12058e-11	-9.16	FALSE
chr21:33252831-33260596	ENSG00000159110.21	IFNAR2	+	5.38	3.44	5.16953e-11	-1.94	FALSE
chr9:35605426-35605473	ENSG00000107140.16	TESK1	+	63.19	100	5.24182e-11	36.81	FALSE
chr11:67280784-67281092	ENSG00000173020.11	GRK2	+	5.56	1.97	5.30033e-11	-3.59	FALSE
chr7:74658069-74689123	ENSG00000263001.7	GTF2I	+	0	0.05	5.31814e-11	0.05	FALSE
chr3:33397136-33400188	ENSG00000153560.12	UBP1	-	0.7	0.11	5.341e-11	-0.6	FALSE
chr3:4818243-4836773	ENSG00000150995.21	ITPR1	+	0.02	0.19	5.35928e-11	0.17	FALSE
chr19:58550036-58550146	ENSG00000130726.12	TRIM28	+	2.6	1	5.36892e-11	-1.59	FALSE
chr17:8893656-8904776	ENSG00000141506.15	PIK3R5	-	1.17	0.4	5.39579e-11	-0.77	FALSE
chr20:35707202-35709223	ENSG00000131051.24	RBM39	-	8.2	6.12	5.42568e-11	-2.08	FALSE
chr16:70698812-70731494	ENSG00000103043.15	VAC14	-	2.02	1.09	5.45655e-11	-0.93	FALSE
chr2:170997824-171006146	ENSG00000198586.14	TLK1	-	1.71	0.88	5.48334e-11	-0.83	FALSE
chr2:42317525-42325466	ENSG00000143924.19	EML4	+	1.47	0.68	5.64408e-11	-0.79	FALSE
chr1:21757784-21782823	ENSG00000090686.16	USP48	-	0	0.07	5.67883e-11	0.08	FALSE
chr3:128798070-128806371	ENSG00000075785.14	RAB7A	+	0.17	0.06	5.73528e-11	-0.11	FALSE
chr18:79729070-79736354	ENSG00000060069.18	CTDP1	+	5.17	1.8	5.75228e-11	-3.38	FALSE
chr20:50942127-50945736	ENSG00000000419.14	DPM1	-	1.53	0.72	5.8152e-11	-0.82	FALSE
chr2:162344276-162347577	ENSG00000115271.11	GCA	+	13.04	5.18	5.8705e-11	-7.86	FALSE
chr1:153977390-153977543	ENSG00000143543.15	JTB	-	95.39	98.33	5.87506e-11	2.94	FALSE
chr6:41578082-41584768	ENSG00000137166.17	FOXP4	+	0.24	0.02	5.89448e-11	-0.22	FALSE
chr6:148964564-149019138	ENSG00000111962.8	UST	+	0.36	0.12	5.97683e-11	-0.23	FALSE
chr1:236183907-236205125	ENSG00000077585.14	GPR137B	+	0.74	0.38	6.2182e-11	-0.35	FALSE
chr1:167773369-167787819	ENSG00000197965.12	MPZL1	+	3.55	1.99	6.22686e-11	-1.56	FALSE
chr14:91215557-91224683	ENSG00000133943.21	DGLUCY	+	37.74	18.39	6.29737e-11	-19.35	FALSE
chr6:132328595-132372607	ENSG00000079931.15	MOXD1	-	0.4	0.13	6.34872e-11	-0.27	FALSE
chr19:9838649-9848029	ENSG00000127445.14	PIN1	+	0.78	0.47	6.37841e-11	-0.31	FALSE
chr7:75996600-76000889	ENSG00000127952.17	STYXL1	-	3.04	1.41	6.40656e-11	-1.63	FALSE
chr16:85903190-85908989	ENSG00000140968.11	IRF8	+	0.46	0.24	6.53811e-11	-0.22	FALSE
chr1:51750196-51760689	ENSG00000117859.19	OSBPL9	+	2.6	1.87	6.54609e-11	-0.73	FALSE
chr3:52075986-52096568	ENSG00000164087.8	POC1A	-	0.24	0	6.5656e-11	-0.24	FALSE
chr16:58168694-58174450	ENSG00000070770.10	CSNK2A2	-	1.49	0.73	6.57406e-11	-0.76	FALSE
chr11:72007436-72008687	ENSG00000137497.18	NUMA1	-	19.82	12.14	6.65217e-11	-7.68	FALSE
chr19:35332925-35340880	ENSG00000012124.17	CD22	+	52.45	31.15	6.6706e-11	-21.31	FALSE
chr1:39966015-39966600	ENSG00000168389.18	MFSD2A	+	15.38	5.16	6.68451e-11	-10.21	FALSE
chr11:20402985-20407910	ENSG00000185238.13	PRMT3	+	5.7	1.84	6.73279e-11	-3.86	FALSE
chr9:2812363-2820017	ENSG00000080608.10	PUM3	-	0.69	0.2	6.73279e-11	-0.49	FALSE
chr17:28884316-28888944	ENSG00000132589.16	FLOT2	-	2.04	1.03	6.82364e-11	-1.02	FALSE
chr1:36282701-36286367	ENSG00000054118.15	THRAP3	+	1.59	0.66	6.84894e-11	-0.94	FALSE
chr21:33525001-33528166	ENSG00000159131.17	GART	-	3.25	1.59	6.85904e-11	-1.66	FALSE
chr7:96146697-96170044	ENSG00000004864.14	SLC25A13	-	0.98	0.22	6.85904e-11	-0.77	FALSE
chr14:23026376-23033367	ENSG00000100804.19	PSMB5	-	1.17	0.72	6.9781e-11	-0.44	FALSE
chr2:190659996-190670325	ENSG00000138386.17	NAB1	+	0.27	0	6.99132e-11	-0.27	FALSE
chr19:11035133-11041297	ENSG00000127616.20	SMARCA4	+	18.97	9.21	6.99804e-11	-9.75	FALSE
chr1:58527336-58530600	ENSG00000162600.12	OMA1	-	0	1.32	7.01472e-11	1.32	FALSE
chr3:168036995-168041391	ENSG00000173905.9	GOLIM4	-	1.47	0.41	7.02242e-11	-1.06	FALSE
chr19:12650223-12652152	ENSG00000104774.13	MAN2B1	-	2.1	1.11	7.13765e-11	-0.98	FALSE
chr10:112433282-112434296	ENSG00000023041.12	ZDHHC6	-	48.46	29.09	7.26869e-11	-19.38	FALSE
chr2:196780663-196784856	ENSG00000119041.11	GTF3C3	-	3.06	1.34	7.30113e-11	-1.72	FALSE
chr12:112093137-112108715	ENSG00000111300.10	NAA25	-	3.74	1.23	7.31117e-11	-2.51	FALSE
chr14:89264056-89280949	ENSG00000053254.16	FOXN3	-	NA	0	7.3689e-11	NA	FALSE
chrX:72351839-72462003	ENSG00000285547.1	AL135749.6	-	0.03	0.14	7.7811e-11	0.11	FALSE
chr20:64038203-64038621	ENSG00000196421.9	C20orf204	+	52.85	35.57	7.85292e-11	-17.28	FALSE
chr14:20313802-20316226	ENSG00000100814.18	CCNB1IP1	-	4.04	1.37	7.86318e-11	-2.67	FALSE
chr3:100345679-100346180	ENSG00000114021.12	NIT2	+	21.88	14.01	8.08909e-11	-7.87	FALSE
chr19:33391480-33401720	ENSG00000124299.15	PEPD	-	0.42	0.14	8.11062e-11	-0.28	FALSE
chr10:63168567-63176296	ENSG00000171988.19	JMJD1C	-	6.38	3.5	8.11629e-11	-2.88	FALSE
chr14:23069618-23078150	ENSG00000100813.15	ACIN1	-	2.31	1.21	8.17591e-11	-1.1	FALSE
chr2:130157397-130164373	ENSG00000136699.20	SMPD4	-	5.2	2.54	8.28546e-11	-2.65	FALSE
chr16:871342-879569	ENSG00000103227.19	LMF1	-	1.1	0	8.29809e-11	-1.1	FALSE
chr6:149021482-149073832	ENSG00000111962.8	UST	+	0.59	0.21	8.29809e-11	-0.38	FALSE
chr5:90399550-90405684	ENSG00000153140.9	CETN3	-	0.38	0.05	8.37877e-11	-0.33	FALSE
chr11:13369768-13372162	ENSG00000133794.20	ARNTL	+	6.11	0.76	8.38035e-11	-5.35	FALSE
chr19:15403716-15404009	ENSG00000011243.19	AKAP8L	-	5.04	0.94	8.45845e-11	-4.09	FALSE
chr17:42501305-42507519	ENSG00000033627.17	ATP6V0A1	+	3.6	1.84	8.59125e-11	-1.76	FALSE
chr21:44354737-44364113	ENSG00000142185.17	TRPM2	+	5.42	NA	8.72196e-11	NA	FALSE
chr1:25431179-25446761	ENSG00000204178.11	MACO1	+	0.16	0	8.81163e-11	-0.17	FALSE
chr1:235113911-235119817	ENSG00000173726.11	TOMM20	-	0.69	0.3	8.87362e-11	-0.38	FALSE
chr19:1418732-1421147	ENSG00000071626.17	DAZAP1	+	0.72	0.22	8.8858e-11	-0.5	FALSE
chr22:40424382-40429605	ENSG00000196588.20	MRTFA	-	2.15	1.04	8.98068e-11	-1.11	FALSE
chr11:58528192-58549785	ENSG00000110031.13	LPXN	-	0.84	0.62	8.9864e-11	-0.22	FALSE
chr5:119531405-119536422	ENSG00000133835.18	HSD17B4	+	5.1	2.96	9.02409e-11	-2.14	FALSE
chr15:74024928-74033155	ENSG00000140464.20	PML	+	10.17	4.88	9.0588e-11	-5.29	FALSE
chr5:94912977-94923961	ENSG00000175471.19	MCTP1	-	5.74	2.25	9.11927e-11	-3.5	FALSE
chr10:11275121-11288417	ENSG00000048740.18	CELF2	+	0.36	0.16	9.11927e-11	-0.2	FALSE
chr7:99494632-99498715	ENSG00000160908.15	ZNF394	-	16.36	9.83	9.1367e-11	-6.52	FALSE
chr8:22630579-22636524	ENSG00000147439.13	BIN3	-	3.55	1.72	9.14283e-11	-1.82	FALSE
chr7:106269313-106272529	ENSG00000105835.13	NAMPT	-	1.07	0.5	9.25803e-11	-0.58	FALSE
chr12:54950391-54961167	ENSG00000135426.16	TESPA1	-	6	3.69	9.29938e-11	-2.3	FALSE
chr1:183472650-183512836	ENSG00000116698.21	SMG7	+	0	0.19	9.60082e-11	0.19	FALSE
chr7:26670193-26684735	ENSG00000005020.13	SKAP2	-	0.65	0.28	9.68164e-11	-0.37	FALSE
chr15:63286629-63302344	ENSG00000138613.14	APH1B	+	NA	NA	9.70561e-11	NA	FALSE
chr1:162792863-162796584	ENSG00000132196.16	HSD17B7	+	21.58	10.37	9.70656e-11	-11.21	FALSE
chr1:207326838-207331107	ENSG00000196352.16	CD55	+	1.17	0.38	9.88931e-11	-0.79	FALSE
chr3:122384300-122402759	ENSG00000114023.15	FAM162A	+	0.27	0.12	9.88931e-11	-0.14	FALSE
chr15:65756473-65761359	ENSG00000174485.16	DENND4A	-	2.54	0.58	9.99033e-11	-1.95	FALSE
chr9:69240148-69246689	ENSG00000285130.2	RP11-16N10.2	+	1.16	0.32	1.0292e-10	-0.83	FALSE
chr2:189469440-189470075	ENSG00000115368.10	WDR75	+	14.47	7.29	1.03249e-10	-7.19	FALSE
chr2:161371323-161385463	ENSG00000115233.12	PSMD14	+	0.25	0.11	1.03651e-10	-0.14	FALSE
chr3:28332428-28336736	ENSG00000163512.14	AZI2	-	3.28	1.33	1.04205e-10	-1.96	FALSE
chr15:73573796-73633124	ENSG00000156642.17	NPTN	-	1.69	0	1.04205e-10	-1.69	FALSE
chr11:65856243-65856884	ENSG00000172757.13	CFL1	-	28	75.71	1.05897e-10	47.72	FALSE
chr10:100246936-100250247	ENSG00000095485.18	CWF19L1	-	10.44	5.13	1.06165e-10	-5.3	FALSE
chr14:52864854-52872798	ENSG00000073712.15	FERMT2	-	1.29	0	1.06346e-10	-1.3	FALSE
chr17:42317225-42322281	ENSG00000168610.16	STAT3	-	1.39	0.81	1.06346e-10	-0.58	FALSE
chr7:129379750-129389055	ENSG00000158467.16	AHCYL2	+	1.1	0.05	1.11181e-10	-1.05	FALSE
chr2:275202-276979	ENSG00000143727.16	ACP1	+	2.18	1.23	1.11218e-10	-0.95	FALSE
chr9:68940791-68991139	ENSG00000107242.20	PIP5K1B	+	0.4	0.17	1.11765e-10	-0.24	FALSE
chr12:95257240-95262905	ENSG00000028203.18	VEZT	+	3.66	1.85	1.12865e-10	-1.81	FALSE
chr8:102267008-102268977	ENSG00000104517.13	UBR5	-	11.27	6.83	1.13339e-10	-4.43	FALSE
chr7:121364189-121371299	ENSG00000196937.11	FAM3C	-	2.23	1.18	1.16538e-10	-1.06	FALSE
chr8:123810352-123812518	ENSG00000176853.16	FAM91A1	+	13.36	6.28	1.16694e-10	-7.08	FALSE
chr9:87681627-87686550	ENSG00000196730.13	DAPK1	+	7.54	4.36	1.1733e-10	-3.18	FALSE
chr5:65926807-65988634	ENSG00000112851.15	ERBIN	+	0	0.07	1.17422e-10	0.07	FALSE
chr19:11438125-11441239	ENSG00000130175.10	PRKCSH	+	0.42	0.14	1.17495e-10	-0.28	FALSE
chr4:145482039-145514437	ENSG00000170365.10	SMAD1	+	0.43	0	1.19175e-10	-0.43	FALSE
chr10:94358216-94361664	ENSG00000173145.11	NOC3L	-	11.76	5.96	1.21948e-10	-5.79	FALSE
chr13:43078689-43085767	ENSG00000120675.6	DNAJC15	+	0.34	0.1	1.22154e-10	-0.23	FALSE
chr19:2050948-2051095	ENSG00000099875.16	MKNK2	-	0.18	1.44	1.22759e-10	1.26	FALSE
chr2:38591649-38602437	ENSG00000143889.16	HNRNPLL	-	0.19	0	1.22759e-10	-0.19	FALSE
chr19:34381520-34393247	ENSG00000105220.17	GPI	+	0.64	0.25	1.23129e-10	-0.39	FALSE
chr12:109451814-109456117	ENSG00000110906.13	KCTD10	-	3.45	1.92	1.254e-10	-1.53	FALSE
chr17:75226158-75231339	ENSG00000125450.11	NUP85	+	4.3	2.16	1.2602e-10	-2.14	FALSE
chr18:62298861-62305413	ENSG00000134444.15	RELCH	+	2.47	1.01	1.26378e-10	-1.46	FALSE
chr15:56142901-56144400	ENSG00000181827.16	RFX7	-	7.42	0.86	1.28047e-10	-6.56	FALSE
chrX:119620052-119625334	ENSG00000125354.24	SEPTIN6	-	4.2	3.35	1.28125e-10	-0.85	FALSE
chr1:67420187-67424199	ENSG00000142864.15	SERBP1	-	0.32	0.18	1.28125e-10	-0.14	FALSE
chr2:197535631-197540110	ENSG00000270757.1	HSPE1-MOB4	+	0.36	0.03	1.30296e-10	-0.33	FALSE
chr19:43776637-43780702	ENSG00000104783.14	KCNN4	-	5.01	3.03	1.31893e-10	-1.98	FALSE
chr13:42048966-42127462	ENSG00000102780.17	DGKH	+	0.26	0	1.3607e-10	-0.26	FALSE
chr13:28277377-28280411	ENSG00000152520.14	PAN3	+	8.12	3.21	1.36576e-10	-4.9	FALSE
chr3:119218773-119224057	ENSG00000121578.13	B4GALT4	-	2.7	0.48	1.36587e-10	-2.22	FALSE
chr7:43788026-43791248	ENSG00000106605.11	BLVRA	+	0.33	0.05	1.37851e-10	-0.28	FALSE
chr5:14673719-14678680	ENSG00000154124.5	OTULIN	+	1.08	0.29	1.39398e-10	-0.79	FALSE
chr4:102690772-102714437	ENSG00000109323.11	MANBA	-	1.64	0.5	1.39451e-10	-1.15	FALSE
chr17:63714109-63726637	ENSG00000266173.7	STRADA	-	17.44	9.45	1.40501e-10	-7.99	FALSE
chr6:111699671-111702884	ENSG00000010810.17	FYN	-	5.55	3.55	1.42245e-10	-2	FALSE
chr19:52374428-52383848	ENSG00000221923.9	ZNF880	+	0.26	0	1.42795e-10	-0.27	FALSE
chr13:75809184-75817160	ENSG00000136153.20	LMO7	+	0.88	0.12	1.44015e-10	-0.76	FALSE
chr3:129095170-129121285	ENSG00000172780.17	RAB43	-	0.11	0	1.44377e-10	-0.11	FALSE
chr3:100744932-100748148	ENSG00000114354.15	TFG	+	2.5	1.53	1.47303e-10	-0.97	FALSE
chr1:46635971-46643193	ENSG00000123472.12	ATPAF1	-	0.53	0.18	1.47591e-10	-0.34	FALSE
chr1:84939703-84940878	ENSG00000153898.13	MCOLN2	-	9.05	5.13	1.51685e-10	-3.92	FALSE
chr6:13365663-13486637	ENSG00000145990.11	GFOD1	-	0	0.24	1.58546e-10	0.23	FALSE
chr10:17708952-17714542	ENSG00000136738.15	STAM	+	2.13	0.57	1.59632e-10	-1.56	FALSE
chr15:38508002-38511603	ENSG00000172575.12	RASGRP1	-	0.42	0.08	1.60711e-10	-0.33	FALSE
chr1:1257311-1263345	ENSG00000160087.21	UBE2J2	-	1.4	0.74	1.61103e-10	-0.66	FALSE
chr10:72216139-72220053	ENSG00000166295.9	ANAPC16	+	24.2	14.56	1.61498e-10	-9.65	FALSE
chr19:45522582-45522717	ENSG00000125753.14	VASP	+	2.14	0.66	1.63057e-10	-1.48	FALSE
chr15:51725122-51737349	ENSG00000140280.14	LYSMD2	-	2.05	1.31	1.65299e-10	-0.74	FALSE
chr1:41518489-41524734	ENSG00000127124.16	HIVEP3	-	5	0.29	1.65936e-10	-4.71	FALSE
chr7:26197462-26197621	ENSG00000122566.22	HNRNPA2B1	-	0.56	0.16	1.68337e-10	-0.39	FALSE
chr18:26078161-26087500	ENSG00000141380.14	SS18	-	3.66	1.75	1.69876e-10	-1.91	FALSE
chr12:8922789-8930434	ENSG00000111752.11	PHC1	+	1.32	0.18	1.69876e-10	-1.14	FALSE
chr13:75312899-75326196	ENSG00000136111.14	TBC1D4	-	0.18	0	1.72054e-10	-0.18	FALSE
chr4:148047052-148064415	ENSG00000071205.12	ARHGAP10	+	0.64	0	1.72771e-10	-0.64	FALSE
chr7:102376323-102395976	ENSG00000128563.13	PRKRIP1	+	39.27	16.2	1.72861e-10	-23.07	FALSE
chr18:31008526-31018070	ENSG00000134762.17	DSC3	-	0.89	0	1.74498e-10	-0.89	FALSE
chr5:126826108-126832693	ENSG00000113368.12	LMNB1	+	1.49	0.61	1.75683e-10	-0.87	FALSE
chr2:32787150-32811023	ENSG00000018699.13	TTC27	+	0.36	0.08	1.79404e-10	-0.28	FALSE
chr12:754325-813641	ENSG00000060237.19	WNK1	+	0	0.03	1.81226e-10	0.03	FALSE
chr6:142189535-142198438	ENSG00000009844.16	VTA1	+	0.08	0	1.81264e-10	-0.08	FALSE
chr2:58163518-58165723	ENSG00000115392.12	FANCL	-	6.8	2.95	1.81492e-10	-3.85	FALSE
chr21:14517042-14521149	ENSG00000155307.19	SAMSN1	-	1.42	0.7	1.81492e-10	-0.71	FALSE
chr7:100888144-100888256	ENSG00000087087.20	SRRT	+	6.48	2.53	1.81781e-10	-3.95	FALSE
chr9:15466860-15468629	ENSG00000164985.15	PSIP1	-	2.1	1.08	1.83725e-10	-1.02	FALSE
chr2:73946907-73950584	ENSG00000114956.20	DGUOK	+	5.84	3.41	1.84646e-10	-2.42	FALSE
chr2:190213076-190244886	ENSG00000198130.16	HIBCH	-	0.68	0.37	1.84697e-10	-0.31	FALSE
chr20:57392493-57392653	ENSG00000132819.17	RBM38	+	44.87	18.38	1.86807e-10	-26.48	FALSE
chr19:7697590-7698355	ENSG00000104921.15	FCER2	-	0.72	0.45	1.87697e-10	-0.27	FALSE
chr5:177512394-177512495	ENSG00000183258.12	DDX41	-	2.82	0.43	1.87794e-10	-2.39	FALSE
chr2:68394177-68395679	ENSG00000115956.10	PLEK	+	1.11	0.7	1.87909e-10	-0.41	FALSE
chr14:64214471-64216247	ENSG00000054654.19	SYNE2	+	16.96	5.01	1.90848e-10	-11.95	FALSE
chrX:149501038-149503311	ENSG00000010404.18	IDS	-	9.71	5.92	1.93544e-10	-3.79	FALSE
chr11:12239586-12256784	ENSG00000133816.18	MICAL2	+	2.61	0	1.94556e-10	-2.62	FALSE
chr19:45524661-45525945	ENSG00000125753.14	VASP	+	0.83	0.28	1.95944e-10	-0.54	FALSE
chr4:48848447-48849946	ENSG00000109180.15	OCIAD1	+	2.57	1.29	1.96004e-10	-1.28	FALSE
chr14:55667331-55670728	ENSG00000126777.18	KTN1	+	1.65	0.83	1.97442e-10	-0.82	FALSE
chr3:129451999-129458598	ENSG00000163913.13	IFT122	+	3.64	0.43	1.98366e-10	-3.21	FALSE
chr9:123411830-123440359	ENSG00000119522.16	DENND1A	-	1.79	NA	1.98759e-10	NA	FALSE
chr22:19398088-19405785	ENSG00000100084.14	HIRA	-	2.5	0.69	1.98996e-10	-1.81	FALSE
chr11:124623234-124624930	ENSG00000154144.13	TBRG1	+	46.36	31.24	2.01486e-10	-15.12	FALSE
chr7:44967959-44969412	ENSG00000136286.16	MYO1G	-	8.92	6.29	2.03562e-10	-2.63	FALSE
chr17:28384931-28385039	ENSG00000004139.14	SARM1	+	20.44	2.77	2.03646e-10	-17.68	FALSE
chr6:122447266-122451663	ENSG00000111897.7	SERINC1	-	1.62	0.74	2.04218e-10	-0.88	FALSE
chr5:14488261-14492566	ENSG00000038382.20	TRIO	+	9.32	4.41	2.04241e-10	-4.91	FALSE
chr12:68713809-68715626	ENSG00000111581.10	NUP107	+	21.34	12.08	2.05084e-10	-9.27	FALSE
chr13:28704100-28710759	ENSG00000139508.15	SLC46A3	-	1.14	0.15	2.05988e-10	-0.99	FALSE
chr1:153636654-153638294	ENSG00000160679.13	CHTOP	+	18.31	11.77	2.08556e-10	-6.54	FALSE
chr6:3263760-3267590	ENSG00000180822.12	PSMG4	+	12.5	6.5	2.08863e-10	-5.99	FALSE
chr1:30742550-30745917	ENSG00000162511.8	LAPTM5	-	1.98	5.97	2.14019e-10	3.99	FALSE
chr5:79679671-79681981	ENSG00000164329.14	TENT2	+	2.02	0.73	2.15973e-10	-1.3	FALSE
chr17:16940512-16948737	ENSG00000240505.9	TNFRSF13B	-	1.75	1.26	2.18669e-10	-0.5	FALSE
chr14:61530596-61547742	ENSG00000027075.16	PRKCH	+	1.16	0.29	2.19681e-10	-0.88	FALSE
chr12:26982860-26990449	ENSG00000064115.11	TM7SF3	-	1.79	1.18	2.2022e-10	-0.6	FALSE
chr7:124842964-124846941	ENSG00000128513.16	POT1	-	1.65	0.3	2.21981e-10	-1.35	FALSE
chr5:168495437-168497227	ENSG00000113643.9	RARS1	+	2.84	1.54	2.24954e-10	-1.29	FALSE
chr15:101287703-101291961	ENSG00000131876.17	SNRPA1	-	1.76	0.98	2.25257e-10	-0.78	FALSE
chr3:31626128-31629297	ENSG00000163527.10	STT3B	+	1.34	0.79	2.25257e-10	-0.55	FALSE
chr9:110048856-110136126	ENSG00000157654.19	PALM2AKAP2	+	0	0.11	2.26262e-10	0.11	FALSE
chr2:32611583-32617724	ENSG00000115760.14	BIRC6	+	0.32	0.04	2.26959e-10	-0.27	FALSE
chr5:154446806-154451090	ENSG00000164576.12	SAP30L	+	6.92	3.14	2.30979e-10	-3.78	FALSE
chr9:69230233-69234438	ENSG00000285130.2	RP11-16N10.2	+	0.64	0.01	2.3152e-10	-0.63	FALSE
[truncated: 126,399 more rows]

## Sheet: List of retained U12 introns
List of genes with retained U12 introns
Position	geneID	geneName	Strand	mPSI_C	mPSI_P	FDR	dPSI	U12intron
chr21:33595615-33595730	ENSG00000205758.12	CRYZL1	-	5.98	83.86	0	77.87	TRUE
chr10:120906856-120908555	ENSG00000120008.16	WDR11	+	5.92	67.13	0	61.21	TRUE
chr20:49863068-49864738	ENSG00000197818.12	SLC9A8	+	19.43	77.3	0	57.86	TRUE
chr22:50266306-50266539	ENSG00000185386.15	MAPK11	-	11	68.71	0	57.71	TRUE
chr22:29260865-29263834	ENSG00000100263.14	RHBDD3	-	20.1	77.39	0	57.28	TRUE
chr2:134919013-134919809	ENSG00000082258.13	CCNT2	+	2.51	59.38	0	56.87	TRUE
chr2:113632945-113634152	ENSG00000144134.19	RABL2A	+	28.37	84.34	0	55.97	TRUE
chr12:122483345-122483459	ENSG00000033030.15	ZCCHC8	-	15.04	69.03	0	54	TRUE
chr16:2634640-2638283	ENSG00000205918.9	PDPK2P	-	3.34	56.68	0	53.34	TRUE
chr12:71657302-71663012	ENSG00000133858.17	ZFC3H1	-	3.3	53.87	0	50.58	TRUE
chr15:44657297-44659078	ENSG00000104133.16	SPG11	-	1.45	51.93	0	50.48	TRUE
chr3:143493765-143495334	ENSG00000181804.15	SLC9A9	-	1.92	51.32	0	49.41	TRUE
chr1:246631925-246633923	ENSG00000162852.14	CNST	+	4.29	53.54	0	49.25	TRUE
chr13:41318911-41320666	ENSG00000172766.19	NAA16	+	3.07	51.64	0	48.57	TRUE
chr11:9288536-9295258	ENSG00000166471.11	TMEM41B	-	5.82	51.79	0	45.96	TRUE
chr16:84182059-84182201	ENSG00000103168.17	TAF1C	-	16.44	61.95	0	45.5	TRUE
chr1:161164613-161164834	ENSG00000143258.16	USP21	+	13.68	58.5	0	44.82	TRUE
chr2:223899071-223901182	ENSG00000085449.15	WDFY1	-	13.43	57.78	0	44.36	TRUE
chr16:66732475-66734217	ENSG00000135720.13	DYNC1LI2	-	21.09	64.18	0	43.1	TRUE
chr8:55811098-55813039	ENSG00000137574.11	TGS1	+	6.06	49.04	0	42.99	TRUE
chr4:75799733-75800350	ENSG00000138768.15	USO1	+	10.16	51.7	0	41.54	TRUE
chr16:2561909-2565552	ENSG00000140992.19	PDPK1	+	0	39.44	0	39.45	TRUE
chr17:32337955-32338207	ENSG00000108666.10	C17orf75	-	23.28	61.62	0	38.35	TRUE
chr15:56102254-56103553	ENSG00000181827.16	RFX7	-	7.04	45.36	0	38.31	TRUE
chr12:76828491-76841981	ENSG00000186908.15	ZDHHC17	+	10.9	48.84	0	37.94	TRUE
chr2:131501071-131501180	ENSG00000152117.17	SMPD4BP	+	4.36	42.09	0	37.73	TRUE
chr17:81237072-81237386	ENSG00000167302.11	TEPSIN	-	16.51	53.67	0	37.16	TRUE
chr5:5437115-5439894	ENSG00000164151.12	ICE1	+	9.8	46.88	0	37.08	TRUE
chr22:19898131-19899048	ENSG00000184470.21	TXNRD2	-	3.21	38.4	0	35.18	TRUE
chr3:108566639-108568154	ENSG00000163507.14	CIP2A	-	1.97	36.25	0	34.28	TRUE
chr15:42409996-42410427	ENSG00000092529.25	CAPN3	+	0.8	34.62	0	33.82	TRUE
chr11:698889-700141	ENSG00000177042.16	TMEM80	+	15.03	48.81	0	33.79	TRUE
chrX:53083306-53084544	ENSG00000184205.14	TSPYL2	+	5.38	39.01	0	33.63	TRUE
chr3:129512413-129514388	ENSG00000163913.13	IFT122	+	9.3	42.66	0	33.35	TRUE
chr3:45714080-45719499	ENSG00000211456.13	SACM1L	+	3.12	35.95	0	32.83	TRUE
chr22:17145118-17148447	ENSG00000069998.12	HDHD5	-	5.35	37.62	0	32.27	TRUE
chr18:62287468-62291542	ENSG00000134444.15	RELCH	+	2.83	35	0	32.18	TRUE
chr15:50948160-50949825	ENSG00000081014.11	AP4E1	+	4.45	36.49	0	32.05	TRUE
chr17:8174617-8175756	ENSG00000179029.15	TMEM107	-	13.46	44.98	0	31.51	TRUE
chr14:31080585-31092906	ENSG00000100478.16	AP4S1	+	6.78	36.64	0	29.85	TRUE
chr6:149512303-149517353	ENSG00000131013.4	PPIL4	-	4.52	33.88	0	29.35	TRUE
chr1:58690418-58692860	ENSG00000162601.11	MYSM1	-	3.36	32.68	0	29.31	TRUE
chr16:67881846-67881953	ENSG00000038358.15	EDC4	+	15.88	44.44	0	28.56	TRUE
chr2:219226934-219227769	ENSG00000198925.12	ATG9A	-	1.81	29.83	0	28.01	TRUE
chr22:50776750-50777951	ENSG00000079974.18	RABL2B	-	3.43	31.31	0	27.89	TRUE
chr2:60945109-60948042	ENSG00000162927.14	PUS10	-	1.65	29.28	0	27.63	TRUE
chr5:180242756-180247438	ENSG00000050748.18	MAPK9	-	4.3	31.75	0	27.46	TRUE
chr22:50255695-50255809	ENSG00000188130.14	MAPK12	-	2.27	29.11	0	26.84	TRUE
chr2:118103322-118106736	ENSG00000125629.15	INSIG2	+	15.67	42.49	0	26.83	TRUE
chr19:19335736-19336121	ENSG00000129933.21	MAU2	+	3.21	29.86	0	26.65	TRUE
chr16:3483598-3484698	ENSG00000122390.19	NAA60	+	4.66	31.09	0	26.42	TRUE
chr21:36344708-36344911	ENSG00000159256.13	MORC3	+	3.63	29.77	0	26.14	TRUE
chr2:135753568-135754158	ENSG00000144224.17	UBXN4	+	14.46	40.45	0	25.99	TRUE
chr3:12585800-12587590	ENSG00000132155.13	RAF1	-	17.37	43.3	0	25.93	TRUE
chr1:181721876-181724469	ENSG00000198216.12	CACNA1E	+	0.17	25.56	0	25.39	TRUE
chr12:113304386-113306494	ENSG00000089060.12	SLC8B1	-	0.67	25.79	0	25.12	TRUE
chr9:27060652-27062617	ENSG00000096872.17	IFT74	+	2.14	26.5	0	24.36	TRUE
chr15:90593756-90602323	ENSG00000140577.16	CRTC3	+	5.53	29.84	0	24.31	TRUE
chr4:1336995-1338421	ENSG00000090316.16	MAEA	+	5.28	29.45	0	24.18	TRUE
chr4:911788-912734	ENSG00000178950.17	GAK	-	1.57	25.6	0	24.02	TRUE
chr1:37683438-37686272	ENSG00000116922.15	C1orf109	-	4.97	28.49	0	23.52	TRUE
chr1:211966499-211967877	ENSG00000143493.13	INTS7	-	3.43	26.4	0	22.97	TRUE
chr14:58211400-58213630	ENSG00000131966.14	ACTR10	+	5.42	28.18	0	22.76	TRUE
chr1:246887358-246888176	ENSG00000153207.16	AHCTF1	-	2.74	25.48	0	22.74	TRUE
chr16:1460528-1460815	ENSG00000103249.18	CLCN7	-	3.19	25.6	0	22.41	TRUE
chr1:23975078-23978712	ENSG00000188529.15	SRSF10	-	27.5	49.86	0	22.36	TRUE
chr10:91996571-91997602	ENSG00000095564.14	BTAF1	+	0.71	22.92	0	22.21	TRUE
chr3:113012812-113013271	ENSG00000163608.15	NEPRO	-	7.78	29.82	0	22.03	TRUE
chr7:7573770-7574097	ENSG00000164654.16	MIOS	+	5.24	26.88	0	21.63	TRUE
chr9:124869440-124873691	ENSG00000136950.13	ARPC5L	+	4.98	25.93	0	20.96	TRUE
chr1:63407127-63411145	ENSG00000088035.18	ALG6	+	4.54	25.42	0	20.88	TRUE
chr10:98422514-98423602	ENSG00000107521.20	HPS1	-	2.34	23.08	0	20.74	TRUE
chr1:103551074-103551720	ENSG00000185946.16	RNPC3	+	4.3	24.88	0	20.59	TRUE
chr8:19844239-19845703	ENSG00000104613.12	INTS10	+	8.11	28.52	0	20.42	TRUE
chr15:42228821-42231191	ENSG00000103978.16	TMEM87A	-	6.93	27.3	0	20.37	TRUE
chr11:117411918-117412071	ENSG00000110274.16	CEP164	+	1.8	21.98	0	20.19	TRUE
chr5:69113228-69114419	ENSG00000145740.19	SLC30A5	+	3.35	21.85	0	18.5	TRUE
chr18:10532796-10533535	ENSG00000134265.13	NAPG	+	2.95	21.21	0	18.26	TRUE
chr8:144084876-144085042	ENSG00000197858.11	GPAA1	+	6.28	24.51	0	18.23	TRUE
chr22:49907945-49909243	ENSG00000182858.14	ALG12	-	4.16	22.05	0	17.89	TRUE
chr21:36337947-36338773	ENSG00000159256.13	MORC3	+	2.45	20.1	0	17.66	TRUE
chr17:44680644-44682002	ENSG00000180329.14	CCDC43	-	10.64	28.29	0	17.65	TRUE
chr8:21989084-21990343	ENSG00000130227.17	XPO7	+	0.29	17.91	0	17.62	TRUE
chr19:10635256-10635430	ENSG00000129353.15	SLC44A2	+	8.85	26.14	0	17.29	TRUE
chr11:86255288-86256386	ENSG00000074266.22	EED	+	1.03	17.95	0	16.93	TRUE
chr6:20482921-20486688	ENSG00000112242.15	E2F3	+	3.8	20.57	0	16.77	TRUE
chr5:10402140-10402383	ENSG00000145495.16	MARCHF6	+	3.41	19.92	0	16.51	TRUE
chr16:70695624-70697138	ENSG00000103043.15	VAC14	-	1.97	18.45	0	16.49	TRUE
chr1:39854069-39857276	ENSG00000043514.17	TRIT1	-	5.66	21.97	0	16.3	TRUE
chr17:5481390-5482808	ENSG00000072849.11	DERL2	-	3.44	19.72	0	16.28	TRUE
chr1:170031985-170034371	ENSG00000075945.13	KIFAP3	-	1	17.19	0	16.2	TRUE
chr1:37865889-37866458	ENSG00000204084.13	INPP5B	-	1.55	17.64	0	16.08	TRUE
chr13:102846355-102852117	ENSG00000134899.24	ERCC5	+	7.77	23.86	0	16.08	TRUE
chr6:109738454-109741443	ENSG00000112367.12	FIG4	+	1.39	17.35	0	15.97	TRUE
chr10:93694938-93698135	ENSG00000148690.12	FRA10AC1	-	0.26	16.07	0	15.81	TRUE
chr19:18853351-18854600	ENSG00000005007.13	UPF1	+	1.47	17.25	0	15.77	TRUE
chr5:112985987-112992120	ENSG00000172795.17	DCP2	+	0.6	16.18	0	15.58	TRUE
chr11:62609133-62609353	ENSG00000149499.12	EML3	-	5.2	20.52	0	15.33	TRUE
chr7:75882237-75883697	ENSG00000005486.17	RHBDD2	+	4.58	19.82	0	15.24	TRUE
chr3:112532781-112534268	ENSG00000144848.11	ATG3	-	3.22	18.3	0	15.07	TRUE
chr19:45634472-45638504	ENSG00000125746.18	EML2	-	2.21	17.22	0	15.02	TRUE
chr7:135207203-135208790	ENSG00000105875.15	WDR91	-	2.9	17.64	0	14.74	TRUE
chr6:138788389-138792748	ENSG00000024862.18	CCDC28A	+	2.58	17.27	0	14.69	TRUE
chr2:169927406-169928726	ENSG00000144357.18	UBR3	+	0.65	15.25	0	14.6	TRUE
chr5:141577592-141578224	ENSG00000131504.17	DIAPH1	-	0.6	15.07	0	14.46	TRUE
chr1:224356994-224360494	ENSG00000143771.12	CNIH4	+	4.43	18.86	0	14.43	TRUE
chr5:77459125-77463094	ENSG00000164253.14	WDR41	-	0.16	14.49	0	14.34	TRUE
chr10:133395778-133396162	ENSG00000148824.19	MTG1	+	1.31	15.51	0	14.2	TRUE
chr14:71050761-71051882	ENSG00000100731.16	PCNX1	+	3.12	17.17	0	14.06	TRUE
chr10:131944146-131945294	ENSG00000175470.20	PPP2R2D	+	2.19	16.23	0	14.04	TRUE
chr22:31575393-31578381	ENSG00000198089.16	SFI1	+	3.45	17.4	0	13.95	TRUE
chr4:106095642-106116202	ENSG00000145348.17	TBCK	-	0.6	14.41	0	13.81	TRUE
chr6:131593172-131594098	ENSG00000112282.18	MED23	-	1.92	15.48	0	13.56	TRUE
chr11:71995552-71996194	ENSG00000137522.18	RNF121	+	3.11	16.64	0	13.53	TRUE
chr22:41795848-41799253	ENSG00000167077.13	MEI1	+	3.98	17.2	0	13.22	TRUE
chr9:131589979-131592098	ENSG00000107263.19	RAPGEF1	-	5.64	18.69	0	13.05	TRUE
chr18:198133-199201	ENSG00000101557.15	USP14	+	0.53	13.58	0	13.04	TRUE
chr19:46383879-46384803	ENSG00000011485.15	PPP5C	+	2.9	15.77	0	12.87	TRUE
chr4:176322244-176324180	ENSG00000129128.13	SPCS3	+	2.47	15.16	0	12.69	TRUE
chr6:75256296-75258779	ENSG00000112697.17	TMEM30A	-	3.65	16.17	0	12.52	TRUE
chr1:212966346-212972579	ENSG00000143494.16	VASH2	+	3.4	15.73	0	12.33	TRUE
chr16:67193171-67193471	ENSG00000205250.9	E2F4	+	3.16	15.46	0	12.29	TRUE
chr7:154991070-154993725	ENSG00000157212.19	PAXIP1	-	2.06	14.3	0	12.24	TRUE
chr22:29804831-29806215	ENSG00000100325.15	ASCC2	-	0.5	12.55	0	12.05	TRUE
chr7:105160614-105167376	ENSG00000135250.17	SRPK2	-	0.27	12.27	0	12	TRUE
chr12:48660620-48667692	ENSG00000139620.13	KANSL2	-	4.44	16.34	0	11.91	TRUE
chr11:74965924-74969564	ENSG00000118363.12	SPCS2	+	1.24	13.09	0	11.84	TRUE
chr1:26850607-26851128	ENSG00000204160.12	ZDHHC18	+	3.03	14.71	0	11.67	TRUE
chrX:77841321-77853900	ENSG00000102158.21	MAGT1	-	1.6	13.07	0	11.47	TRUE
chr12:6577918-6578028	ENSG00000111642.16	CHD4	-	1.38	12.82	0	11.44	TRUE
chr8:93705011-93708010	ENSG00000188343.13	CIBAR1	+	0.99	12.18	0	11.19	TRUE
chr6:36076609-36100187	ENSG00000112062.11	MAPK14	+	4.08	15.27	0	11.18	TRUE
chr18:62085265-62088755	ENSG00000197563.11	PIGN	-	0.51	11.59	0	11.08	TRUE
chr17:30520022-30522253	ENSG00000108587.16	GOSR1	+	3.16	14.12	0	10.96	TRUE
chr17:67738356-67738931	ENSG00000130935.10	NOL11	+	4.86	15.53	0	10.67	TRUE
chr14:35549235-35570616	ENSG00000174373.17	RALGAPA1	-	0.14	10.67	0	10.53	TRUE
chr19:1218501-1219323	ENSG00000118046.16	STK11	+	2.02	12.5	0	10.48	TRUE
chr1:181002701-181005293	ENSG00000135823.14	STX6	-	1.26	11.69	0	10.44	TRUE
chrX:123638124-123638933	ENSG00000125676.20	THOC2	-	0	10.41	0	10.41	TRUE
chr2:42280974-42282822	ENSG00000143924.19	EML4	+	1.45	11.83	0	10.38	TRUE
chr12:48714525-48716514	ENSG00000129315.11	CCNT1	-	1.18	11.47	0	10.3	TRUE
chr3:49728279-49732790	ENSG00000176095.12	IP6K1	-	4.3	14.59	0	10.3	TRUE
chr3:32534647-32537010	ENSG00000144635.9	DYNC1LI1	-	4.15	14.41	0	10.27	TRUE
chr9:97653909-97654879	ENSG00000136937.13	NCBP1	+	0.5	10.75	0	10.26	TRUE
chr5:140694281-140695507	ENSG00000112855.17	HARS2	+	2.93	12.98	0	10.05	TRUE
chr19:41389906-41391840	ENSG00000077348.9	EXOSC5	-	4.52	14.41	0	9.89	TRUE
chr7:73510853-73521826	ENSG00000009954.11	BAZ1B	-	0.45	10.24	0	9.79	TRUE
chr2:38582169-38583840	ENSG00000143889.16	HNRNPLL	-	1.32	10.8	0	9.48	TRUE
chr3:48689714-48691306	ENSG00000068745.15	IP6K2	-	4.3	13.73	0	9.43	TRUE
chr11:14513888-14514402	ENSG00000129084.18	PSMA1	-	7.8	17.14	0	9.34	TRUE
chr13:113219049-113227975	ENSG00000139842.15	CUL4A	+	1.04	10.37	0	9.32	TRUE
chr12:123328028-123328733	ENSG00000139697.14	SBNO1	-	0.95	10.19	0	9.24	TRUE
chr5:170050398-170055304	ENSG00000134516.18	DOCK2	+	0.57	9.78	0	9.21	TRUE
chr2:112091784-112097043	ENSG00000153214.11	TMEM87B	+	5.48	14.59	0	9.12	TRUE
chr1:151344279-151344416	ENSG00000143390.18	RFX5	-	1.23	10.25	0	9.02	TRUE
chr6:43528926-43530687	ENSG00000124571.18	XPO5	-	2.63	11.56	0	8.93	TRUE
chr9:34613872-34614041	ENSG00000137100.16	DCTN3	-	1.65	10.46	0	8.82	TRUE
chr12:118400755-118401758	ENSG00000111707.12	SUDS3	+	0.54	9.2	0	8.66	TRUE
chr14:72947192-72951797	ENSG00000119599.17	DCAF4	+	1.03	9.63	0	8.61	TRUE
chr11:65209388-65209848	ENSG00000014216.16	CAPN1	+	1.8	10.38	0	8.58	TRUE
chr7:88210131-88210881	ENSG00000075142.14	SRI	-	2.86	11.39	0	8.53	TRUE
chr17:8552145-8553954	ENSG00000133026.13	MYH10	-	0.32	8.78	0	8.45	TRUE
chr11:74028399-74033350	ENSG00000168014.18	C2CD3	-	0.36	8.54	0	8.19	TRUE
chr13:113196223-113197177	ENSG00000126226.22	PCID2	-	0.76	8.94	0	8.18	TRUE
chr2:85043666-85046103	ENSG00000176407.18	KCMF1	+	3.45	11.53	0	8.08	TRUE
chr1:89193101-89193302	ENSG00000162654.9	GBP4	-	0.9	8.96	0	8.05	TRUE
chr1:153954317-153954872	ENSG00000160741.17	CRTC2	-	2.31	10.27	0	7.96	TRUE
chr8:21994452-21995491	ENSG00000130227.17	XPO7	+	1.44	9.39	0	7.95	TRUE
chr12:95270189-95274741	ENSG00000028203.18	VEZT	+	0.5	8.44	0	7.93	TRUE
chrX:46653715-46662015	ENSG00000065923.10	SLC9A7	-	0.5	8.38	0	7.88	TRUE
chr8:26361152-26362683	ENSG00000221914.11	PPP2R2A	+	2.04	9.63	0	7.6	TRUE
chr9:92316139-92318617	ENSG00000198000.12	NOL8	-	0.63	8.23	0	7.59	TRUE
chr1:169972599-169978084	ENSG00000075945.13	KIFAP3	-	0.28	7.86	0	7.58	TRUE
chr12:53296276-53297849	ENSG00000123349.15	PFDN5	+	1.44	8.78	0	7.34	TRUE
chr1:44644795-44644994	ENSG00000187147.18	RNF220	+	1.1	8.44	0	7.33	TRUE
chr11:73677963-73679653	ENSG00000175582.20	RAB6A	-	0.54	7.81	0	7.27	TRUE
chr3:13378981-13379562	ENSG00000132182.12	NUP210	-	0.1	7.37	0	7.27	TRUE
chr19:9828875-9829964	ENSG00000198258.11	UBL5	+	1.17	8.43	0	7.26	TRUE
chr4:56490646-56491430	ENSG00000174780.17	SRP72	+	0.74	7.99	0	7.26	TRUE
chr16:66934067-66934222	ENSG00000166595.12	CIAO2B	-	3.55	10.8	0	7.25	TRUE
chr2:130172678-130172786	ENSG00000136699.20	SMPD4	-	0.81	7.99	0	7.18	TRUE
chr2:33516645-33519951	ENSG00000152689.18	RASGRP3	+	0.78	7.9	0	7.12	TRUE
chr6:36076609-36095986	ENSG00000112062.11	MAPK14	+	1.95	8.98	0	7.03	TRUE
chr10:110596551-110598138	ENSG00000108055.10	SMC3	+	3.61	10.6	0	6.99	TRUE
chr2:213284620-213296063	ENSG00000144451.19	SPAG16	+	0.43	7.23	0	6.8	TRUE
chr5:140659835-140660114	ENSG00000113141.18	IK	+	1.6	8.27	0	6.66	TRUE
chr3:113781179-113784223	ENSG00000114573.10	ATP6V1A	+	0.67	7.18	0	6.51	TRUE
chr17:18100660-18101492	ENSG00000108591.10	DRG2	+	0.92	7.36	0	6.43	TRUE
chr22:41530889-41532093	ENSG00000100413.17	POLR3H	-	0.44	6.87	0	6.43	TRUE
chr7:130041102-130049032	ENSG00000091732.17	ZC3HC1	-	2.51	8.77	0	6.25	TRUE
chr20:20045487-20047764	ENSG00000101343.15	CRNKL1	-	0.7	6.93	0	6.24	TRUE
chr16:88647176-88648044	ENSG00000051523.11	CYBA	-	1.39	7.62	0	6.23	TRUE
chr16:57167227-57172250	ENSG00000172775.17	PSME3IP1	-	0.29	6.45	0	6.16	TRUE
chr8:123023740-123024985	ENSG00000136986.10	DERL1	-	2.59	8.71	0	6.12	TRUE
chr13:20827180-20842894	ENSG00000132953.17	XPO4	-	0	6.03	0	6.03	TRUE
chr4:139336953-139340911	ENSG00000164134.13	NAA15	+	0.61	6.62	0	6.01	TRUE
chr13:51719349-51727677	ENSG00000139668.9	WDFY2	+	1.05	7	0	5.94	TRUE
chr1:245858671-245863798	ENSG00000185420.19	SMYD3	-	0	5.52	0	5.52	TRUE
chr19:16203616-16206340	ENSG00000072958.9	AP1M1	+	0.12	5.59	0	5.46	TRUE
chr14:105256550-105272720	ENSG00000185024.17	BRF1	-	0.01	5.41	0	5.39	TRUE
chr10:87864549-87894024	ENSG00000171862.11	PTEN	+	2.02	7.33	0	5.31	TRUE
chr13:98012343-98014041	ENSG00000065150.21	IPO5	+	1.12	6.42	0	5.29	TRUE
chr9:4834266-4841231	ENSG00000120158.12	RCL1	+	1.27	6.55	0	5.29	TRUE
chr3:81499228-81535194	ENSG00000114480.13	GBE1	-	1.17	6.36	0	5.2	TRUE
chr12:123651057-123652531	ENSG00000111358.14	GTF2H3	+	0.94	6.02	0	5.08	TRUE
chr19:8466389-8467534	ENSG00000099783.12	HNRNPM	+	0.83	5.75	0	4.92	TRUE
chr6:143432612-143433830	ENSG00000189007.16	ADAT2	-	0.62	5.48	0	4.87	TRUE
chr4:3238979-3239845	ENSG00000197386.14	HTT	+	1.11	5.96	0	4.85	TRUE
chr9:37495277-37495889	ENSG00000137054.16	POLR1E	+	0.18	4.9	0	4.72	TRUE
chr8:53984518-53986968	ENSG00000187735.14	TCEA1	-	0.34	5.04	0	4.71	TRUE
chr7:155301691-155302250	ENSG00000186480.13	INSIG1	+	1.64	6.32	0	4.69	TRUE
chr1:226361542-226361968	ENSG00000143799.14	PARP1	-	0.53	5.22	0	4.68	TRUE
chrX:46648798-46651109	ENSG00000065923.10	SLC9A7	-	0	4.68	0	4.68	TRUE
chr10:35063063-35071198	ENSG00000108094.16	CUL2	-	0.01	4.47	0	4.45	TRUE
chr11:65267569-65268671	ENSG00000014138.9	POLA2	+	0.24	4.68	0	4.44	TRUE
chr22:19465275-19467872	ENSG00000070010.19	UFD1	-	0.63	5.07	0	4.44	TRUE
chr6:35874340-35886723	ENSG00000096063.16	SRPK1	-	0.18	4.61	0	4.42	TRUE
chr7:30621501-30622316	ENSG00000106105.15	GARS1	+	0.7	5.1	0	4.4	TRUE
chr10:103418635-103419537	ENSG00000148843.15	PDCD11	+	0.43	4.68	0	4.25	TRUE
chr19:49803377-49805452	ENSG00000196961.13	AP2A1	+	2.57	6.78	0	4.21	TRUE
chr17:55771186-55773723	ENSG00000141179.14	PCTP	+	0.84	4.98	0	4.14	TRUE
chr19:9828394-9828591	ENSG00000198258.11	UBL5	+	1.6	5.72	0	4.12	TRUE
chr8:30177215-30179407	ENSG00000104671.8	DCTN6	+	1.79	5.88	0	4.1	TRUE
chr12:101908364-101914173	ENSG00000136048.14	DRAM1	+	2.27	6.34	0	4.07	TRUE
chrX:136033494-136040075	ENSG00000198689.13	SLC9A6	+	0.16	4.01	0	3.85	TRUE
chrX:21978115-21978876	ENSG00000102172.16	SMS	+	0.5	4.33	0	3.83	TRUE
chr1:183633155-183635516	ENSG00000162704.16	ARPC5	-	0.83	4.3	0	3.47	TRUE
chr19:1089963-1090086	ENSG00000099817.12	POLR2E	-	0.52	3.98	0	3.46	TRUE
chr22:21806040-21807663	ENSG00000100030.15	MAPK1	-	0.24	3.66	0	3.42	TRUE
chrX:46613395-46620976	ENSG00000065923.10	SLC9A7	-	1.49	4.72	0	3.24	TRUE
chr1:40408739-40409756	ENSG00000084070.12	SMAP2	+	0.51	3.49	0	2.98	TRUE
chr17:76070445-76072307	ENSG00000167881.15	SRP68	-	0.46	3.41	0	2.95	TRUE
chr22:36320897-36321757	ENSG00000100345.22	MYH9	-	0.18	2.9	0	2.71	TRUE
chr17:28132676-28161159	ENSG00000087095.13	NLK	+	0.56	3.22	0	2.66	TRUE
chr14:34435305-34462095	ENSG00000165389.7	SPTSSA	-	0.51	3.09	0	2.58	TRUE
chr1:32224122-32224409	ENSG00000084623.12	EIF3I	+	0.56	3.1	0	2.53	TRUE
chr8:100151917-100153293	ENSG00000147669.11	POLR2K	+	1.57	4.07	0	2.5	TRUE
chr11:66338786-66340120	ENSG00000174744.14	BRMS1	-	1.02	3.51	0	2.49	TRUE
chr20:37746608-37757558	ENSG00000132792.19	CTNNBL1	+	0.03	2.37	0	2.34	TRUE
chr11:61789922-61790492	ENSG00000134825.16	TMEM258	-	0.7	3.03	0	2.33	TRUE
chrX:155236368-155238771	ENSG00000155959.12	VBP1	+	0.88	3.15	0	2.27	TRUE
chr11:65014273-65018363	ENSG00000213465.8	ARL2	+	0.46	2.64	0	2.18	TRUE
chr17:9545283-9557433	ENSG00000170310.15	STX8	-	0.11	2.17	0	2.06	TRUE
chrX:21992713-21994311	ENSG00000102172.16	SMS	+	0.62	2.42	0	1.81	TRUE
chr2:231739189-231781064	ENSG00000156973.14	PDE6D	-	0.27	2.03	0	1.76	TRUE
chr6:70755066-70773349	ENSG00000112305.15	SMAP1	+	0.06	1.81	0	1.75	TRUE
chr15:59261510-59272305	ENSG00000157483.9	MYO1E	-	0.7	2.43	0	1.73	TRUE
chr1:89117774-89120178	ENSG00000162645.13	GBP2	-	0.48	2.2	0	1.72	TRUE
chr1:181484011-181510476	ENSG00000198216.12	CACNA1E	+	0	1.62	0	1.62	TRUE
chr11:61300933-61302256	ENSG00000167986.15	DDB1	-	0.4	1.98	0	1.59	TRUE
chr3:69064112-69067927	ENSG00000144744.17	UBA3	-	0.76	2.35	0	1.58	TRUE
chr15:66502751-66503057	ENSG00000174444.15	RPL4	-	0.16	1.7	0	1.54	TRUE
chr5:41803164-41805566	ENSG00000083720.13	OXCT1	-	0.03	1.25	0	1.23	TRUE
chr7:148730263-148753975	ENSG00000055130.17	CUL1	+	0.04	1.11	0	1.06	TRUE
chr8:139885970-139910146	ENSG00000167632.18	TRAPPC9	-	0	1.02	0	1.02	TRUE
chr22:45807023-45842990	ENSG00000130638.17	ATXN10	+	0.12	0.58	0	0.45	TRUE
chr1:156015070-156018269	ENSG00000163479.14	SSR2	-	0.15	0.58	0	0.43	TRUE
chr1:1545003-1564772	ENSG00000160075.12	SSU72	-	0.01	0.44	0	0.42	TRUE
chr7:129880972-129952502	ENSG00000186591.13	UBE2H	-	0	0.13	0	0.13	TRUE
chr1:186388549-186389587	ENSG00000157181.16	ODR4	+	9.03	33.26	7.85615e-15	24.23	TRUE
chr21:5117232-5118690	ENSG00000276612.3	CH507-9B2.4	-	6.43	24.05	7.85615e-15	17.62	TRUE
chr11:74203822-74204352	ENSG00000214517.10	PPME1	+	0	16.06	7.85615e-15	16.07	TRUE
chr3:49700710-49701490	ENSG00000164068.16	RNF123	+	0	15.4	7.85615e-15	15.4	TRUE
chr2:44707463-44715286	ENSG00000143919.15	CAMKMT	+	0	2.81	1.54408e-14	2.81	TRUE
chr8:41506013-41507053	ENSG00000147533.17	GOLGA7	+	10.96	35.05	2.28812e-14	24.09	TRUE
chr17:7908511-7908696	ENSG00000170004.18	CHD3	+	0.45	6.01	2.28812e-14	5.56	TRUE
chr5:88207143-88220562	ENSG00000164180.14	TMEM161B	-	NA	93.78	3.02074e-14	NA	TRUE
chr16:75540175-75541349	ENSG00000205084.11	TMEM231	-	4.5	28.98	5.17336e-14	24.48	TRUE
chr22:41808994-41809878	ENSG00000100147.14	CCDC134	+	0.39	17.66	5.17336e-14	17.26	TRUE
chr2:11450127-11451650	ENSG00000169016.17	E2F6	-	3.82	17.02	5.17336e-14	13.2	TRUE
chr1:203861714-203862195	ENSG00000182004.13	SNRPE	+	1.89	6.11	5.17336e-14	4.22	TRUE
chr18:31916447-31917577	ENSG00000153339.15	TRAPPC8	-	0.72	8.35	6.59691e-14	7.63	TRUE
chr16:46681501-46682078	ENSG00000069329.18	VPS35	-	0.62	6.85	1.61311e-13	6.22	TRUE
chr2:27631067-27631833	ENSG00000198522.14	GPN1	+	0.69	4.33	1.61311e-13	3.64	TRUE
chr1:23977454-23977910	ENSG00000188529.15	SRSF10	-	76.72	94.25	2.01155e-13	17.53	TRUE
chr13:102872399-102873258	ENSG00000270181.3	BIVM-ERCC5	+	4.3	12.46	4.64514e-13	8.17	TRUE
chr1:224356994-224364108	ENSG00000143771.12	CNIH4	+	30.11	91.9	4.70859e-13	61.79	TRUE
chr12:68759240-68764703	ENSG00000175782.11	SLC35E3	+	12.02	28.95	8.2838e-13	16.92	TRUE
chr11:45914204-45914315	ENSG00000121680.16	PEX16	-	11.03	26.41	9.89479e-13	15.38	TRUE
chrX:136016759-136022585	ENSG00000198689.13	SLC9A6	+	0	4.1	1.22829e-12	4.1	TRUE
chr4:16186879-16188219	ENSG00000169762.17	TAPT1	-	2.29	24.2	2.18035e-12	21.91	TRUE
chr11:65628704-65628818	ENSG00000197136.5	PCNX3	+	3.06	16.15	2.24277e-12	13.09	TRUE
chr1:32204621-32205193	ENSG00000160050.16	CCDC28B	+	3.68	8.15	3.62632e-12	4.46	TRUE
chr6:159784848-159785385	ENSG00000120438.12	TCP1	-	1.03	2.84	5.30006e-12	1.82	TRUE
chr11:19159041-19163302	ENSG00000177054.14	ZDHHC13	+	11.36	27.54	8.12921e-12	16.19	TRUE
chr11:65919853-65919947	ENSG00000175550.8	DRAP1	+	0.44	1.77	8.50873e-12	1.33	TRUE
chr12:96909896-96912722	ENSG00000139350.12	NEDD1	+	1.52	6.48	1.4569e-11	4.96	TRUE
chr11:57690204-57690334	ENSG00000156599.11	ZDHHC5	+	5.27	16.69	1.48977e-11	11.42	TRUE
chr20:20412149-20472828	ENSG00000188559.15	RALGAPA2	-	0	1.11	1.62293e-11	1.11	TRUE
chr1:21089214-21176174	ENSG00000075151.23	EIF4G3	-	0	0.26	1.66739e-11	0.26	TRUE
chr7:135645019-135645467	ENSG00000155561.15	NUP205	+	2.55	10.4	1.83513e-11	7.85	TRUE
chr22:19505482-19507385	ENSG00000093009.11	CDC45	+	1.23	6.2	1.98134e-11	4.97	TRUE
chr9:138006885-138010009	ENSG00000148408.13	CACNA1B	+	3.72	NA	2.76899e-11	NA	TRUE
chr1:11819555-11822694	ENSG00000011021.23	CLCN6	+	7.49	21.04	2.80698e-11	13.55	TRUE
chr19:12719337-12720878	ENSG00000105576.16	TNPO2	-	1.52	4.54	2.85256e-11	3.02	TRUE
chr16:19608275-19608973	ENSG00000103544.15	VPS35L	+	1.03	7.06	3.07372e-11	6.03	TRUE
chr8:119788905-119789591	ENSG00000064313.12	TAF2	-	0	11.03	3.34267e-11	11.03	TRUE
chr7:75592515-75599183	ENSG00000127946.17	HIP1	-	0	6.54	4.00788e-11	6.55	TRUE
chr7:151054466-151055026	ENSG00000164885.13	CDK5	-	0.6	5.76	4.78518e-11	5.16	TRUE
chr2:11160695-11164203	ENSG00000162976.13	SLC66A3	+	1.21	7.14	4.93288e-11	5.93	TRUE
chr15:48158225-48158768	ENSG00000104177.18	MYEF2	-	0.13	5.55	5.51972e-11	5.42	TRUE
chr10:48424586-48425887	ENSG00000107643.16	MAPK8	+	17.32	33.69	5.87228e-11	16.37	TRUE
chr3:194615698-194617098	ENSG00000145014.18	TMEM44	-	3.6	27.87	7.63023e-11	24.27	TRUE
chr10:90895918-90896312	ENSG00000148688.14	RPP30	+	1.75	9.87	9.25803e-11	8.12	TRUE
chr16:30980195-30980484	ENSG00000099381.19	SETD1A	+	4.15	25.85	1.28125e-10	21.7	TRUE
chr21:44079705-44080014	ENSG00000160218.13	TRAPPC10	+	2.48	11.78	1.60263e-10	9.31	TRUE
chrX:120546617-120547135	ENSG00000158290.19	CUL4B	-	0.92	8.8	1.82926e-10	7.87	TRUE
chr14:99492875-99493513	ENSG00000090061.17	CCNK	+	0.92	3.67	2.23046e-10	2.74	TRUE
chr16:84758808-84759362	ENSG00000103194.16	USP10	+	1.76	6.22	2.24754e-10	4.46	TRUE
chr17:81906547-81906759	ENSG00000185813.11	PCYT2	-	1.02	6.99	2.26262e-10	5.97	TRUE
chr13:45396016-45397257	ENSG00000174032.17	SLC25A30	-	9.2	26.42	2.85672e-10	17.22	TRUE
chr11:71994853-71995449	ENSG00000137522.18	RNF121	+	6.31	13.7	4.27065e-10	7.39	TRUE
chr2:112317333-112321755	ENSG00000188177.14	ZC3H6	+	1.88	6.05	7.11416e-10	4.17	TRUE
chr17:44063935-44066463	ENSG00000161654.10	LSM12	-	1.01	2.79	1.07558e-09	1.77	TRUE
chr9:130699395-130700866	ENSG00000130713.16	EXOSC2	+	4.32	14.45	1.16373e-09	10.12	TRUE
chr15:82227573-82228190	ENSG00000140598.15	EFL1	-	0	10.59	1.39923e-09	10.59	TRUE
chr16:83808747-83809304	ENSG00000230989.7	HSBP1	+	1.17	4.39	1.8206e-09	3.22	TRUE
chr10:13298246-13299967	ENSG00000107537.14	PHYH	-	0.46	8.15	1.95608e-09	7.69	TRUE
chr2:231222821-231226773	ENSG00000135931.19	ARMC9	+	0.23	4.08	2.6831e-09	3.85	TRUE
chr7:105547334-105548553	ENSG00000135249.8	RINT1	+	0.78	4.98	2.6967e-09	4.21	TRUE
chr19:47081623-47082183	ENSG00000130749.10	ZC3H4	-	0.9	8.16	2.92987e-09	7.26	TRUE
chr19:19130308-19132351	ENSG00000064545.15	TMEM161A	-	0.58	6.53	4.14882e-09	5.95	TRUE
chr6:147206069-147235249	ENSG00000164506.14	STXBP5	+	0	1.03	4.18867e-09	1.03	TRUE
chr15:34233188-34235180	ENSG00000140199.13	SLC12A6	-	76.85	98.43	6.13773e-09	21.58	TRUE
chr2:117829467-117830581	ENSG00000088205.13	DDX18	+	2.53	7.5	6.55054e-09	4.98	TRUE
chr17:42773879-42774645	ENSG00000131475.7	VPS25	+	1.01	3.4	7.086e-09	2.39	TRUE
chr19:11553811-11554010	ENSG00000130165.10	ELOF1	-	1.29	4.18	8.32312e-09	2.88	TRUE
chr1:145643979-145645646	ENSG00000117262.19	GPR89A	+	NA	94.44	1.12704e-08	NA	TRUE
chr16:1655301-1655876	ENSG00000007545.16	CRAMP1	+	3.18	35.57	1.23655e-08	32.39	TRUE
chr14:35863954-35864934	ENSG00000100916.14	BRMS1L	+	0.98	10.88	1.26735e-08	9.89	TRUE
chr1:38867010-38867561	ENSG00000214114.9	MYCBP	-	1.15	4.58	1.58722e-08	3.43	TRUE
chrX:96937352-96939265	ENSG00000147202.18	DIAPH2	+	0	13.02	2.26576e-08	13.02	TRUE
chr3:51414044-51414623	ENSG00000145041.16	DCAF1	-	1.96	12.54	2.76745e-08	10.58	TRUE
chr1:84490473-84495372	ENSG00000117133.11	RPF1	+	2.96	5.42	2.87789e-08	2.47	TRUE
chr2:85599318-85599524	ENSG00000168890.14	TMEM150A	-	1.79	27.86	3.63002e-08	26.08	TRUE
chrX:130371645-130372908	ENSG00000102078.16	SLC25A14	+	0.19	6.81	3.9742e-08	6.61	TRUE
chr8:120461256-120463691	ENSG00000172167.8	MTBP	+	0.21	8.12	5.01189e-08	7.92	TRUE
chr1:26879750-26884159	ENSG00000142751.15	GPN2	-	12.52	18.88	5.26199e-08	6.36	TRUE
chrX:21880973-21882432	ENSG00000012174.12	MBTPS2	+	0	7.14	6.48013e-08	7.13	TRUE
chr6:158628491-158629729	ENSG00000146433.10	TMEM181	+	13.87	33	8.36804e-08	19.13	TRUE
chr16:70780940-70781868	ENSG00000103043.15	VAC14	-	0.81	4.73	9.70831e-08	3.91	TRUE
chr1:233090191-233095754	ENSG00000135749.19	PCNX2	-	0	NA	1.07269e-07	NA	TRUE
chr12:121823750-121825199	ENSG00000139718.11	SETD1B	+	17.41	39.13	1.32267e-07	21.72	TRUE
chr2:231779501-231781064	ENSG00000156973.14	PDE6D	-	2.48	NA	1.93515e-07	NA	TRUE
chr8:85203256-85206176	ENSG00000133740.11	E2F5	+	9.62	21	2.01583e-07	11.39	TRUE
chr15:40295061-40295200	ENSG00000137841.12	PLCB2	-	3.99	14.79	2.30318e-07	10.8	TRUE
chr1:147294518-147295430	ENSG00000131778.19	CHD1L	+	0.5	2.95	2.52425e-07	2.45	TRUE
chr3:38011674-38016490	ENSG00000187091.14	PLCD1	-	5.12	NA	2.81935e-07	NA	TRUE
chr5:80672859-80674982	ENSG00000113318.11	MSH3	+	1.12	5.5	2.95073e-07	4.39	TRUE
chr20:2862935-2863064	ENSG00000215305.10	VPS16	+	4.86	13.95	3.30454e-07	9.1	TRUE
chr19:13149594-13149727	ENSG00000104915.15	STX10	-	0.32	3.15	3.44341e-07	2.83	TRUE
chr7:100854755-100855705	ENSG00000146828.18	SLC12A9	+	26.38	51.39	3.89571e-07	25	TRUE
chr13:59833272-59839323	ENSG00000139734.19	DIAPH3	-	0	6.71	4.55512e-07	6.71	TRUE
chr16:50033507-50034101	ENSG00000205423.12	CNEP1R1	+	1.17	9.09	5.29554e-07	7.92	TRUE
chr1:89014280-89014546	ENSG00000117226.12	GBP3	-	0	32.16	5.53691e-07	32.16	TRUE
chr3:184242958-184243553	ENSG00000214160.10	ALG3	-	6.4	14.16	5.99745e-07	7.75	TRUE
chr3:129517595-129519106	ENSG00000163913.13	IFT122	+	1.46	9.23	8.32784e-07	7.77	TRUE
chr7:140753394-140754186	ENSG00000157764.14	BRAF	-	1	9.61	9.23817e-07	8.62	TRUE
chr1:89267154-89267416	ENSG00000154451.14	GBP5	-	1.55	19.98	1.06569e-06	18.42	TRUE
chr12:118027019-118027952	ENSG00000111445.14	RFC5	+	2.08	7.62	1.07524e-06	5.53	TRUE
chrX:123610958-123611439	ENSG00000125676.20	THOC2	-	9.27	36.04	1.18639e-06	26.77	TRUE
chr16:2206215-2206357	ENSG00000167965.18	MLST8	+	0.88	5.46	1.20735e-06	4.58	TRUE
chr11:119090266-119091412	ENSG00000256269.10	HMBS	+	3.54	10.89	1.41418e-06	7.35	TRUE
chr4:86067956-86098523	ENSG00000109339.24	MAPK10	-	3.91	NA	1.41911e-06	NA	TRUE
chrX:97247840-97348115	ENSG00000147202.18	DIAPH2	+	0	0.37	1.56676e-06	0.37	TRUE
chrX:40711302-40712185	ENSG00000180182.11	MED14	-	0	2.49	1.81547e-06	2.49	TRUE
chr5:140679128-140679787	ENSG00000170445.16	HARS1	-	1	2.96	1.83043e-06	1.96	TRUE
chr20:3252685-3253725	ENSG00000088854.13	C20orf194	-	3.48	22.25	2.14997e-06	18.77	TRUE
chr6:87665834-87667017	ENSG00000135336.16	ORC3	+	1.47	5.52	2.20477e-06	4.05	TRUE
chr3:14704619-14714006	ENSG00000131379.10	C3orf20	+	NA	NA	2.62348e-06	NA	TRUE
chr17:57867416-57868149	ENSG00000180891.13	CUEDC1	-	15.65	50.58	2.78771e-06	34.92	TRUE
chr19:19202042-19202330	ENSG00000184162.15	NR2C2AP	-	23.15	42.12	3.00784e-06	18.97	TRUE
chr1:201854924-201855123	ENSG00000198700.10	IPO9	+	0.58	5.38	3.10475e-06	4.8	TRUE
chr8:94876286-94876445	ENSG00000164941.14	INTS8	+	1.14	6.65	3.56486e-06	5.52	TRUE
chr6:157632883-157645736	ENSG00000175048.17	ZDHHC14	+	0	13.5	3.56886e-06	13.49	TRUE
chr1:111119960-111120515	ENSG00000156171.15	DRAM2	-	4.36	7.92	3.58877e-06	3.56	TRUE
chr15:36692176-36697322	ENSG00000186073.14	CDIN1	+	6.89	22.4	3.99782e-06	15.51	TRUE
chr6:36136951-36138364	ENSG00000156711.17	MAPK13	+	2.28	6.8	4.35529e-06	4.53	TRUE
chr7:134295080-134296390	ENSG00000205060.11	SLC35B4	-	9.3	20.4	5.24251e-06	11.09	TRUE
chr7:32488653-32489248	ENSG00000106355.10	LSM5	-	0.83	2.51	6.50085e-06	1.69	TRUE
chr10:48424160-48425887	ENSG00000107643.16	MAPK8	+	66	92.17	6.60068e-06	26.17	TRUE
chr15:34250356-34250630	ENSG00000140199.13	SLC12A6	-	1.96	8.79	6.96607e-06	6.83	TRUE
chrX:136010584-136012948	ENSG00000198689.13	SLC9A6	+	0	3.77	9.29048e-06	3.77	TRUE
chr1:89059044-89059316	ENSG00000117228.11	GBP1	-	3.16	14.51	1.13473e-05	11.36	TRUE
chr1:155172629-155172737	ENSG00000163463.13	KRTCAP2	-	2.53	5.71	1.39372e-05	3.18	TRUE
chr8:143613296-143613523	ENSG00000104522.16	GFUS	-	2.11	5.02	1.63037e-05	2.91	TRUE
chr17:18230039-18232494	ENSG00000131899.11	LLGL1	+	0	8.12	1.68793e-05	8.12	TRUE
chr19:49679930-49680139	ENSG00000126457.22	PRMT1	+	11.83	32.79	3.07017e-05	20.96	TRUE
chr3:143268981-143363483	ENSG00000181804.15	SLC9A9	-	0	0.14	3.67966e-05	0.14	TRUE
chr20:2861705-2861804	ENSG00000215305.10	VPS16	+	3.01	10.91	3.88677e-05	7.9	TRUE
chr14:45116253-45118027	ENSG00000100442.11	FKBP3	-	1.57	2.46	4.02743e-05	0.88	TRUE
chr14:54530227-54530902	ENSG00000100532.13	CGRRF1	+	13.62	35.85	9.42742e-05	22.23	TRUE
chr16:67877407-67877508	ENSG00000038358.15	EDC4	+	1.51	5.21	9.46346e-05	3.7	TRUE
chr5:131160885-131162361	ENSG00000169567.13	HINT1	-	83.78	96.73	0.000161062	12.95	TRUE
chr1:58690418-58691711	ENSG00000162601.11	MYSM1	-	NA	100	0.000169901	NA	TRUE
chr21:33581501-33581950	ENSG00000159147.18	DONSON	-	2.72	8.71	0.000173398	5.99	TRUE
chr13:20787599-20788485	ENSG00000132953.17	XPO4	-	16.55	29.57	0.000190566	13.02	TRUE
chr2:38581981-38583840	ENSG00000143889.16	HNRNPLL	-	NA	100	0.000247002	NA	TRUE
chr19:17775514-17775982	ENSG00000130475.14	FCHO1	+	0	7.36	0.000273453	7.36	TRUE
chr15:42228821-42231843	ENSG00000103978.16	TMEM87A	-	NA	95.54	0.000288499	NA	TRUE
chr12:68759240-68760039	ENSG00000175782.11	SLC35E3	+	NA	88.34	0.000311571	NA	TRUE
chr10:97452924-97453529	ENSG00000171307.19	ZDHHC16	+	8.14	17.71	0.000342366	9.57	TRUE
chr5:43487112-43487908	ENSG00000172244.9	C5orf34	-	18.44	45.88	0.000565239	27.44	TRUE
chr11:34131532-34132124	ENSG00000135372.9	NAT10	+	0.14	1.68	0.000661474	1.54	TRUE
chr1:169795214-169798918	ENSG00000000460.17	C1orf112	+	0.77	3.44	0.000714297	2.67	TRUE
chr5:848661-850380	ENSG00000188818.12	ZDHHC11	-	NA	NA	0.000912308	NA	TRUE
chr1:145643979-145646183	ENSG00000117262.19	GPR89A	+	7.67	14.89	0.000919766	7.22	TRUE
chr3:133828853-133834574	ENSG00000154917.11	RAB6B	-	NA	NA	0.000976564	NA	TRUE
chr1:37945851-37946251	ENSG00000204084.13	INPP5B	-	0.54	5.54	0.00144654	4.99	TRUE
chr17:40181695-40184213	ENSG00000108352.13	RAPGEFL1	+	0	NA	0.00152839	NA	TRUE
chrX:129588264-129588885	ENSG00000122126.17	OCRL	+	5.74	14.78	0.00155319	9.04	TRUE
chrX:129812821-129813676	ENSG00000188706.13	ZDHHC9	-	0.7	6.36	0.00159997	5.66	TRUE
chr12:122848095-122848465	ENSG00000130787.14	HIP1R	+	0	21.51	0.00163876	21.51	TRUE
chr5:37363985-37364246	ENSG00000113569.16	NUP155	-	0	11.92	0.00167693	11.92	TRUE
chr4:121813381-121813865	ENSG00000123737.13	EXOSC9	+	2.84	6.55	0.00175141	3.71	TRUE
chrX:13716090-13716533	ENSG00000196459.15	TRAPPC2	-	21.81	41.74	0.00179426	19.92	TRUE
chr16:67401133-67406199	ENSG00000159714.12	ZDHHC1	-	3.83	NA	0.00186204	NA	TRUE
chr4:109818091-109819000	ENSG00000109534.17	GAR1	+	1.03	2.42	0.00219496	1.38	TRUE
chr4:41939384-41943746	ENSG00000109133.13	TMEM33	+	4.54	6.37	0.00228035	1.83	TRUE
chr11:64261666-64261951	ENSG00000149782.13	PLCB3	+	1.3	15.83	0.00258968	14.54	TRUE
chr16:67944932-67945086	ENSG00000124067.17	SLC12A4	-	0	6.02	0.00310074	6.02	TRUE
chr19:18745961-18747052	ENSG00000105662.16	CRTC1	+	0	5.99	0.00324362	6	TRUE
chr17:44679044-44680584	ENSG00000180329.14	CCDC43	-	3.96	6.66	0.00330406	2.7	TRUE
chr3:113420180-113426123	ENSG00000206530.11	CFAP44	-	NA	NA	0.00335764	NA	TRUE
chr10:97437276-97437699	ENSG00000171311.13	EXOSC1	-	2.12	4.18	0.00366744	2.06	TRUE
chr1:212961255-212965721	ENSG00000143494.16	VASH2	+	5.18	7.83	0.00386573	2.64	TRUE
chr18:79966679-79968088	ENSG00000226742.4	HSBP1L1	+	30.45	61.15	0.00409428	30.7	TRUE
chr3:49829226-49829457	ENSG00000183763.9	TRAIP	-	8.58	21.46	0.00420616	12.87	TRUE
chr22:38597357-38599763	ENSG00000184949.18	FAM227A	-	NA	NA	0.00433543	NA	TRUE
chr20:33677541-33678200	ENSG00000101412.13	E2F1	-	5.27	9.73	0.00453166	4.47	TRUE
chr5:180242756-180247854	ENSG00000050748.18	MAPK9	-	NA	96.91	0.00476853	NA	TRUE
chr15:99218714-99218897	ENSG00000103852.13	TTC23	-	0	8.11	0.00500248	8.11	TRUE
chr11:64741502-64742009	ENSG00000068831.19	RASGRP2	-	NA	28.88	0.00624916	NA	TRUE
chr3:49699106-49699467	ENSG00000164068.16	RNF123	+	1.36	8.32	0.0074708	6.95	TRUE
chr7:130400822-130401880	ENSG00000106477.20	CEP41	-	0.29	3.48	0.0100185	3.19	TRUE
chr1:16232298-16232509	ENSG00000132881.12	CPLANE2	-	16.86	34.82	0.0141451	17.96	TRUE
chr5:62504701-62504857	ENSG00000086200.17	IPO11	+	2.86	12.11	0.015558	9.25	TRUE
chr17:44679044-44682002	ENSG00000180329.14	CCDC43	-	NA	80.07	0.0161888	NA	TRUE
chr12:68689054-68689532	ENSG00000111581.10	NUP107	+	0	1.42	0.0163533	1.42	TRUE
chr6:169633069-169634427	ENSG00000285733.1	RP1-137D17.4	-	0	1.67	0.0201935	1.67	TRUE
chr13:20641399-20643454	ENSG00000032742.18	IFT88	+	0	7.24	0.0210154	7.24	TRUE
chr17:81683595-81683692	ENSG00000214087.9	ARL16	-	0.37	2.11	0.0219658	1.74	TRUE
chr9:137878218-137879053	ENSG00000148408.13	CACNA1B	+	0.12	NA	0.0222434	NA	TRUE
chr2:112095300-112097043	ENSG00000153214.11	TMEM87B	+	NA	94.65	0.0245163	NA	TRUE
chr13:102849195-102852117	ENSG00000134899.24	ERCC5	+	77.38	95.14	0.0255373	17.76	TRUE
chr16:27771653-27773098	ENSG00000047578.13	KATNIP	+	4.5	9.2	0.0261904	4.7	TRUE
chr10:91493509-91496213	ENSG00000165338.17	HECTD2	+	NA	NA	0.0287467	NA	TRUE
chr13:102839804-102852117	ENSG00000270181.3	BIVM-ERCC5	+	NA	100	0.0328615	NA	TRUE
chr11:116784449-116784854	ENSG00000109917.11	ZPR1	-	0.57	1.87	0.0331255	1.3	TRUE
chr15:43737009-43744394	ENSG00000205771.6	CATSPER2P1	-	NA	NA	0.0412231	NA	TRUE
chr12:57745913-57746175	ENSG00000135452.10	TSPAN31	+	1.34	4.35	0.0423118	3.01	TRUE
chr15:55320411-55321269	ENSG00000069943.10	PIGB	+	NA	100	0.0425083	NA	TRUE
chr7:100101773-100101879	ENSG00000221838.10	AP4M1	+	1.28	5.34	0.0474722	4.06	TRUE
chr1:145836867-145837535	ENSG00000186141.9	POLR3C	+	4.78	7.26	0.0491794	2.49	TRUE
chr17:42798168-42798467	ENSG00000183978.8	COA3	-	1.54	3.27	0.0627807	1.73	TRUE
chr16:2462240-2462414	ENSG00000162062.15	TEDC2	+	2.68	7.17	0.0653765	4.49	TRUE
chr11:77921474-77922355	ENSG00000149262.17	INTS4	-	1.04	3.01	0.0663606	1.97	TRUE
chr16:89541028-89541152	ENSG00000197912.16	SPG7	+	93.3	99	0.0716327	5.7	TRUE
chr14:104877964-104878442	ENSG00000099814.16	CEP170B	+	4.64	NA	0.0717115	NA	TRUE
chr1:212961255-212972579	ENSG00000143494.16	VASH2	+	33.38	38	0.0793589	4.61	TRUE
chr3:143574194-143578584	ENSG00000181804.15	SLC9A9	-	0	0.49	0.101608	0.49	TRUE
chr15:43647119-43647293	ENSG00000166762.19	CATSPER2	-	NA	100	0.105041	NA	TRUE
chr7:81959358-81959719	ENSG00000153956.16	CACNA2D1	-	NA	30.53	0.109001	NA	TRUE
chr17:75556144-75558154	ENSG00000073350.14	LLGL2	+	0	3.13	0.112043	3.13	TRUE
chr19:40743976-40744066	ENSG00000188493.15	C19orf54	-	1.77	4.18	0.119527	2.41	TRUE
chr1:30713632-30714246	ENSG00000162510.6	MATN1	-	NA	NA	0.132229	NA	TRUE
chr6:121112660-121113061	ENSG00000146350.14	TBC1D32	-	0	NA	0.136741	NA	TRUE
chr7:111758791-111760180	ENSG00000128512.23	DOCK4	-	0	0.37	0.137081	0.37	TRUE
chr17:48893126-48894348	ENSG00000159199.14	ATP5MC1	+	91.48	100	0.140879	8.52	TRUE
chr7:118184255-118185653	ENSG00000128534.8	LSM8	+	12.98	14.76	0.142014	1.78	TRUE
chr1:147966664-147968874	ENSG00000188092.15	GPR89B	+	94.48	99.41	0.149509	4.93	TRUE
chr4:128009192-128011672	ENSG00000164074.16	ABHD18	+	25.29	34.04	0.158238	8.75	TRUE
chr3:179574468-179576216	ENSG00000136518.17	ACTL6A	+	3.26	4.53	0.165259	1.27	TRUE
chr1:19327413-19328571	ENSG00000040487.13	SLC66A1	+	18.7	24.69	0.175547	5.99	TRUE
chr21:44143362-44144820	ENSG00000160221.18	GATD3A	+	1.94	3.26	0.18631	1.32	TRUE
chr1:223766432-223769840	ENSG00000162909.18	CAPN2	+	0	2.9	0.201786	2.9	TRUE
chr16:67950712-67950961	ENSG00000124067.17	SLC12A4	-	1.75	6.89	0.21436	5.14	TRUE
chr21:33591208-33595730	ENSG00000205758.12	CRYZL1	-	24.95	28.64	0.227585	3.68	TRUE
chrX:154478412-154478727	ENSG00000196976.7	LAGE3	-	0	0.63	0.24264	0.63	TRUE
chr14:76773212-76775891	ENSG00000071246.11	VASH1	+	NA	0	0.243325	NA	TRUE
chr12:113320687-113320849	ENSG00000089060.12	SLC8B1	-	6.52	15.8	0.25156	9.28	TRUE
chr4:86067956-86089205	ENSG00000109339.24	MAPK10	-	11.68	NA	0.256014	NA	TRUE
chr2:127631364-127631599	ENSG00000169994.19	MYO7B	+	NA	20.94	0.259471	NA	TRUE
chr10:97452924-97455601	ENSG00000171307.19	ZDHHC16	+	NA	35.17	0.293786	NA	TRUE
chr17:9553224-9557433	ENSG00000170310.15	STX8	-	83.99	98.7	0.296014	14.71	TRUE
chr5:73051407-73052331	ENSG00000157107.14	FCHO2	+	NA	1.74	0.328602	NA	TRUE
chr19:9828394-9829964	ENSG00000198258.11	UBL5	+	91.77	96.1	0.33255	4.34	TRUE
chr7:156725526-156725763	ENSG00000105983.23	LMBR1	-	0.88	2.59	0.346562	1.71	TRUE
chr8:25389233-25390205	ENSG00000147459.18	DOCK5	+	NA	14.22	0.347619	NA	TRUE
chr1:212967097-212972579	ENSG00000143494.16	VASH2	+	NA	100	0.366584	NA	TRUE
chr1:214331071-214332017	ENSG00000143499.14	SMYD2	+	7.84	9.65	0.368347	1.82	TRUE
chr12:110641628-110644972	ENSG00000204852.17	TCTN1	+	73.42	84.35	0.373566	10.93	TRUE
chr18:36829197-36834319	ENSG00000150477.15	KIAA1328	+	NA	15.84	0.404005	NA	TRUE
chr22:45807023-45823117	ENSG00000130638.17	ATXN10	+	NA	NA	0.41368	NA	TRUE
chr14:74858515-74862529	ENSG00000119608.15	PROX2	-	NA	NA	0.413728	NA	TRUE
chr12:113161383-113161892	ENSG00000123064.13	DDX54	-	0	0.29	0.426765	0.29	TRUE
chr17:45120455-45120901	ENSG00000161714.12	PLCD3	-	NA	NA	0.482572	NA	TRUE
chr4:183708417-183708535	ENSG00000168538.16	TRAPPC11	+	99.09	100	0.537455	0.92	TRUE
chr22:31105287-31105657	ENSG00000198832.10	SELENOM	-	3.8	7.63	0.547473	3.83	TRUE
chrX:129540479-129540743	ENSG00000122126.17	OCRL	+	0	2.24	0.554415	2.24	TRUE
chr9:127336237-127338115	ENSG00000136895.19	GARNL3	+	NA	0	0.607765	NA	TRUE
chr1:241860705-241861405	ENSG00000174371.17	EXO1	+	0	1.78	0.607781	1.78	TRUE
chr22:38645646-38650026	ENSG00000184949.18	FAM227A	-	NA	NA	0.609336	NA	TRUE
chr22:20139893-20140114	ENSG00000099904.16	ZDHHC8	+	29.87	33.57	0.617105	3.7	TRUE
chr20:2861705-2863064	ENSG00000215305.10	VPS16	+	NA	NA	0.631133	NA	TRUE
chr2:162356482-162360745	ENSG00000115271.11	GCA	+	NA	NA	0.659969	NA	TRUE
chr5:1078759-1079397	ENSG00000113504.21	SLC12A7	-	NA	14.35	0.736615	NA	TRUE
chr19:11148118-11149093	ENSG00000161888.11	SPC24	-	2.74	3.48	0.743542	0.74	TRUE
chr22:38539413-38549924	ENSG00000100206.10	DMC1	-	NA	NA	0.77741	NA	TRUE
chr2:24087385-24095147	ENSG00000219626.9	FAM228B	+	NA	NA	0.780085	NA	TRUE
chr19:1555390-1555576	ENSG00000181588.17	MEX3D	-	91.14	87.57	0.853486	-3.58	TRUE
chr14:76770052-76771189	ENSG00000071246.11	VASH1	+	NA	0	0.878112	NA	TRUE
chr5:138335486-138336873	ENSG00000120709.11	FAM53C	+	NA	NA	0.917422	NA	TRUE
chr15:42407156-42407936	ENSG00000092529.25	CAPN3	+	95.17	NA	0.945734	NA	TRUE
chr5:1052452-1053348	ENSG00000113504.21	SLC12A7	-	NA	7.12	0.952745	NA	TRUE
chr12:110641628-110642248	ENSG00000204852.17	TCTN1	+	29.69	33.67	0.966958	3.99	TRUE
chr8:144243943-144244221	ENSG00000179832.18	MROH1	+	0	0.27	0.99008	0.27	TRUE
chr1:235419562-235427139	ENSG00000284770.2	TBCE	+	0	0	1	0	TRUE
chr13:59991275-59992067	ENSG00000139734.19	DIAPH3	-	0	0	1	0	TRUE
chr3:60014153-60536859	ENSG00000189283.10	FHIT	-	0	0	1	0	TRUE
chr7:65691844-65692722	ENSG00000273024.6	INTS4P2	+	0	0	1	0	TRUE
