# Supplementary material for: Mutations in the non-coding RNU4ATAC gene affect the homeostasis and function of the Integrator complex
Source: Nucleic Acids Res. 2022 Dec 20;51(2):712–27. doi: 10.1093/nar/gkac1182 (PMC9881141; doi:10.1093/nar/gkac1182)
Supplement: gkac1182_Supplemental_Files [file gkac1182_supplemental_files.zip › Supplementary Table S4 Differential Expression.xlsx]

## Sheet: Columns definition
Columns	Definition
geneName	Name of the gene
geneID	EnsemblID of the gene
strand	Strand of the gene
meanTPM_C	Mean transcripts per million of the control samples
meanTPM_P	Mean transcripts per million of the patients samples
baseMean	Mean expression in control and patients samples as computed by DESeq2
log2FoldChange	Logarithm base 2 of the Fold Change from control samples to patient samples as computed by DESeq2
stat	Wald test statistic as computed by DESeq2
padj	Adjusted p-value (or False Discovery Rate/q-value) as computed by DESeq2
U12	Indicates if the gene contains a U12 intron (TRUE, yellow color) or not (FALSE)

## Sheet:  Diff. Exp. of U2 and U12 genes
List of genes differentially expressed in mutant AC438/AC439 compared to control
geneID	geneName	meanTPM_C	meanTPM_P	baseMean	log2FoldChange	stat	padj	U12
ENSG00000134243.12	SORT1	25.88	0.72	2257.39	-5.14	-40.07	0	FALSE
ENSG00000110900.16	TSPAN11	18.34	0.48	1284.34	-5.23	-30.25	4.91476e-197	FALSE
ENSG00000211677.2	IGLC2	169.06	2635.7	16715.7	3.99	29.98	1.30581e-193	FALSE
ENSG00000115590.14	IL1R2	74.29	4.85	1228.67	-3.9	-29.66	1.08317e-189	FALSE
ENSG00000112378.12	PERP	28.25	1.46	1640.81	-4.24	-29.31	2.99335e-185	FALSE
ENSG00000148408.13	CACNA1B	15.74	0.32	1939.56	-5.62	-28.08	6.40852e-170	TRUE
ENSG00000160191.18	PDE9A	33.82	0.94	707.44	-5.14	-27.91	6.40831e-168	FALSE
ENSG00000215030.5	RPL13P12	431.46	13.76	2437.56	-4.93	-27.57	5.71709e-164	FALSE
ENSG00000211896.7	IGHG1	0.18	3666.36	100322	14.27	27.1	2.41385e-158	FALSE
ENSG00000198722.14	UNC13B	7.24	0.37	598.64	-4.26	-25.78	2.6386e-143	FALSE
ENSG00000204525.17	HLA-C	79.29	794.72	26621.7	3.37	25.66	5.69109e-142	FALSE
ENSG00000138755.6	CXCL9	28.38	0.06	956.32	-8.71	-25.65	6.87458e-142	FALSE
ENSG00000154447.15	SH3RF1	45.99	8.7	4003.38	-2.37	-25.29	6.43598e-138	FALSE
ENSG00000127824.15	TUBA4A	22.8	91.8	3670.22	2.04	23.92	2.67708e-123	FALSE
ENSG00000268758.7	ADGRE4P	35.31	0.83	1328.13	-5.39	-23.84	1.64286e-122	FALSE
ENSG00000134061.5	CD180	0.12	11.54	1590.39	6.55	22.28	6.58861e-107	FALSE
ENSG00000134762.17	DSC3	118.45	2.44	10467.1	-5.59	-22.28	6.76345e-107	FALSE
ENSG00000142185.17	TRPM2	28.34	2.14	1440.17	-3.69	-21.98	4.53275e-104	FALSE
ENSG00000124496.12	TRERF1	0.43	6.32	1076.76	3.91	21.8	2.54164e-102	FALSE
ENSG00000112964.14	GHR	39.66	1.19	2360.34	-5.01	-21.46	3.39429e-99	FALSE
ENSG00000089012.14	SIRPG	32.61	0.95	472.45	-5.08	-21.45	3.87341e-99	FALSE
ENSG00000110042.8	DTX4	90.8	19.94	9391.62	-2.16	-21.35	3.48086e-98	FALSE
ENSG00000026025.16	VIM	97.36	359.65	17776.6	1.92	20.9	4.22857e-94	FALSE
ENSG00000163909.8	HEYL	9.82	0.07	507.52	-7.17	-20.81	3.05019e-93	FALSE
ENSG00000173905.9	GOLIM4	67.94	14.26	4020.4	-2.22	-20.75	1.00453e-92	FALSE
ENSG00000101307.16	SIRPB1	33.77	2.84	987.79	-3.55	-20.74	1.09528e-92	FALSE
ENSG00000198805.12	PNP	23.61	86.05	3270.03	1.9	20.73	1.46737e-92	FALSE
ENSG00000230202.1		1223.03	56.94	4251.06	-4.39	-20.72	1.56684e-92	FALSE
ENSG00000182487.12	NCF1B	7.03	43.24	1167.26	2.65	20.48	2.08914e-90	FALSE
ENSG00000174705.13	SH3PXD2B	2.69	0.07	263.62	-5.27	-20.44	4.59962e-90	FALSE
ENSG00000091490.11	SEL1L3	3.39	36.1	3609.86	3.44	20.37	2.12943e-89	FALSE
ENSG00000110090.13	CPT1A	0.64	12.48	1652.17	4.33	20.33	4.26663e-89	FALSE
ENSG00000008056.14	SYN1	31.61	2.96	1103.68	-3.38	-20.31	6.80751e-89	FALSE
ENSG00000248309.7	MEF2C-AS1	50.09	5.58	442.56	-3.13	-20.24	2.34375e-88	FALSE
ENSG00000176533.13	GNG7	3.53	14.11	1675.58	2.03	20.16	1.31972e-87	FALSE
ENSG00000285756.2		217.89	55.1	5747.83	-1.95	-20.12	2.80334e-87	FALSE
ENSG00000166428.14	PLD4	2.26	30.57	1117.34	3.8	19.93	1.15122e-85	FALSE
ENSG00000189319.14	FAM53B	2.18	9.29	1546.38	2.12	19.79	1.93725e-84	FALSE
ENSG00000183049.13	CAMK1D	34.53	13.86	5019.3	-1.28	-19.71	9.41043e-84	FALSE
ENSG00000145703.16	IQGAP2	6	17.9	2099.3	1.62	19.68	1.7045e-83	FALSE
ENSG00000138080.14	EMILIN1	16.78	0.74	550.63	-4.49	-19.57	1.45546e-82	FALSE
ENSG00000102038.16	SMARCA1	15.33	3.22	1089.55	-2.22	-19.48	7.8645e-82	FALSE
ENSG00000174749.6	FAM241A	13.56	4.09	2504.12	-1.69	-19.23	1.02981e-79	FALSE
ENSG00000182866.17	LCK	6.92	97.73	4987.02	3.87	19.2	1.62842e-79	FALSE
ENSG00000186193.9	SAPCD2	0.36	7.74	771.48	4.46	19.19	1.87279e-79	FALSE
ENSG00000259772.6		6.74	49.91	913.82	2.92	19.09	1.37035e-78	FALSE
ENSG00000245648.2	KLRK1-AS1	51.75	2.46	475.63	-4.37	-18.96	1.41729e-77	FALSE
ENSG00000196526.11	AFAP1	4.72	0.07	341.63	-6.06	-18.86	9.5827e-77	FALSE
ENSG00000109084.14	TMEM97	12.26	50.86	3396.13	2.08	18.8	3.07765e-76	FALSE
ENSG00000164683.18	HEY1	22.2	4.24	801.26	-2.35	-18.66	4.15769e-75	FALSE
ENSG00000239732.4	TLR9	0.74	12.56	1093.38	4.11	18.58	1.81696e-74	FALSE
ENSG00000135046.14	ANXA1	0.35	16.89	503.8	5.62	18.56	2.41201e-74	FALSE
ENSG00000069667.16	RORA	28.24	4.54	3164.04	-2.6	-18.31	2.50318e-72	FALSE
ENSG00000069424.15	KCNAB2	15.94	45	4619.98	1.53	18.29	3.6449e-72	FALSE
ENSG00000125910.6	S1PR4	5.7	38.35	1489.51	2.79	18.27	5.04491e-72	FALSE
ENSG00000134326.12	CMPK2	2.98	12.22	929.83	2.07	18.1	1.15276e-70	FALSE
ENSG00000186603.7	HPDL	1.1	12.05	541.98	3.48	18	6.9665e-70	FALSE
ENSG00000079691.18	CARMIL1	0.1	7.03	608.79	6.16	17.96	1.40058e-69	FALSE
ENSG00000169291.10	SHE	10.86	0.12	407.28	-6.57	-17.82	1.64809e-68	FALSE
ENSG00000101096.20	NFATC2	0.17	11.47	2053.77	6.11	17.78	3.33191e-68	FALSE
ENSG00000221963.6	APOL6	1.38	5.76	1712.66	2.1	17.65	3.16646e-67	FALSE
ENSG00000120833.14	SOCS2	45.91	12.55	1497.13	-1.83	-17.64	3.73395e-67	FALSE
ENSG00000001630.17	CYP51A1	30.99	72.14	6676.56	1.25	17.63	4.81641e-67	FALSE
ENSG00000167895.15	TMC8	24.26	70.68	6637.96	1.57	17.45	1.04069e-65	FALSE
ENSG00000229671.3	LINC01150	27.82	2.04	417.43	-3.74	-17.43	1.58748e-65	FALSE
ENSG00000022267.19	FHL1	9.72	0.07	234.56	-7.02	-17.41	2.10339e-65	FALSE
ENSG00000134285.11	FKBP11	7.91	59.16	1436.76	2.94	17.25	3.16676e-64	FALSE
ENSG00000107719.9	PALD1	3.24	12.94	1724.43	2.03	17.24	3.75218e-64	FALSE
ENSG00000101265.16	RASSF2	5.99	23.79	3691.31	2.02	17.08	5.91359e-63	FALSE
ENSG00000150961.15	SEC24D	15.84	38.15	4291.59	1.3	17.07	6.83585e-63	FALSE
ENSG00000114316.13	USP4	76.07	33.21	5726.59	-1.16	-16.94	6.28394e-62	FALSE
ENSG00000127528.6	KLF2	0.8	15.84	705.82	4.32	16.7	3.66969e-60	FALSE
ENSG00000058668.15	ATP2B4	19.51	1.8	1895.51	-3.41	-16.67	6.25045e-60	FALSE
ENSG00000141506.15	PIK3R5	61.84	13.26	4234.93	-2.19	-16.66	7.29837e-60	FALSE
ENSG00000118922.18	KLF12	9.77	1.56	1802.64	-2.62	-16.65	7.60624e-60	FALSE
ENSG00000172403.11	SYNPO2	1.89	0.06	230.64	-5.02	-16.6	1.73525e-59	FALSE
ENSG00000268500.6	SIGLEC5	0.57	6.75	521.2	3.6	16.6	1.72235e-59	FALSE
ENSG00000156298.13	TSPAN7	12.65	0.07	228.57	-7.47	-16.58	2.47402e-59	FALSE
ENSG00000271503.6	CCL5	136.38	48.51	3082.9	-1.45	-16.38	6.12675e-58	FALSE
ENSG00000112972.15	HMGCS1	50.13	109.8	8294.48	1.16	16.35	1.02365e-57	FALSE
ENSG00000149150.9	SLC43A1	0.48	11.83	589.46	4.65	16.34	1.19158e-57	FALSE
ENSG00000089327.15	FXYD5	22.3	128.83	2469.23	2.56	16.26	4.56677e-57	FALSE
ENSG00000152518.8	ZFP36L2	8.6	56.02	5619.23	2.73	16.16	2.47159e-56	FALSE
ENSG00000166317.12	SYNPO2L	18.8	0.54	1017.68	-5.08	-16.13	3.75381e-56	FALSE
ENSG00000186818.12	LILRB4	5.08	28.79	1208.74	2.54	16.13	3.41824e-56	FALSE
ENSG00000158869.11	FCER1G	44.95	0.46	212.07	-6.61	-16.12	4.01331e-56	FALSE
ENSG00000144724.20	PTPRG	0.04	4.39	775.71	6.67	16.1	5.95786e-56	FALSE
ENSG00000160953.17	PWWP3A	55.85	18.49	3461.09	-1.56	-16.08	8.26002e-56	FALSE
ENSG00000103257.9	SLC7A5	4.3	52.59	6035.59	3.64	16.05	1.23119e-55	FALSE
ENSG00000154277.13	UCHL1	2.76	275.91	6214.38	6.71	15.97	4.84572e-55	FALSE
ENSG00000171848.16	RRM2	29.42	84.45	5585.7	1.55	15.94	7.72044e-55	FALSE
ENSG00000116954.8	RRAGC	49.78	18.93	2748.34	-1.36	-15.89	1.5728e-54	FALSE
ENSG00000088387.20	DOCK9	63.88	5.35	3756.92	-3.53	-15.83	3.77625e-54	FALSE
ENSG00000104903.5	LYL1	1.85	17.73	595.74	3.3	15.76	1.14491e-53	FALSE
ENSG00000109046.15	WSB1	136.58	60.95	9687.54	-1.13	-15.73	1.89611e-53	FALSE
ENSG00000122862.5	SRGN	1757.35	692.73	41158	-1.31	-15.71	2.49268e-53	FALSE
ENSG00000142945.13	KIF2C	9.47	26.02	2074.4	1.49	15.7	3.05549e-53	FALSE
ENSG00000134508.13	CABLES1	1.69	13.28	1221.56	3.03	15.67	4.6828e-53	FALSE
ENSG00000165810.17	BTNL9	44.37	1.3	878.6	-5.02	-15.63	9.40181e-53	FALSE
ENSG00000101846.8	STS	0.23	1.98	355.15	3.14	15.54	3.61034e-52	FALSE
ENSG00000101190.13	TCFL5	23.89	8.44	1285.02	-1.47	-15.53	4.31931e-52	FALSE
ENSG00000179111.9	HES7	29.34	2.96	430.79	-3.28	-15.52	4.62263e-52	FALSE
ENSG00000115507.10	OTX1	20.67	0.16	643.41	-7.03	-15.49	8.3211e-52	FALSE
ENSG00000147231.14	RADX	0.06	8.24	596.17	7.21	15.48	9.11273e-52	FALSE
ENSG00000130164.14	LDLR	12.54	34.21	4147.39	1.48	15.46	1.28434e-51	FALSE
ENSG00000267121.6	FMNL1-DT	53.95	12.82	1194.49	-2.04	-15.46	1.13562e-51	FALSE
ENSG00000103187.8	COTL1	152.71	517.09	25024	1.8	15.42	2.19515e-51	FALSE
ENSG00000049089.15	COL9A2	61.76	29.05	3919.09	-1.05	-15.4	3.19218e-51	FALSE
ENSG00000111540.16	RAB5B	244.12	64.33	14757	-1.88	-15.35	6.52474e-51	FALSE
ENSG00000005469.12	CROT	27.69	6.93	1149.09	-1.96	-15.33	8.96076e-51	FALSE
ENSG00000196684.12	HSH2D	39.91	92.91	4915.49	1.26	15.3	1.41694e-50	FALSE
ENSG00000184574.10	LPAR5	1.11	10.95	745.57	3.33	15.21	5.42758e-50	FALSE
ENSG00000100365.16	NCF4	8.12	41.98	1489.28	2.41	15.19	7.65635e-50	FALSE
ENSG00000067057.18	PFKP	29.36	62.41	4707.16	1.12	15.18	8.34513e-50	FALSE
ENSG00000093072.18	ADA2	2.03	17.22	1592	3.11	15.16	1.12568e-49	FALSE
ENSG00000180198.17	RCC1	13.8	38.15	2517.68	1.5	15.16	1.08518e-49	FALSE
ENSG00000116761.12	CTH	2.58	15.91	817.5	2.66	15.12	2.02164e-49	FALSE
ENSG00000144452.15	ABCA12	8.2	0.58	1121.4	-3.78	-15.07	4.26008e-49	FALSE
ENSG00000211898.8	IGHD	269.9	64.49	7683.25	-2.04	-15.02	8.78591e-49	FALSE
ENSG00000088325.16	TPX2	20.35	39.88	4381.69	1.01	14.96	2.04596e-48	FALSE
ENSG00000121753.13	ADGRB2	7.62	0.84	354.41	-3.15	-14.95	2.51369e-48	FALSE
ENSG00000156642.17	NPTN	161.48	45.15	5318.25	-1.8	-14.91	4.39858e-48	FALSE
ENSG00000113916.18	BCL6	4.3	0.1	167.58	-5.48	-14.9	4.93962e-48	FALSE
ENSG00000235750.10	KIAA0040	3.1	16.47	1941.83	2.43	14.88	6.54173e-48	FALSE
ENSG00000126767.18	ELK1	95.42	42.19	5982.03	-1.14	-14.87	7.97417e-48	FALSE
ENSG00000231389.7	HLA-DPA1	333.56	1254.82	48744.4	1.95	14.86	8.87045e-48	FALSE
ENSG00000196405.13	EVL	309.68	144.8	12445.9	-1.06	-14.75	4.64734e-47	FALSE
ENSG00000089177.19	KIF16B	0.82	3.59	499.55	2.16	14.72	7.58396e-47	FALSE
ENSG00000165475.15	CRYL1	71.4	18.89	1769.7	-1.88	-14.69	1.11657e-46	FALSE
ENSG00000150556.17	LYPD6B	1.51	18.76	505.17	3.68	14.64	2.42477e-46	FALSE
ENSG00000112655.16	PTK7	24.88	8.22	1478.94	-1.56	-14.58	5.70982e-46	FALSE
ENSG00000169436.17	COL22A1	10.14	0.07	569.98	-7.11	-14.58	5.28412e-46	FALSE
ENSG00000257127.6	CLLU1	5.44	0.1	152.59	-5.81	-14.58	5.61432e-46	FALSE
ENSG00000114455.13	HHLA2	5.45	0.28	154.83	-4.2	-14.54	9.51185e-46	FALSE
ENSG00000017483.15	SLC38A5	13.32	54.81	1952.48	2.07	14.46	3.31318e-45	FALSE
ENSG00000170476.16	MZB1	33.8	185.4	4523.97	2.48	14.45	3.37851e-45	FALSE
ENSG00000137710.17	RDX	67.94	28.46	5754.23	-1.22	-14.4	7.58614e-45	FALSE
ENSG00000119326.15	CTNNAL1	2.9	14.72	820.56	2.38	14.38	1.05333e-44	FALSE
ENSG00000173531.15	MST1	30.54	8.11	702.69	-1.88	-14.35	1.60788e-44	FALSE
ENSG00000075275.18	CELSR1	0.1	3.09	481.01	4.95	14.3	2.89123e-44	FALSE
ENSG00000169245.6	CXCL10	27.48	0.44	353.57	-5.91	-14.27	4.38499e-44	FALSE
ENSG00000162650.17	ATXN7L2	18.28	3.94	786.34	-2.18	-14.26	5.0627e-44	FALSE
ENSG00000156966.7	B3GNT7	2.06	6.9	708.02	1.78	14.15	2.56242e-43	FALSE
ENSG00000213413.2	PVRIG	1.06	25.3	872.25	4.62	14.08	7.2962e-43	FALSE
ENSG00000130193.8	THEM6	3.62	12.67	786.31	1.84	14.07	7.77403e-43	FALSE
ENSG00000025039.15	RRAGD	5.5	28.98	2285.71	2.44	14.06	9.56474e-43	FALSE
ENSG00000104974.12	LILRA1	4.82	0.32	182.43	-3.85	-14.06	8.63582e-43	FALSE
ENSG00000188389.11	PDCD1	0.08	11.43	573.42	7.24	14.01	1.78426e-42	FALSE
ENSG00000067082.15	KLF6	58.59	25.86	5662.12	-1.15	-14	1.98138e-42	FALSE
ENSG00000171766.17	GATM	7.72	35.54	2326.81	2.24	13.97	3.00006e-42	FALSE
ENSG00000254682.1		3.56	26.25	335.95	2.91	13.97	3.154e-42	FALSE
ENSG00000011028.14	MRC2	0.24	6.42	728.31	4.83	13.94	4.52251e-42	FALSE
ENSG00000170468.8	RIOX1	49.63	20.01	2671.98	-1.28	-13.91	7.13322e-42	FALSE
ENSG00000106701.13	FSD1L	20.16	9.67	3118.59	-1.02	-13.89	9.20454e-42	FALSE
ENSG00000158458.21	NRG2	28.3	6.43	1630.61	-2.1	-13.87	1.17987e-41	FALSE
ENSG00000120217.14	CD274	96.89	40.02	6392.26	-1.24	-13.84	1.88777e-41	FALSE
ENSG00000118596.12	SLC16A7	0.2	2.31	699	3.58	13.82	2.42664e-41	FALSE
ENSG00000178999.13	AURKB	26.07	62.62	1753.68	1.3	13.8	3.03603e-41	FALSE
ENSG00000213999.17	MEF2B	3.57	104.96	3585.79	4.93	13.76	5.59008e-41	FALSE
ENSG00000103316.12	CRYM	0.64	11.63	326.21	4.2	13.75	6.48131e-41	FALSE
ENSG00000181577.16	C6orf223	4.54	22.96	2287.72	2.38	13.74	6.76075e-41	FALSE
ENSG00000090776.6	EFNB1	4.46	0.42	216.02	-3.39	-13.67	1.84266e-40	FALSE
ENSG00000101974.15	ATP11C	2.56	10.05	1399.02	2	13.62	3.61306e-40	FALSE
ENSG00000104341.17	LAPTM4B	6.02	47.05	2957.04	3.02	13.62	3.65867e-40	FALSE
ENSG00000215252.12	GOLGA8B	84.86	31.64	9041.52	-1.39	-13.6	4.61863e-40	FALSE
ENSG00000005379.17	TSPOAP1	10.32	2.95	663.46	-1.77	-13.59	5.13759e-40	FALSE
ENSG00000124222.22	STX16	122.47	58.49	11631.9	-1.03	-13.54	1.04391e-39	FALSE
ENSG00000151617.17	EDNRA	4.26	0.11	192.23	-5.34	-13.48	2.43192e-39	FALSE
ENSG00000235568.7	NFAM1	4.5	0.98	460.74	-2.18	-13.44	4.36642e-39	FALSE
ENSG00000137959.17	IFI44L	97.58	182.48	16747.3	0.94	13.38	8.62134e-39	FALSE
ENSG00000198794.12	SCAMP5	7.16	24.25	1699.7	1.79	13.36	1.18418e-38	FALSE
ENSG00000204261.9	PSMB8-AS1	11.71	33.57	1243.54	1.56	13.36	1.18418e-38	FALSE
ENSG00000136026.14	CKAP4	7.06	27.36	2423.43	2	13.32	2.11576e-38	FALSE
ENSG00000185650.10	ZFP36L1	290.28	108.72	18606.5	-1.38	-13.3	2.77521e-38	FALSE
ENSG00000173821.19	RNF213	20.57	60.34	12701.9	1.58	13.27	3.92673e-38	FALSE
ENSG00000099797.15	TECR	25.82	69.62	1916.17	1.46	13.26	4.35969e-38	FALSE
ENSG00000054983.17	GALC	11.46	3.02	611.94	-1.89	-13.2	1.03638e-37	FALSE
ENSG00000105699.17	LSR	2.58	24.68	1136.24	3.31	13.15	1.81912e-37	FALSE
ENSG00000169750.9	RAC3	1.59	12.47	267.61	3	13.13	2.44592e-37	FALSE
ENSG00000276116.2	FUT8-AS1	1.47	8.06	305.61	2.49	13.13	2.44592e-37	FALSE
ENSG00000054965.11	FAM168A	23.18	8.18	3533.8	-1.47	-13.12	2.90605e-37	FALSE
ENSG00000166851.15	PLK1	18.1	48.41	2754.73	1.45	13.08	4.75676e-37	FALSE
ENSG00000128791.12	TWSG1	68.19	33.37	6230.95	-1	-13.07	4.9101e-37	TRUE
ENSG00000163507.14	CIP2A	4.04	13.38	1210.21	1.76	13.07	5.47601e-37	TRUE
ENSG00000181418.8	DDN	1.1	3.95	436.42	1.88	13.06	6.26428e-37	FALSE
ENSG00000090889.12	KIF4A	3.1	7.5	985.16	1.31	13.03	8.98655e-37	FALSE
ENSG00000233922.3	LINC01694	0.09	3.83	562.54	5.56	13	1.26554e-36	FALSE
ENSG00000169403.12	PTAFR	0.53	30.08	3028.05	5.83	12.97	1.96764e-36	FALSE
ENSG00000224137.1	LINC01857	1.65	100.93	722.3	6	12.94	2.74276e-36	FALSE
ENSG00000151948.12	GLT1D1	92.21	14.75	4312.49	-2.62	-12.93	3.03541e-36	FALSE
ENSG00000065328.17	MCM10	2.58	6.79	812.47	1.43	12.87	7.13619e-36	FALSE
ENSG00000158517.15	NCF1	67.77	247.25	9318.69	1.89	12.81	1.4302e-35	FALSE
ENSG00000136237.19	RAPGEF5	0.01	3.08	493.71	7.92	12.8	1.61633e-35	TRUE
ENSG00000272405.1		1.45	5.4	494.83	1.94	12.79	1.94166e-35	FALSE
ENSG00000180354.16	MTURN	0.35	3.15	267.86	3.2	12.74	3.76329e-35	FALSE
ENSG00000140368.13	PSTPIP1	6.82	27.16	1168.59	2.03	12.7	6.11055e-35	FALSE
ENSG00000197943.10	PLCG2	70.21	142.8	18152.7	1.06	12.69	7.09479e-35	FALSE
ENSG00000285628.1		0.06	2.03	215.07	4.9	12.69	7.04713e-35	FALSE
ENSG00000234965.3	SHISA8	0.94	8.31	357.32	3.17	12.68	8.00324e-35	FALSE
ENSG00000185189.18	NRBP2	11.36	2.35	677.95	-2.24	-12.66	9.96789e-35	FALSE
ENSG00000146918.20	NCAPG2	7.68	16.69	2007.89	1.16	12.65	1.03015e-34	FALSE
ENSG00000168234.13	TTC39C	12.88	27.41	2286.74	1.13	12.64	1.17027e-34	FALSE
ENSG00000131773.14	KHDRBS3	11.58	1.27	214.05	-3.16	-12.63	1.4123e-34	FALSE
ENSG00000119042.17	SATB2	2.64	0.01	157.08	-7.98	-12.58	2.66367e-34	FALSE
ENSG00000211892.4	IGHG4	0.01	92.68	5019.7	12.92	12.57	2.95393e-34	FALSE
ENSG00000137449.17	CPEB2	11.66	4.45	1738.85	-1.36	-12.55	3.76848e-34	FALSE
ENSG00000100077.15	GRK3	3.63	14.09	3023.05	2	12.53	4.75185e-34	FALSE
ENSG00000106785.15	TRIM14	11.3	27.6	3698.52	1.32	12.52	5.28315e-34	FALSE
ENSG00000211934.3	IGHV1-2	74.72	0.2	181.66	-8.49	-12.49	8.22009e-34	FALSE
ENSG00000146281.6	PM20D2	2.4	7.94	1101.65	1.76	12.47	1.01964e-33	FALSE
ENSG00000157456.8	CCNB2	17.21	39.97	1572.01	1.25	12.46	1.09005e-33	FALSE
ENSG00000179715.13	PCED1B	0.3	5.29	250.11	4.2	12.46	1.15211e-33	FALSE
ENSG00000072778.20	ACADVL	452.3	242.37	12351.3	-0.87	-12.45	1.3576e-33	FALSE
ENSG00000153094.24	BCL2L11	0.73	5.21	665.32	2.88	12.45	1.25192e-33	FALSE
ENSG00000104998.4	IL27RA	18.14	36.48	3342.16	1.05	12.44	1.48888e-33	FALSE
ENSG00000128602.11	SMO	10.84	4.65	939.38	-1.18	-12.44	1.49055e-33	FALSE
ENSG00000145386.11	CCNA2	12.54	33.59	2702	1.45	12.44	1.36642e-33	FALSE
ENSG00000101104.13	PABPC1L	49.22	20.11	1845.08	-1.26	-12.43	1.52938e-33	FALSE
ENSG00000117322.18	CR2	256.06	45.12	17164.7	-2.46	-12.4	2.25124e-33	FALSE
ENSG00000177570.15	SAMD12	0.05	4.37	358.75	6.54	12.4	2.21779e-33	FALSE
ENSG00000157557.13	ETS2	0.98	4.41	362.78	2.2	12.35	4.06769e-33	FALSE
ENSG00000171992.13	SYNPO	63.58	24.36	8140.6	-1.35	-12.33	5.37304e-33	FALSE
ENSG00000167900.12	TK1	19.16	48.46	1857.54	1.38	12.32	6.38501e-33	FALSE
ENSG00000173918.15	C1QTNF1	4.13	0.06	104.32	-6.6	-12.32	6.27294e-33	FALSE
ENSG00000072135.13	PTPN18	21	82.73	5854.01	2.02	12.26	1.24933e-32	FALSE
ENSG00000214944.10	ARHGEF28	7.54	0.67	568.4	-3.48	-12.21	2.49361e-32	FALSE
ENSG00000127616.20	SMARCA4	42.95	74.24	7937.07	0.83	12.17	3.82066e-32	FALSE
ENSG00000131650.14	KREMEN2	0.22	3.78	198.62	4.18	12.17	3.69104e-32	FALSE
ENSG00000137965.11	IFI44	51.05	100.89	3864.54	1.02	12.17	3.78613e-32	FALSE
ENSG00000064115.11	TM7SF3	158.46	58.8	6897.6	-1.39	-12.15	4.78619e-32	FALSE
ENSG00000206579.9	XKR4	3.61	0.08	463.05	-5.55	-12.15	5.08859e-32	FALSE
ENSG00000175029.17	CTBP2	2.52	13.18	904.87	2.41	12.13	6.51355e-32	FALSE
ENSG00000134690.11	CDCA8	11.11	21.94	1570.2	1.02	12.08	1.15867e-31	FALSE
ENSG00000188191.15	PRKAR1B	6.14	18.25	1088.47	1.61	12.08	1.17402e-31	FALSE
ENSG00000197442.10	MAP3K5	51.3	25.82	6779.09	-0.96	-12.05	1.55807e-31	FALSE
ENSG00000021645.20	NRXN3	5.58	0.38	298.64	-3.82	-12.02	2.40746e-31	FALSE
ENSG00000105612.9	DNASE2	6.12	21.52	1028.63	1.86	12.02	2.40301e-31	FALSE
ENSG00000129173.13	E2F8	1.65	5.62	558.68	1.8	12.02	2.21151e-31	FALSE
ENSG00000247774.7	PCED1B-AS1	1.16	17.84	211.43	4.06	12.02	2.40301e-31	FALSE
ENSG00000106392.11	C1GALT1	4.58	10.06	1117.71	1.17	11.98	3.50805e-31	FALSE
ENSG00000116824.5	CD2	5.02	0.13	92.87	-5.18	-11.98	3.76626e-31	FALSE
ENSG00000102445.20	RUBCNL	21.49	44.29	3914.59	1.08	11.97	3.91631e-31	FALSE
ENSG00000261786.1		24.89	1.23	1757.72	-4.29	-11.97	4.3565e-31	FALSE
ENSG00000279602.1		0.31	5.57	168.29	4.19	11.95	5.04251e-31	FALSE
ENSG00000185885.17	IFITM1	508.62	1529.94	20336.1	1.62	11.94	5.97233e-31	FALSE
ENSG00000197157.11	SND1	107.98	177.52	18381.7	0.75	11.93	6.66472e-31	FALSE
ENSG00000143228.13	NUF2	5.21	15	742.36	1.56	11.88	1.19795e-30	FALSE
ENSG00000165178.9	NCF1C	31.08	100.52	3729.11	1.72	11.87	1.3242e-30	FALSE
ENSG00000166432.15	ZMAT1	4.29	0.84	295.93	-2.33	-11.87	1.30095e-30	FALSE
ENSG00000112584.14	FAM120B	20.96	7.16	1942.13	-1.51	-11.83	2.14941e-30	FALSE
ENSG00000135074.16	ADAM19	70.23	22.09	8220.06	-1.63	-11.82	2.30612e-30	FALSE
ENSG00000143028.9	SYPL2	59.98	0.81	2566.51	-6.14	-11.82	2.41883e-30	FALSE
ENSG00000102452.18	NALCN	7.93	0.08	412.39	-6.68	-11.8	2.88779e-30	FALSE
ENSG00000187608.10	ISG15	218.64	836.19	10333.5	1.98	11.77	4.138e-30	FALSE
ENSG00000188878.19	FBF1	16.33	6.4	912.11	-1.31	-11.77	4.47703e-30	FALSE
ENSG00000243225.2		25.69	0.6	81.16	-5.39	-11.77	4.48455e-30	FALSE
ENSG00000065485.20	PDIA5	4.82	13.47	623.64	1.52	11.76	4.71409e-30	FALSE
ENSG00000111186.13	WNT5B	2.68	13.03	610.23	2.32	11.76	4.67216e-30	FALSE
ENSG00000137310.12	TCF19	12.23	23.39	2289.3	0.97	11.75	5.28661e-30	FALSE
ENSG00000233913.7	RPL10P9	44.54	3.5	278.41	-3.62	-11.75	5.63214e-30	FALSE
ENSG00000198873.12	GRK5	2.85	6.11	1335.63	1.14	11.74	6.24185e-30	FALSE
ENSG00000141837.22	CACNA1A	0.25	3.23	305.27	3.73	11.73	7.03659e-30	TRUE
ENSG00000158109.15	TPRG1L	39.95	18.23	2214.27	-1.1	-11.73	6.59439e-30	FALSE
ENSG00000174004.6	NRROS	10.16	32.16	2263.89	1.7	11.71	8.59661e-30	FALSE
ENSG00000123131.13	PRDX4	20.52	51.28	1193.6	1.36	11.7	9.56468e-30	FALSE
ENSG00000175065.12	DSG4	1.64	0.02	96.24	-6.3	-11.69	1.01775e-29	FALSE
ENSG00000020129.16	NCDN	35.06	18.45	2933.19	-0.89	-11.68	1.25236e-29	FALSE
ENSG00000273272.2		2.65	30.44	477.49	3.55	11.68	1.20694e-29	FALSE
ENSG00000116791.14	CRYZ	274.74	83.27	9347.5	-1.68	-11.62	2.48143e-29	FALSE
ENSG00000147509.14	RGS20	0.12	9.27	216.03	6.14	11.62	2.38178e-29	FALSE
ENSG00000165168.8	CYBB	16.2	37.01	4926.81	1.23	11.59	3.43246e-29	FALSE
ENSG00000172893.17	DHCR7	53.45	100.25	7234.75	0.94	11.58	3.81786e-29	FALSE
ENSG00000184524.6	CEND1	0.36	6.99	269.27	4.31	11.58	3.58075e-29	FALSE
ENSG00000120899.18	PTK2B	483.16	224.28	33217.8	-1.07	-11.57	3.99722e-29	FALSE
ENSG00000180616.9	SSTR2	0.66	4.14	907.98	2.71	11.57	4.28466e-29	FALSE
ENSG00000118503.15	TNFAIP3	253.12	118.04	23377.5	-1.07	-11.55	5.44932e-29	FALSE
ENSG00000104140.7	RHOV	41.78	14.91	1354.31	-1.45	-11.54	5.75871e-29	FALSE
ENSG00000132819.17	RBM38	273.7	109.96	13539.9	-1.28	-11.54	5.86156e-29	FALSE
ENSG00000151726.15	ACSL1	20.04	44.15	4118.42	1.18	11.52	7.65919e-29	FALSE
ENSG00000165025.15	SYK	18.91	49.83	7117.67	1.43	11.51	7.97926e-29	FALSE
ENSG00000163703.20	CRELD1	19.74	8.68	992.23	-1.15	-11.5	9.18947e-29	FALSE
ENSG00000171476.22	HOPX	7.29	0.21	95.04	-5.05	-11.45	1.57132e-28	FALSE
ENSG00000263934.5	SNORD3A	1.25	12.05	159.73	3.3	11.45	1.67971e-28	FALSE
ENSG00000124256.15	ZBP1	0.84	8.73	371.41	3.4	11.43	1.99616e-28	FALSE
ENSG00000131711.15	MAP1B	1.25	13.95	3976.18	3.5	11.43	2.04524e-28	FALSE
ENSG00000136205.17	TNS3	0.3	2.84	468.81	3.31	11.43	1.96194e-28	FALSE
ENSG00000110328.6	GALNT18	0.15	3.64	230.09	4.65	11.42	2.38906e-28	FALSE
ENSG00000101298.15	SNPH	3.62	0.89	340.04	-1.98	-11.41	2.65926e-28	FALSE
ENSG00000270055.1		6.23	0.86	224.55	-2.8	-11.41	2.5295e-28	FALSE
ENSG00000087085.16	ACHE	28.73	5.99	1141.53	-2.22	-11.4	2.68009e-28	FALSE
ENSG00000254681.6	PKD1P5	0.76	5.44	1058.55	2.86	11.4	2.72288e-28	FALSE
ENSG00000100376.12	FAM118A	1.5	7.46	495.27	2.36	11.39	3.28359e-28	FALSE
ENSG00000197183.14	NOL4L	18.14	7.14	1133.67	-1.31	-11.38	3.33414e-28	FALSE
ENSG00000169122.11	FAM110B	3.9	0.46	145.05	-3.05	-11.37	4.0336e-28	FALSE
ENSG00000141179.14	PCTP	34.94	8.66	1215.34	-1.98	-11.33	5.97988e-28	TRUE
ENSG00000070081.17	NUCB2	6.76	21.46	659.59	1.7	11.31	7.97454e-28	FALSE
ENSG00000182718.18	ANXA2	51.4	117.54	4915.12	1.23	11.31	7.46215e-28	FALSE
ENSG00000101057.16	MYBL2	23.24	66.25	5149.1	1.55	11.3	8.97944e-28	FALSE
ENSG00000075218.19	GTSE1	8.56	18.28	1397	1.13	11.29	9.43336e-28	FALSE
ENSG00000163659.13	TIPARP	10.32	19.94	2325.45	0.98	11.29	9.27464e-28	FALSE
ENSG00000286266.1		14.05	1.66	458.83	-3.07	-11.28	1.09378e-27	FALSE
ENSG00000112029.10	FBXO5	7.41	18.29	1119.08	1.34	11.27	1.14053e-27	FALSE
ENSG00000196839.13	ADA	254.18	84.78	6990.41	-1.54	-11.26	1.34167e-27	FALSE
ENSG00000206341.7	HLA-H	7.54	47.72	1212.81	2.71	11.25	1.47035e-27	FALSE
ENSG00000133740.11	E2F5	10.2	25.44	1191.88	1.36	11.23	1.89016e-27	TRUE
ENSG00000173207.13	CKS1B	37.88	94.72	1700.02	1.36	11.23	1.95945e-27	FALSE
ENSG00000135114.13	OASL	1.74	7.67	373.4	2.17	11.22	2.18491e-27	FALSE
ENSG00000138496.17	PARP9	24.99	51.33	5165.75	1.07	11.22	2.09285e-27	FALSE
ENSG00000017427.17	IGF1	0.68	3.51	306.3	2.43	11.2	2.61843e-27	FALSE
ENSG00000161791.14	FMNL3	97.7	38.2	14624.4	-1.32	-11.19	2.85315e-27	FALSE
ENSG00000137802.14	MAPKBP1	26.48	6.41	2903.93	-2.01	-11.17	3.58608e-27	FALSE
ENSG00000267432.6	DNAH17-AS1	0.88	7.11	388.54	3.04	11.14	4.80647e-27	FALSE
ENSG00000127663.15	KDM4B	16.68	32.72	5610.24	1	11.12	6.62687e-27	FALSE
ENSG00000226950.8	DANCR	56.81	140.41	3094.4	1.34	11.12	5.9801e-27	FALSE
ENSG00000099194.6	SCD	39.13	134.54	20766.6	1.81	11.08	9.55817e-27	FALSE
ENSG00000128050.9	PAICS	54.47	117.62	10404.1	1.15	11.08	9.29357e-27	FALSE
ENSG00000170324.21	FRMPD2	25.32	1.36	1143.57	-4.21	-11.05	1.41486e-26	FALSE
ENSG00000184678.10	H2BC21	2.26	7.3	446.7	1.72	11.05	1.30584e-26	FALSE
ENSG00000237649.8	KIFC1	13.6	29.51	1915.5	1.15	11.04	1.53325e-26	FALSE
ENSG00000228716.7	DHFR	19.36	40.31	4606.21	1.1	11.02	1.86667e-26	FALSE
ENSG00000169136.12	ATF5	300.36	136.92	12153.4	-1.09	-10.99	2.53803e-26	FALSE
ENSG00000176293.20	ZNF135	2.62	0.09	102.63	-4.83	-10.99	2.7375e-26	FALSE
ENSG00000171467.16	ZNF318	65.55	28.91	10603.1	-1.15	-10.98	2.86642e-26	FALSE
ENSG00000077044.11	DGKD	13.98	38.57	4961.45	1.51	10.97	3.11005e-26	FALSE
ENSG00000104472.10	CHRAC1	11	26	1395.31	1.27	10.97	3.11005e-26	FALSE
ENSG00000151148.14	UBE3B	25.72	11.36	2551.17	-1.15	-10.97	3.25222e-26	FALSE
ENSG00000163060.8	TEKT4	4.09	0.05	80.77	-6.43	-10.97	3.27846e-26	FALSE
ENSG00000049249.9	TNFRSF9	11.4	2.74	1001.11	-2.02	-10.95	4.03183e-26	FALSE
ENSG00000159958.7	TNFRSF13C	18.38	63.87	7245.78	1.82	10.93	5.07905e-26	FALSE
ENSG00000173621.9	LRFN4	5.12	13.62	981.03	1.45	10.92	5.74882e-26	FALSE
ENSG00000101460.13	MAP1LC3A	19.75	3.07	227.36	-2.66	-10.91	6.179e-26	FALSE
ENSG00000106952.8	TNFSF8	2.92	0.1	126.56	-4.93	-10.9	7.11593e-26	FALSE
ENSG00000179604.10	CDC42EP4	16.08	7.66	1115.24	-1.04	-10.9	7.15564e-26	FALSE
ENSG00000111206.13	FOXM1	9.93	23.56	2173.33	1.28	10.89	7.94696e-26	FALSE
ENSG00000100814.18	CCNB1IP1	27.73	62.88	2394.2	1.21	10.87	9.45258e-26	FALSE
ENSG00000126602.11	TRAP1	68.86	140.65	7591.32	1.07	10.87	9.15575e-26	FALSE
ENSG00000185215.11	TNFAIP2	123.96	60.06	6064.14	-1.01	-10.87	9.10922e-26	FALSE
ENSG00000123080.12	CDKN2C	17.56	41.22	1707.97	1.26	10.86	9.95676e-26	FALSE
ENSG00000171223.6	JUNB	276.85	137.61	11821.1	-0.97	-10.86	1.03775e-25	FALSE
ENSG00000278828.1	H3C10	2.71	10.76	328.71	2.03	10.86	1.06067e-25	FALSE
ENSG00000123374.11	CDK2	113.92	51.81	4643.54	-1.1	-10.85	1.19098e-25	FALSE
ENSG00000198885.10	ITPRIPL1	4.47	10.52	867	1.28	10.85	1.2005e-25	FALSE
ENSG00000089094.19	KDM2B	89.22	51.03	6667.25	-0.77	-10.84	1.29829e-25	FALSE
ENSG00000198502.6	HLA-DRB5	3.01	33.73	983.59	3.54	10.84	1.26172e-25	FALSE
ENSG00000135842.17	NIBAN1	52.11	23.86	8742.1	-1.09	-10.83	1.34838e-25	FALSE
ENSG00000110422.12	HIPK3	33.8	14.44	6044.05	-1.2	-10.82	1.58042e-25	FALSE
ENSG00000114446.5	IFT57	36.04	12.79	1424.72	-1.45	-10.79	2.27213e-25	FALSE
ENSG00000256269.10	HMBS	13.95	34.62	1352.3	1.35	10.79	2.24328e-25	TRUE
ENSG00000104635.15	SLC39A14	4.82	16.2	2147.56	1.77	10.78	2.48338e-25	FALSE
ENSG00000173209.23	AHSA2P	65.25	27.57	4756.45	-1.2	-10.74	3.74207e-25	FALSE
ENSG00000184557.4	SOCS3	2.14	8.45	593.79	2.02	10.73	4.01459e-25	FALSE
ENSG00000144476.6	ACKR3	40.4	12.14	1392.17	-1.71	-10.72	4.51843e-25	FALSE
ENSG00000110665.12	C11orf21	5.02	0.03	130.25	-7.4	-10.69	6.00178e-25	FALSE
ENSG00000126561.18	STAT5A	121.69	57.36	10719.1	-1.05	-10.69	6.16423e-25	FALSE
ENSG00000085840.13	ORC1	3.92	10.27	955.34	1.43	10.66	8.73686e-25	FALSE
ENSG00000093167.18	LRRFIP2	54.26	28.03	3014.54	-0.92	-10.65	9.23674e-25	FALSE
ENSG00000008256.16	CYTH3	35.42	17.84	3636.99	-0.96	-10.64	1.04114e-24	FALSE
ENSG00000214021.16	TTLL3	36.52	16.37	2217.92	-1.12	-10.64	1.04114e-24	FALSE
ENSG00000112297.18	CRYBG1	72.41	23.11	11321.5	-1.6	-10.62	1.36568e-24	FALSE
ENSG00000107562.16	CXCL12	4.34	0.22	105.31	-4.29	-10.6	1.60423e-24	FALSE
ENSG00000115232.14	ITGA4	10.57	42.66	6550.65	2.04	10.6	1.68392e-24	FALSE
ENSG00000115607.9	IL18RAP	7.59	0.85	230.67	-3.13	-10.6	1.63819e-24	FALSE
ENSG00000103264.18	FBXO31	31.36	16.13	2565.41	-0.92	-10.59	1.87404e-24	FALSE
ENSG00000011478.13	QPCTL	12.54	23.29	1325.84	0.93	10.58	1.95691e-24	FALSE
ENSG00000145335.17	SNCA	19.94	1.48	246.76	-3.7	-10.55	2.65093e-24	FALSE
ENSG00000105974.13	CAV1	0.41	3.98	227.23	3.28	10.54	3.11315e-24	FALSE
ENSG00000110047.18	EHD1	183.43	86.62	15740.1	-1.04	-10.54	3.00151e-24	FALSE
ENSG00000162337.12	LRP5	4.03	15.67	1516.61	1.99	10.54	3.00151e-24	FALSE
ENSG00000188511.12	C22orf34	1.67	7.13	336.74	2.12	10.54	2.9102e-24	FALSE
ENSG00000110841.14	PPFIBP1	24.07	7.14	2019.51	-1.72	-10.51	4.26797e-24	FALSE
ENSG00000135821.19	GLUL	169.9	22.65	4943.71	-2.86	-10.51	4.11793e-24	FALSE
ENSG00000060709.15	RIMBP2	67.56	2	3777.45	-5.08	-10.5	4.32226e-24	FALSE
ENSG00000164099.3	PRSS12	1.66	0.01	87.51	-7.05	-10.5	4.32226e-24	FALSE
ENSG00000255398.3	HCAR3	0.04	4.22	209.18	7.02	10.5	4.59443e-24	FALSE
ENSG00000079616.13	KIF22	26.51	47.54	2728.33	0.88	10.49	5.03909e-24	FALSE
ENSG00000116985.12	BMP8B	0.85	3.04	431.7	1.88	10.46	7.03919e-24	FALSE
ENSG00000204252.14	HLA-DOA	24.2	63.41	5166.99	1.43	10.46	7.12922e-24	FALSE
ENSG00000251002.8		23.92	5.86	845.25	-1.99	-10.46	7.21632e-24	FALSE
ENSG00000168003.18	SLC3A2	32.83	78.02	4186.2	1.28	10.45	7.91809e-24	FALSE
ENSG00000268996.3	MAN1B1-DT	1.28	5.19	259.01	2.05	10.45	7.85671e-24	FALSE
ENSG00000133657.16	ATP13A3	16.91	30.43	6193.13	0.88	10.43	9.30405e-24	FALSE
ENSG00000163527.10	STT3B	181.8	74.61	13276	-1.26	-10.42	1.05592e-23	FALSE
ENSG00000132965.10	ALOX5AP	16.96	72.52	1398.66	2.14	10.4	1.32942e-23	FALSE
ENSG00000183696.14	UPP1	0.98	5.97	200.57	2.63	10.4	1.28606e-23	FALSE
ENSG00000136010.14	ALDH1L2	0.25	4.16	658.94	4.07	10.39	1.42356e-23	FALSE
ENSG00000101935.11	AMMECR1	3.65	7.19	1087.9	1.01	10.37	1.80477e-23	FALSE
ENSG00000111801.16	BTN3A3	6.51	14.98	1126.12	1.23	10.35	2.08788e-23	FALSE
ENSG00000064225.12	ST3GAL6	19.36	7.55	754.17	-1.32	-10.33	2.54444e-23	FALSE
ENSG00000184860.10	SDR42E1	0.11	3.38	289.32	5.05	10.33	2.51421e-23	FALSE
ENSG00000046604.14	DSG2	25.05	11.74	3504.7	-1.06	-10.32	2.95282e-23	FALSE
ENSG00000167766.19	ZNF83	28.43	12.37	1504.87	-1.17	-10.32	2.8655e-23	FALSE
ENSG00000197622.13	CDC42SE1	117.89	64.01	8389.45	-0.85	-10.31	3.18562e-23	FALSE
ENSG00000163132.8	MSX1	0.29	4.08	197.06	3.88	10.3	3.66327e-23	FALSE
ENSG00000196517.13	SLC6A9	0.09	3.26	244.48	5.31	10.29	3.71165e-23	FALSE
ENSG00000100266.19	PACSIN2	135.02	57.62	9845.7	-1.19	-10.28	4.14969e-23	FALSE
ENSG00000135144.7	DTX1	69.2	7.46	2235.46	-3.2	-10.28	4.10229e-23	FALSE
ENSG00000141540.11	TTYH2	28.72	6.39	1710.97	-2.12	-10.28	4.26291e-23	FALSE
ENSG00000143889.16	HNRNPLL	31.66	11.39	1681.87	-1.44	-10.28	4.15407e-23	TRUE
ENSG00000166292.12	TMEM100	4.46	0.04	75.83	-6.76	-10.28	4.43016e-23	FALSE
ENSG00000172890.13	NADSYN1	156.36	74.31	7541.13	-1.03	-10.28	4.14969e-23	FALSE
ENSG00000110057.8	UNC93B1	33.12	61.48	3744.51	0.93	10.27	4.70183e-23	FALSE
ENSG00000241163.8	LINC00877	1.35	4.88	254.6	1.88	10.27	4.63168e-23	FALSE
ENSG00000078269.15	SYNJ2	1.72	5.7	862.63	1.76	10.26	5.16217e-23	FALSE
ENSG00000163565.19	IFI16	104.36	207.23	13961.8	1.02	10.25	5.69595e-23	FALSE
ENSG00000197081.16	IGF2R	74.03	36.69	12204.7	-0.98	-10.25	5.9853e-23	FALSE
ENSG00000155093.19	PTPRN2	1.43	0.03	69.31	-6.02	-10.24	6.09496e-23	FALSE
ENSG00000101856.10	PGRMC1	9.03	21.7	1164.79	1.3	10.22	8.16125e-23	FALSE
ENSG00000080986.13	NDC80	8.88	17.2	1048.05	0.99	10.19	1.10904e-22	FALSE
ENSG00000198959.12	TGM2	0.66	4.09	489.71	2.64	10.17	1.28059e-22	FALSE
ENSG00000121413.13	ZSCAN18	23.48	7.32	1073.35	-1.64	-10.14	1.69006e-22	FALSE
ENSG00000122786.20	CALD1	3.4	0.36	147.45	-3.18	-10.14	1.70653e-22	FALSE
ENSG00000142408.7	CACNG8	1.08	0.01	126.46	-6.8	-10.14	1.81692e-22	FALSE
ENSG00000175489.10	LRRC25	0.72	3.67	217.11	2.41	10.14	1.6717e-22	FALSE
ENSG00000103855.18	CD276	22.5	6.33	1060.69	-1.8	-10.13	2.00468e-22	FALSE
ENSG00000147650.12	LRP12	18.67	10.15	2029.44	-0.84	-10.13	1.86276e-22	FALSE
ENSG00000185668.8	POU3F1	3.79	1.03	213.82	-1.84	-10.1	2.6083e-22	FALSE
ENSG00000203685.10	STUM	0.74	0.02	72.16	-5.03	-10.1	2.66098e-22	FALSE
ENSG00000141580.16	WDR45B	52.42	27.9	2973.33	-0.87	-10.08	3.04479e-22	FALSE
ENSG00000133597.11	ADCK2	4.39	10.05	729.51	1.23	10.07	3.63382e-22	FALSE
ENSG00000164292.13	RHOBTB3	40.88	6.84	2851.46	-2.56	-10.06	3.83805e-22	FALSE
ENSG00000170312.16	CDK1	18.02	37.39	1942.71	1.09	10.05	4.2558e-22	FALSE
ENSG00000120053.12	GOT1	20.26	34.73	1988.34	0.81	10.04	4.87486e-22	FALSE
ENSG00000205592.15	MUC19	71.7	8.85	469.73	-3	-10.04	4.76636e-22	FALSE
ENSG00000206337.12	HCP5	47.74	86.58	8002.69	0.9	10.04	4.90687e-22	FALSE
ENSG00000172554.12	SNTG2	7.26	0.25	112.77	-4.81	-10.03	5.37746e-22	FALSE
ENSG00000062822.15	POLD1	21.3	43.7	3098.58	1.07	10.02	5.4712e-22	FALSE
ENSG00000108771.13	DHX58	7.74	21.07	987.06	1.48	10.01	6.3144e-22	FALSE
ENSG00000128274.17	A4GALT	1.62	11.95	545.05	2.91	10	6.90051e-22	FALSE
ENSG00000276216.1		1.12	43.01	138.8	5.31	10	6.83202e-22	FALSE
ENSG00000143344.16	RGL1	7.23	12.18	1941.23	0.79	9.99	7.57037e-22	FALSE
ENSG00000116396.15	KCNC4	8.18	1.96	955.12	-2.03	-9.98	8.43895e-22	FALSE
ENSG00000253649.5	PRSS51	6.5	0.34	113.84	-4.22	-9.97	9.16168e-22	FALSE
ENSG00000164142.16	FAM160A1	0.01	0.54	142.63	5.09	9.96	1.05865e-21	FALSE
ENSG00000163958.14	ZDHHC19	10.99	0	97.42	-10.98	-9.95	1.14985e-21	TRUE
ENSG00000211897.9	IGHG3	0.33	224.78	8811.39	9.4	9.95	1.13152e-21	FALSE
ENSG00000242247.11	ARFGAP3	88.02	40.91	5236.91	-1.07	-9.95	1.15179e-21	FALSE
ENSG00000179431.7	FJX1	1.43	6.45	397.36	2.22	9.94	1.20817e-21	FALSE
ENSG00000187624.9	C17orf97	6.05	0.23	135.36	-4.67	-9.94	1.25827e-21	FALSE
ENSG00000158292.7	GPR153	6.16	1.51	484.33	-2.01	-9.9	1.79692e-21	FALSE
ENSG00000226859.1	LINC02051	19.69	4.64	175.45	-2.05	-9.9	1.79692e-21	FALSE
ENSG00000130304.17	SLC27A1	4.36	1.44	297.92	-1.56	-9.89	2.00232e-21	FALSE
ENSG00000183785.16	TUBA8	85.3	36.92	3268.5	-1.17	-9.89	2.13649e-21	FALSE
ENSG00000189223.15	PAX8-AS1	0.01	10.52	706.38	9.42	9.89	1.96403e-21	FALSE
ENSG00000090339.9	ICAM1	186.06	83.45	12486.3	-1.12	-9.88	2.15116e-21	FALSE
ENSG00000142046.15	TMEM91	11.89	2.7	180.51	-2.1	-9.88	2.35578e-21	FALSE
ENSG00000119280.17	C1orf198	5.04	1.26	348.51	-1.96	-9.85	3.02689e-21	FALSE
ENSG00000230091.6	TMEM254-AS1	1.77	0.15	71.83	-3.5	-9.85	2.93098e-21	FALSE
ENSG00000085117.12	CD82	371.87	157.99	16603.3	-1.19	-9.84	3.361e-21	FALSE
ENSG00000137936.18	BCAR3	2.41	12.12	963.59	2.39	9.84	3.28939e-21	FALSE
ENSG00000157306.14	ZFHX2-AS1	6.14	2.01	283.59	-1.57	-9.84	3.31583e-21	FALSE
ENSG00000160695.15	VPS11	30.43	14.15	1859.86	-1.07	-9.84	3.23119e-21	TRUE
ENSG00000121152.10	NCAPH	9.87	28.36	1521.94	1.56	9.83	3.6172e-21	FALSE
ENSG00000154511.12	DIPK1A	2.71	8.12	571.54	1.61	9.83	3.64888e-21	FALSE
ENSG00000163558.13	PRKCI	2.7	5.6	768.06	1.09	9.81	4.33787e-21	FALSE
ENSG00000181938.14	GINS3	4.37	9.74	611.76	1.19	9.81	4.45085e-21	FALSE
ENSG00000205918.9	PDPK2P	0.34	3.19	192.76	3.24	9.81	4.26521e-21	TRUE
ENSG00000177602.5	HASPIN	1.61	5.71	449.68	1.85	9.8	5.07255e-21	FALSE
ENSG00000254614.2		6.04	1.3	164.81	-2.18	-9.79	5.56025e-21	FALSE
ENSG00000276550.4	HERC2P2	27.27	12.26	2533.82	-1.12	-9.79	5.38434e-21	FALSE
ENSG00000197355.11	UAP1L1	3.75	11.25	1105.86	1.61	9.78	5.90404e-21	FALSE
ENSG00000272620.2	AFAP1-AS1	1.25	0.03	113.75	-5.33	-9.78	6.02754e-21	FALSE
ENSG00000080573.7	COL5A3	1.51	0.03	122.9	-5.67	-9.77	6.30879e-21	FALSE
ENSG00000235162.9	C12orf75	20.31	75.01	2163.11	1.91	9.77	6.18138e-21	FALSE
ENSG00000253729.8	PRKDC	53.56	78.88	13142.8	0.59	9.76	7.06697e-21	FALSE
ENSG00000104490.18	NCALD	22.74	8.12	1396.52	-1.46	-9.75	7.84534e-21	FALSE
ENSG00000136379.12	ABHD17C	1.2	3.86	255.98	1.72	9.73	9.42598e-21	FALSE
ENSG00000155561.15	NUP205	28.05	47.05	5170.36	0.78	9.73	9.38291e-21	TRUE
ENSG00000115825.11	PRKD3	9.98	4.39	1240.44	-1.15	-9.72	1.05971e-20	FALSE
ENSG00000121594.12	CD80	112.6	45.65	5044.98	-1.26	-9.72	1.0105e-20	FALSE
ENSG00000162591.16	MEGF6	2.23	0.15	180.53	-3.89	-9.72	1.08657e-20	FALSE
ENSG00000079263.19	SP140	40.94	97.1	7034.17	1.28	9.71	1.14759e-20	FALSE
ENSG00000100162.15	CENPM	17.68	49	936.47	1.51	9.71	1.12139e-20	FALSE
ENSG00000112335.15	SNX3	57.76	115.88	4792.98	1.04	9.71	1.16478e-20	FALSE
ENSG00000145675.15	PIK3R1	32.38	10.4	3751.61	-1.61	-9.71	1.14021e-20	FALSE
ENSG00000198830.11	HMGN2	201.24	441.19	15000.6	1.17	9.71	1.08714e-20	FALSE
ENSG00000076770.15	MBNL3	30.05	9.01	4952.45	-1.72	-9.69	1.40027e-20	FALSE
ENSG00000124574.15	ABCC10	24.98	9.56	1431.25	-1.35	-9.69	1.38244e-20	FALSE
ENSG00000135069.14	PSAT1	1.24	31.67	1661.44	4.69	9.69	1.30947e-20	FALSE
ENSG00000157734.14	SNX22	7.92	15.68	1164.74	1.02	9.69	1.42857e-20	FALSE
ENSG00000173085.15	COQ2	4.26	12.47	500.93	1.58	9.68	1.47691e-20	FALSE
ENSG00000223745.8	CCDC18-AS1	78.6	19.04	2343.2	-2.02	-9.68	1.509e-20	FALSE
ENSG00000147155.11	EBP	32.56	84.58	2220.3	1.42	9.67	1.71525e-20	FALSE
ENSG00000185507.21	IRF7	65.25	173.14	7981.54	1.45	9.67	1.64076e-20	FALSE
ENSG00000117115.13	PADI2	2.44	0.58	189.1	-2.03	-9.66	1.8105e-20	FALSE
ENSG00000168081.9	PNOC	8.69	43.62	1039.89	2.38	9.66	1.84724e-20	FALSE
ENSG00000154237.13	LRRK1	21.27	37.58	6820.67	0.86	9.65	2.01972e-20	FALSE
ENSG00000178162.8	FAR2P2	0.46	7.34	286.16	4.14	9.65	1.94475e-20	FALSE
ENSG00000178585.15	CTNNBIP1	41.52	10.66	1378.02	-1.91	-9.65	2.01972e-20	FALSE
ENSG00000175130.7	MARCKSL1	288.12	479.28	22057.8	0.77	9.64	2.11248e-20	FALSE
ENSG00000128394.17	APOBEC3F	28.03	15.16	1904.46	-0.85	-9.62	2.54949e-20	FALSE
ENSG00000244405.8	ETV5	55.19	16.7	3567.96	-1.68	-9.62	2.70619e-20	FALSE
ENSG00000100473.18	COCH	5.95	17.95	1251.81	1.62	9.61	3.01253e-20	FALSE
ENSG00000174652.20	ZNF266	27.52	11.05	1811.05	-1.28	-9.6	3.21187e-20	FALSE
ENSG00000269918.1		0.66	3.36	177.96	2.38	9.6	3.04804e-20	FALSE
ENSG00000136002.20	ARHGEF4	2.5	0.03	113.19	-6.36	-9.59	3.37762e-20	FALSE
ENSG00000158748.4	HTR6	10.79	1.11	618.12	-3.24	-9.56	4.72713e-20	FALSE
ENSG00000136840.19	ST6GALNAC4	26.23	56.26	2464.06	1.14	9.55	4.90695e-20	FALSE
ENSG00000162729.14	IGSF8	5.74	13.63	876.98	1.29	9.55	5.27459e-20	FALSE
ENSG00000131791.8	PRKAB2	9.16	3.85	1019.17	-1.22	-9.54	5.86936e-20	FALSE
ENSG00000132330.18	SCLY	9.51	21.46	1278.45	1.21	9.54	5.37258e-20	FALSE
ENSG00000135426.16	TESPA1	55.98	29.96	2883.65	-0.87	-9.54	5.70467e-20	FALSE
ENSG00000115107.20	STEAP3	1.91	5.33	602.36	1.51	9.53	6.07254e-20	FALSE
ENSG00000179909.16	ZNF154	9.07	0.87	773.42	-3.34	-9.51	7.41296e-20	FALSE
ENSG00000170604.5	IRF2BP1	7.66	17.49	1323.72	1.22	9.5	8.04807e-20	FALSE
ENSG00000105281.12	SLC1A5	15.44	66.83	4606.75	2.13	9.49	9.30048e-20	FALSE
ENSG00000224114.1		0.62	109.11	608.22	7.58	9.49	9.17593e-20	FALSE
ENSG00000101444.13	AHCY	63.51	128.87	8202.03	1.06	9.48	9.44591e-20	FALSE
ENSG00000113048.17	MRPS27	36.16	90.37	7078.44	1.35	9.48	9.51683e-20	FALSE
ENSG00000154016.14	GRAP	21.78	40.49	2298.09	0.93	9.48	1.01734e-19	FALSE
ENSG00000122068.13	FYTTD1	83.26	45.77	8819.07	-0.83	-9.47	1.05735e-19	FALSE
ENSG00000159921.20	GNE	3.96	7.43	1238.49	0.94	9.46	1.16302e-19	FALSE
ENSG00000101255.12	TRIB3	16.82	42.14	2722.81	1.35	9.45	1.27971e-19	FALSE
ENSG00000065491.8	TBC1D22B	24.27	12.49	2130.5	-0.93	-9.43	1.61482e-19	FALSE
ENSG00000157510.14	AFAP1L1	2.65	0.04	80.05	-6.1	-9.42	1.7089e-19	FALSE
ENSG00000158481.13	CD1C	0.44	5.79	204.31	3.76	9.42	1.74536e-19	FALSE
ENSG00000100647.8	SUSD6	53.44	26.25	6718.81	-0.99	-9.41	1.94825e-19	FALSE
ENSG00000128917.8	DLL4	2.02	0.23	101.07	-3.1	-9.41	1.94279e-19	FALSE
ENSG00000249959.6		15.98	0.31	148.51	-5.67	-9.41	1.94071e-19	FALSE
ENSG00000072501.19	SMC1A	18.54	36.85	7970.93	1.02	9.4	2.146e-19	FALSE
ENSG00000171109.19	MFN1	74.96	44.97	6512.04	-0.7	-9.4	2.11602e-19	FALSE
ENSG00000070404.10	FSTL3	60.36	9.12	1999.49	-2.67	-9.39	2.25883e-19	FALSE
ENSG00000143079.15	CTTNBP2NL	8.21	3.38	1028.57	-1.24	-9.38	2.44481e-19	FALSE
ENSG00000167747.15	C19orf48	74.85	149.34	5664.09	1.03	9.38	2.51317e-19	FALSE
ENSG00000168078.10	PBK	5.08	14.67	735.34	1.57	9.38	2.47515e-19	FALSE
ENSG00000171603.18	CLSTN1	21.68	33.3	4415.85	0.65	9.38	2.37324e-19	FALSE
ENSG00000158158.12	CNNM4	6.09	10.75	1695.39	0.85	9.37	2.67026e-19	FALSE
ENSG00000101347.11	SAMHD1	8.05	19.49	2520.7	1.32	9.36	3.07638e-19	FALSE
ENSG00000138074.15	SLC5A6	113.01	31.7	4865.4	-1.79	-9.36	3.07282e-19	FALSE
ENSG00000184232.9	OAF	1.88	6.73	399.59	1.89	9.36	2.91902e-19	FALSE
ENSG00000116260.17	QSOX1	22.82	10.34	1532.38	-1.1	-9.35	3.10849e-19	FALSE
ENSG00000185432.12	METTL7A	0.54	5.6	454.9	3.44	9.34	3.69193e-19	FALSE
ENSG00000135968.21	GCC2	27.93	15.07	4211.32	-0.86	-9.33	4.01394e-19	FALSE
ENSG00000117616.18	RSRP1	161.32	83.38	5564.69	-0.92	-9.32	4.1901e-19	FALSE
ENSG00000177699.4		0.22	4.64	217.87	4.46	9.3	5.02582e-19	FALSE
ENSG00000145685.14	LHFPL2	5.47	15.98	1490.15	1.59	9.28	6.34523e-19	FALSE
ENSG00000148154.10	UGCG	18.91	33.18	3993.73	0.84	9.26	7.497e-19	FALSE
ENSG00000177494.6	ZBED2	0.18	6.22	347.01	5.15	9.26	7.4435e-19	FALSE
ENSG00000134463.15	ECHDC3	15.63	5.61	398.6	-1.44	-9.23	9.72135e-19	FALSE
ENSG00000134516.18	DOCK2	56.58	90.21	14381.1	0.71	9.23	1.02688e-18	TRUE
ENSG00000111752.11	PHC1	16.08	7.68	1845.36	-1.04	-9.21	1.22084e-18	FALSE
ENSG00000172005.11	MAL	187.52	18.69	2500.52	-3.27	-9.2	1.33256e-18	FALSE
ENSG00000117399.14	CDC20	26	66.26	2773.71	1.39	9.19	1.46599e-18	FALSE
ENSG00000177455.15	CD19	163.82	73.58	6997.62	-1.12	-9.19	1.47494e-18	FALSE
ENSG00000084112.15	SSH1	38.72	11.78	7859.56	-1.69	-9.18	1.50443e-18	FALSE
ENSG00000120738.8	EGR1	19.52	7.12	1314.22	-1.42	-9.18	1.59227e-18	FALSE
ENSG00000123836.15	PFKFB2	5.36	2.38	770.59	-1.14	-9.18	1.48619e-18	FALSE
ENSG00000136240.10	KDELR2	33.58	57.87	3808.06	0.82	9.18	1.56247e-18	FALSE
ENSG00000180535.4	BHLHA15	0.43	5.99	474.09	3.82	9.18	1.54201e-18	FALSE
ENSG00000111321.11	LTBR	6.78	0.5	150.27	-3.74	-9.17	1.71796e-18	FALSE
ENSG00000117090.15	SLAMF1	325.96	142.17	15293.3	-1.17	-9.17	1.73257e-18	FALSE
ENSG00000186714.13	CCDC73	10.03	0.22	246.31	-5.48	-9.17	1.6593e-18	FALSE
ENSG00000196664.5	TLR7	7.76	23.13	3355.88	1.6	9.17	1.6593e-18	FALSE
ENSG00000145287.11	PLAC8	154.16	403.32	7843.35	1.42	9.16	1.88918e-18	FALSE
ENSG00000162407.9	PLPP3	0.06	6.75	410.66	6.87	9.16	1.76322e-18	FALSE
ENSG00000100767.17	PAPLN	17.57	7.7	1513.08	-1.16	-9.15	2.06434e-18	FALSE
ENSG00000169679.15	BUB1	16.42	26.58	2954.67	0.73	9.15	2.02937e-18	FALSE
ENSG00000112312.10	GMNN	20.17	37.39	1180.47	0.93	9.13	2.42456e-18	FALSE
ENSG00000163945.19	UVSSA	9.18	4.54	1578.26	-0.99	-9.12	2.7226e-18	FALSE
ENSG00000188171.16	ZNF626	8.43	0.97	274.37	-3.1	-9.12	2.7226e-18	FALSE
ENSG00000058804.12	NDC1	7	14.88	1946.67	1.13	9.11	2.79841e-18	FALSE
ENSG00000156042.18	CFAP70	5.46	1.03	361.54	-2.35	-9.1	3.07773e-18	FALSE
ENSG00000188404.10	SELL	19.07	90.91	4950.83	2.3	9.1	3.26187e-18	FALSE
ENSG00000123485.12	HJURP	6.26	13.7	1221.67	1.16	9.07	4.32797e-18	FALSE
ENSG00000141873.11	SLC39A3	20.98	36.35	1609.82	0.83	9.07	4.0979e-18	FALSE
ENSG00000239862.1	IGKV1-37	47.73	0.38	104.81	-6.96	-9.07	4.14308e-18	FALSE
ENSG00000142961.15	MOB3C	16.46	8.53	1298.62	-0.91	-9.05	4.99534e-18	FALSE
ENSG00000184216.14	IRAK1	41.35	70.64	6990.43	0.81	9.05	4.85028e-18	FALSE
ENSG00000140534.14	TICRR	1.83	4.22	769.1	1.23	9.04	5.2594e-18	FALSE
ENSG00000186283.14	TOR3A	28.13	54.66	3036.02	1	9.04	5.25651e-18	FALSE
ENSG00000204287.14	HLA-DRA	550.2	1472.35	47533.1	1.47	9.04	5.47622e-18	FALSE
ENSG00000237541.4	HLA-DQA2	0.3	3.9	136.03	3.76	9.04	5.57893e-18	FALSE
ENSG00000133863.9	TEX15	0.52	0.02	74.8	-4.59	-9.03	5.77448e-18	FALSE
ENSG00000198133.9	TMEM229B	0.41	2.1	238.37	2.44	9.03	5.87821e-18	FALSE
ENSG00000179583.20	CIITA	20.23	44.74	7344.12	1.17	9.02	6.51211e-18	FALSE
ENSG00000196433.13	ASMT	6.66	0.03	66.27	-7.72	-9.02	6.57816e-18	FALSE
ENSG00000108829.10	LRRC59	28.33	55.82	4996.53	1.02	9.01	7.32649e-18	FALSE
ENSG00000269220.1	LINC00528	3.99	10.39	642.24	1.41	9	7.79839e-18	FALSE
ENSG00000108389.10	MTMR4	49.53	27.98	6919.5	-0.79	-8.97	1.02989e-17	FALSE
ENSG00000187699.10	C2orf88	0.08	4.02	279.55	5.72	8.97	1.02989e-17	FALSE
ENSG00000261373.1	VPS9D1-AS1	2.96	10.78	385.02	1.89	8.97	9.64784e-18	FALSE
ENSG00000162654.9	GBP4	82.75	5.14	5865.49	-4	-8.94	1.29159e-17	TRUE
ENSG00000002919.15	SNX11	165.46	62.34	7200.09	-1.36	-8.93	1.43347e-17	FALSE
ENSG00000120158.12	RCL1	9.96	19.41	1156.2	1	8.93	1.48775e-17	TRUE
ENSG00000188738.15	FSIP2	0.38	0	54.17	-6.41	-8.93	1.40131e-17	FALSE
ENSG00000108179.14	PPIF	39.11	87.41	5108.23	1.2	8.89	2.06284e-17	FALSE
ENSG00000152558.15	TMEM123	36.69	87.17	8074.86	1.28	8.89	2.06284e-17	FALSE
ENSG00000164308.17	ERAP2	8.2	37.84	4800.84	2.26	8.89	1.96042e-17	FALSE
ENSG00000182162.11	P2RY8	12.04	31.25	3546.07	1.4	8.89	2.03484e-17	FALSE
ENSG00000203710.12	CR1	6.16	2.87	1191.24	-1.07	-8.89	2.05684e-17	FALSE
ENSG00000141524.17	TMC6	75.9	129.2	10152.6	0.81	8.88	2.27219e-17	FALSE
ENSG00000258727.1		8.9	3.06	606.13	-1.5	-8.88	2.23315e-17	FALSE
ENSG00000042493.16	CAPG	35.98	68	2307.45	0.96	8.87	2.48229e-17	FALSE
ENSG00000138061.12	CYP1B1	140.22	9.87	10403.6	-3.76	-8.87	2.33521e-17	FALSE
ENSG00000273136.7	NBPF26	6.53	1.37	533.17	-2.22	-8.87	2.4545e-17	FALSE
ENSG00000132780.17	NASP	65.36	103.09	4664.06	0.69	8.85	2.79359e-17	FALSE
ENSG00000156113.24	KCNMA1	12.46	0.94	588.02	-3.67	-8.85	2.78629e-17	FALSE
ENSG00000114405.11	C3orf14	0.5	7.1	116.17	3.91	8.84	3.1832e-17	FALSE
ENSG00000138378.19	STAT4	15.73	2.78	535.16	-2.48	-8.84	3.14977e-17	FALSE
ENSG00000120910.15	PPP3CC	15.56	29.51	1691.24	0.96	8.83	3.56263e-17	FALSE
ENSG00000086717.18	PPEF1	3.74	0.22	105.73	-4.21	-8.82	3.61469e-17	FALSE
ENSG00000100024.15	UPB1	6.57	1.71	400.81	-1.92	-8.81	4.0442e-17	FALSE
ENSG00000102974.16	CTCF	21.73	32.21	3468.51	0.6	8.81	4.19477e-17	FALSE
ENSG00000162607.13	USP1	14.16	22.94	2698.62	0.73	8.81	3.976e-17	FALSE
ENSG00000171320.15	ESCO2	5.12	10.25	863.25	1.04	8.81	4.03881e-17	FALSE
ENSG00000179041.4	RRS1	16.83	29.05	1503.18	0.83	8.81	4.02716e-17	FALSE
ENSG00000270550.1	IGHV3-30	344.82	0.26	893.33	-10.38	-8.8	4.36038e-17	FALSE
ENSG00000288722.1	F8A1	10.86	55.42	2448.09	2.4	8.8	4.44567e-17	FALSE
ENSG00000121895.8	TMEM156	7.42	24.98	789.23	1.78	8.77	5.94703e-17	FALSE
ENSG00000175063.17	UBE2C	32.07	85.31	1462.68	1.45	8.77	5.7108e-17	FALSE
ENSG00000170525.21	PFKFB3	30.07	9.26	2435.67	-1.67	-8.76	6.29455e-17	FALSE
ENSG00000196141.14	SPATS2L	12.31	24.29	1366.59	1.02	8.76	6.35292e-17	FALSE
ENSG00000115163.15	CENPA	6.31	15.24	536.33	1.31	8.75	7.09363e-17	FALSE
ENSG00000140451.13	PIF1	4.48	17.58	769.22	1.99	8.75	7.11704e-17	FALSE
ENSG00000010610.10	CD4	7.65	0.1	251.34	-6.19	-8.73	8.23928e-17	FALSE
ENSG00000162772.17	ATF3	8.14	18.09	973.77	1.19	8.73	8.45596e-17	FALSE
ENSG00000168615.13	ADAM9	7.66	13.12	1795.91	0.81	8.73	8.1708e-17	FALSE
ENSG00000013810.21	TACC3	32.31	57.61	4265.1	0.87	8.72	8.7114e-17	FALSE
ENSG00000184661.14	CDCA2	5.28	10.92	990.4	1.09	8.72	8.59181e-17	FALSE
ENSG00000286039.1		2.62	0.08	51.87	-5.07	-8.72	8.60494e-17	FALSE
ENSG00000117280.13	RAB29	45.3	19.52	2864.77	-1.18	-8.71	9.80032e-17	FALSE
ENSG00000005238.20	FAM214B	11.8	5.76	809.87	-1	-8.7	1.01981e-16	FALSE
ENSG00000072121.17	ZFYVE26	31.35	11.14	5215.76	-1.46	-8.7	1.05948e-16	FALSE
ENSG00000112742.10	TTK	5.24	11.01	962.6	1.11	8.68	1.27979e-16	FALSE
ENSG00000179344.16	HLA-DQB1	68.26	245.69	10872.5	1.9	8.68	1.28395e-16	FALSE
ENSG00000139278.10	GLIPR1	7.98	15.25	1408.32	0.97	8.66	1.52993e-16	FALSE
ENSG00000160219.12	GAB3	3.15	0.39	197.44	-2.97	-8.66	1.48387e-16	FALSE
ENSG00000162004.19	CCDC78	2.44	9.7	299.16	2.02	8.66	1.47626e-16	FALSE
ENSG00000259953.2		1.36	3.55	345.37	1.41	8.66	1.47838e-16	FALSE
ENSG00000166582.10	CENPV	16.3	43.6	1156.71	1.47	8.65	1.65686e-16	FALSE
ENSG00000167604.15	NFKBID	46.03	25.04	1559.86	-0.84	-8.65	1.59446e-16	FALSE
ENSG00000269404.7	SPIB	51.12	154.32	6572.17	1.64	8.65	1.65686e-16	FALSE
ENSG00000147912.13	FBXO10	23.25	12.73	2728.74	-0.84	-8.64	1.74445e-16	FALSE
ENSG00000160285.15	LSS	31.25	50.25	7045.74	0.72	8.64	1.75536e-16	FALSE
ENSG00000196172.9	ZNF681	1.39	0.35	174.83	-1.97	-8.64	1.68894e-16	FALSE
ENSG00000198954.9	KIFBP	35.93	15.45	2042.99	-1.18	-8.64	1.67704e-16	FALSE
ENSG00000115758.13	ODC1	64.56	160.93	11508	1.35	8.62	2.03777e-16	FALSE
ENSG00000139737.22	SLAIN1	63.58	28.21	3128.8	-1.14	-8.62	2.10621e-16	FALSE
ENSG00000142459.8	EVI5L	27.28	10.93	2315.13	-1.28	-8.62	2.0049e-16	FALSE
ENSG00000180712.4	LINC02363	60.2	33.57	2172.46	-0.81	-8.62	2.0049e-16	FALSE
ENSG00000244198.7	ARHGEF35-AS1	6.53	17.72	1205.77	1.49	8.62	2.0049e-16	FALSE
ENSG00000108106.14	UBE2S	71.3	157.58	4697.66	1.18	8.6	2.41378e-16	FALSE
ENSG00000163931.16	TKT	162.96	297.96	15791.8	0.91	8.6	2.46003e-16	FALSE
ENSG00000184867.14	ARMCX2	34.42	9.2	1430.4	-1.88	-8.6	2.52315e-16	FALSE
ENSG00000050344.9	NFE2L3	5.61	11.89	1264.92	1.12	8.59	2.71873e-16	FALSE
ENSG00000130702.15	LAMA5	0.32	4.52	424.38	3.88	8.58	2.87827e-16	FALSE
ENSG00000165474.8	GJB2	3.16	0.38	107.57	-3.02	-8.58	2.82424e-16	FALSE
ENSG00000174500.13	GCSAM	186.5	90.7	9384.87	-1	-8.58	2.89876e-16	FALSE
ENSG00000242086.8	MUC20-OT1	44.17	19.43	1286.3	-1.15	-8.58	2.77022e-16	FALSE
ENSG00000276043.5	UHRF1	12.51	23.61	2890.66	0.95	8.58	2.77927e-16	FALSE
ENSG00000170145.5	SIK2	9.43	4.14	2221.92	-1.16	-8.57	3.2558e-16	FALSE
ENSG00000138160.7	KIF11	7.55	16.98	2660.34	1.2	8.56	3.43608e-16	FALSE
ENSG00000149054.16	ZNF215	0.51	2.8	246.92	2.52	8.56	3.53719e-16	FALSE
ENSG00000085999.13	RAD54L	5.31	11.75	722.36	1.18	8.53	4.56053e-16	FALSE
ENSG00000186810.8	CXCR3	10.77	39.01	1697.71	1.9	8.53	4.29913e-16	FALSE
ENSG00000170955.10	CAVIN3	25.67	8.53	425.08	-1.56	-8.52	4.89049e-16	FALSE
ENSG00000134057.15	CCNB1	29.68	67.28	2899.36	1.22	8.51	5.20858e-16	FALSE
ENSG00000155380.13	SLC16A1	10.39	26.16	2913.65	1.36	8.5	5.47728e-16	FALSE
ENSG00000156970.13	BUB1B	12.99	24.78	2131.85	0.96	8.5	5.8378e-16	FALSE
ENSG00000158555.15	GDPD5	1	16.11	922.9	4.07	8.5	5.44059e-16	FALSE
ENSG00000112561.19	TFEB	109.59	63.98	6407.39	-0.74	-8.49	6.27357e-16	FALSE
ENSG00000112715.25	VEGFA	1.38	14.02	935.16	3.35	8.49	6.26835e-16	FALSE
ENSG00000134910.14	STT3A	48.06	72.14	4395.45	0.62	8.49	5.95573e-16	FALSE
ENSG00000138399.18	FASTKD1	21.48	35.61	2353.55	0.77	8.49	5.96956e-16	FALSE
ENSG00000157873.18	TNFRSF14	182.28	96.05	7761.76	-0.89	-8.49	5.98385e-16	FALSE
ENSG00000157978.12	LDLRAP1	5.88	16.58	1294.79	1.54	8.49	6.2172e-16	FALSE
ENSG00000197956.10	S100A6	93.98	23.35	399.15	-1.98	-8.49	6.12151e-16	FALSE
ENSG00000150433.10	TMEM218	34.74	18.28	908.99	-0.89	-8.48	6.61133e-16	FALSE
ENSG00000287781.1		4.78	0	70.91	-9.43	-8.48	6.65523e-16	FALSE
ENSG00000127564.17	PKMYT1	8.97	23.68	979.45	1.44	8.47	7.28949e-16	FALSE
ENSG00000135045.7	C9orf40	5.46	11.15	795.15	1.07	8.46	8.08308e-16	FALSE
ENSG00000149269.10	PAK1	202.66	81.68	10503.1	-1.27	-8.46	7.61327e-16	FALSE
ENSG00000162373.13	BEND5	5.7	0.04	64.73	-7.42	-8.46	7.9588e-16	FALSE
ENSG00000176973.8	FAM89B	57.57	24.37	1487.97	-1.21	-8.46	8.105e-16	FALSE
ENSG00000085415.16	SEH1L	15.12	25.94	2116.82	0.82	8.45	8.19453e-16	FALSE
ENSG00000197746.14	PSAP	648.04	367.9	41936.1	-0.78	-8.45	8.50784e-16	FALSE
ENSG00000081059.20	TCF7	362.72	75.68	14919.3	-2.21	-8.44	9.07344e-16	FALSE
ENSG00000143669.14	LYST	25.8	8.1	2734.82	-1.63	-8.44	8.98859e-16	FALSE
ENSG00000171132.14	PRKCE	1.75	7.67	920.29	2.15	8.44	8.95682e-16	FALSE
ENSG00000206418.5	RAB12	23.88	10.86	1023.09	-1.11	-8.44	8.92275e-16	FALSE
ENSG00000226396.1		1.37	33.61	209.51	4.69	8.44	9.48085e-16	FALSE
ENSG00000142731.11	PLK4	5.52	11.91	945.12	1.15	8.43	1.03464e-15	FALSE
ENSG00000114126.18	TFDP2	60.2	28.23	4399.08	-1.06	-8.41	1.1395e-15	FALSE
ENSG00000173110.8	HSPA6	2.91	0.35	101.7	-3	-8.41	1.1395e-15	FALSE
ENSG00000107518.18	ATRNL1	3.81	0.39	113.45	-3.22	-8.4	1.25856e-15	FALSE
ENSG00000163053.11	SLC16A14	1.75	4.16	472.62	1.28	8.4	1.25048e-15	FALSE
ENSG00000281852.1	LINC00891	0.06	1.39	151.57	4.76	8.4	1.33165e-15	FALSE
ENSG00000117650.13	NEK2	5.98	13.43	757.88	1.19	8.39	1.35371e-15	FALSE
ENSG00000137714.3	FDX1	14.46	7.76	1171.37	-0.86	-8.38	1.57123e-15	FALSE
ENSG00000100889.12	PCK2	37.55	63.48	3930.8	0.79	8.37	1.59688e-15	FALSE
ENSG00000144134.19	RABL2A	18.41	8.21	531.49	-1.13	-8.37	1.63658e-15	TRUE
ENSG00000183688.4	RFLNB	172.93	11.59	8849.01	-3.83	-8.37	1.63676e-15	FALSE
ENSG00000114346.14	ECT2	5.62	10.85	1155.85	0.98	8.36	1.75224e-15	FALSE
ENSG00000237441.10	RGL2	22.18	11.65	1111.38	-0.89	-8.36	1.79296e-15	FALSE
ENSG00000132196.16	HSD17B7	16.12	34.39	1437.05	1.14	8.34	2.10654e-15	FALSE
ENSG00000153310.19	CYRIB	32.33	57.66	3183.83	0.87	8.33	2.23468e-15	FALSE
ENSG00000163041.13	H3-3A	160.76	302.54	8478.05	0.95	8.33	2.22696e-15	FALSE
ENSG00000106351.13	AGFG2	96.14	46.47	4079.93	-1.01	-8.32	2.37518e-15	FALSE
ENSG00000106052.14	TAX1BP1	90.34	57.28	7052.28	-0.62	-8.31	2.60988e-15	FALSE
ENSG00000154930.15	ACSS1	9.32	23.27	2461.17	1.35	8.31	2.58227e-15	FALSE
ENSG00000027075.16	PRKCH	75.34	6.62	3560.13	-3.5	-8.3	2.97015e-15	FALSE
ENSG00000107821.15	KAZALD1	0.26	4.01	170.85	4.01	8.29	3.13903e-15	FALSE
ENSG00000134184.13	GSTM1	0	41.18	900.79	12.48	8.28	3.38757e-15	FALSE
ENSG00000139631.19	CSAD	19.98	8.36	470.55	-1.23	-8.28	3.31471e-15	FALSE
ENSG00000204304.12	PBX2	77.83	51.17	6113.4	-0.57	-8.28	3.40303e-15	FALSE
ENSG00000088298.13	EDEM2	14.54	23.58	1373.69	0.73	8.26	4.02851e-15	FALSE
ENSG00000237667.7	LINC01115	2.06	0.04	58.13	-5.77	-8.26	3.94933e-15	FALSE
ENSG00000130511.16	SSBP4	33.17	66.53	2344.18	1.05	8.25	4.53918e-15	FALSE
ENSG00000134684.12	YARS1	65.94	113.29	8420.42	0.81	8.25	4.32714e-15	FALSE
ENSG00000185338.7	SOCS1	155.26	60.63	3853.34	-1.33	-8.25	4.34665e-15	FALSE
ENSG00000274471.2	HERC2P7	6.47	1.7	186.34	-1.89	-8.25	4.2798e-15	FALSE
ENSG00000101224.18	CDC25B	13.54	24.9	2291.01	0.91	8.24	4.66464e-15	FALSE
ENSG00000132329.11	RAMP1	0.1	13.34	191.85	7.1	8.24	4.62919e-15	FALSE
ENSG00000135148.12	TRAFD1	74.12	48.09	5187.34	-0.59	-8.23	5.2494e-15	FALSE
ENSG00000064201.16	TSPAN32	3.12	0.02	46.81	-7.17	-8.22	5.55428e-15	FALSE
ENSG00000168961.17	LGALS9	130.38	221.57	9456.98	0.8	8.22	5.55116e-15	FALSE
ENSG00000178409.14	BEND3	5.62	2.53	888.23	-1.12	-8.22	5.80364e-15	FALSE
ENSG00000072042.13	RDH11	39.58	58.57	4664.68	0.6	8.21	6.13335e-15	FALSE
ENSG00000112137.18	PHACTR1	18.05	39.09	1089.64	1.15	8.21	6.01254e-15	FALSE
ENSG00000215193.14	PEX26	32.72	17.26	7371.96	-0.89	-8.21	6.02473e-15	FALSE
ENSG00000019582.16	CD74	2610.4	7456.96	246832	1.56	8.2	6.51536e-15	FALSE
ENSG00000214940.8	NPIPA8	8.52	0.03	56.59	-9.4	-8.2	6.4204e-15	FALSE
ENSG00000138346.15	DNA2	4.63	9.6	935.07	1.08	8.19	7.30574e-15	TRUE
ENSG00000173320.12	STOX2	0.74	0.01	48.84	-6.19	-8.19	6.9047e-15	FALSE
ENSG00000177283.8	FZD8	1.46	0.3	104.31	-2.25	-8.19	7.3584e-15	FALSE
ENSG00000245694.10	CRNDE	0.12	4.34	250.31	5.1	8.19	7.0628e-15	FALSE
ENSG00000126860.12	EVI2A	13.38	36.53	1840.64	1.5	8.18	7.3659e-15	FALSE
ENSG00000137078.9	SIT1	7.86	78.94	2118.44	3.39	8.18	7.41407e-15	FALSE
ENSG00000128165.9	ADM2	0.38	4.16	468.11	3.49	8.17	8.02219e-15	FALSE
ENSG00000147852.17	VLDLR	19.74	1.92	1048.26	-3.36	-8.17	8.32225e-15	FALSE
ENSG00000164823.11	OSGIN2	32.52	17.96	2985.14	-0.82	-8.17	8.02389e-15	FALSE
ENSG00000196550.11	FAM72A	2.48	6.47	333.27	1.41	8.17	8.22959e-15	FALSE
ENSG00000134321.13	RSAD2	1.4	5.24	497.31	1.95	8.16	9.11974e-15	FALSE
ENSG00000166411.14	IDH3A	42.16	71.65	4539.6	0.81	8.16	8.7846e-15	FALSE
ENSG00000240891.8	PLCXD2	0.41	1.28	295.12	1.67	8.16	8.70094e-15	FALSE
ENSG00000136986.10	DERL1	21.48	35.31	3695.54	0.75	8.15	9.95507e-15	TRUE
ENSG00000188313.13	PLSCR1	20.22	43.95	1878.25	1.16	8.15	9.53784e-15	FALSE
ENSG00000131652.14	THOC6	5.68	17.11	616.44	1.63	8.14	1.07374e-14	FALSE
ENSG00000133678.14	TMEM254	16.64	6.75	606.28	-1.27	-8.14	1.08459e-14	FALSE
ENSG00000137076.21	TLN1	272.66	160.57	38113.7	-0.73	-8.14	1.07296e-14	FALSE
ENSG00000162063.13	CCNF	5.96	12.2	1575.86	1.06	8.13	1.12246e-14	FALSE
ENSG00000112208.11	BAG2	2.62	6.43	1351.12	1.34	8.12	1.24907e-14	FALSE
ENSG00000121957.15	GPSM2	1.89	4.37	471.57	1.24	8.12	1.21278e-14	FALSE
ENSG00000128284.19	APOL3	10.46	31.3	1847.11	1.63	8.12	1.2509e-14	FALSE
ENSG00000141380.14	SS18	25.4	40	3552.08	0.69	8.12	1.1968e-14	TRUE
ENSG00000154102.11	C16orf74	2.03	9.68	187.1	2.3	8.12	1.25605e-14	FALSE
ENSG00000030066.13	NUP160	19.39	30.84	4870.65	0.71	8.11	1.33248e-14	TRUE
ENSG00000073861.3	TBX21	1.61	31.3	1934.39	4.27	8.11	1.30362e-14	FALSE
ENSG00000084710.14	EFR3B	0.09	1.91	318.63	4.48	8.11	1.34949e-14	FALSE
ENSG00000100304.13	TTLL12	25.23	38.83	4327.35	0.66	8.1	1.39467e-14	FALSE
ENSG00000101210.13	EEF1A2	16.3	1.06	345.04	-3.94	-8.1	1.46297e-14	FALSE
ENSG00000116830.12	TTF2	75	38.79	6823.44	-0.92	-8.1	1.40292e-14	FALSE
ENSG00000167615.17	LENG8	186.5	83.97	12590.2	-1.12	-8.1	1.49316e-14	FALSE
ENSG00000141682.12	PMAIP1	193.81	89.1	8088.69	-1.09	-8.09	1.52999e-14	FALSE
ENSG00000143494.16	VASH2	44.74	11.25	3004.04	-1.97	-8.09	1.58879e-14	TRUE
ENSG00000162441.12	LZIC	8.31	14.73	1095.67	0.86	8.08	1.62302e-14	FALSE
ENSG00000100083.19	GGA1	71.67	47.7	4042.58	-0.55	-8.06	1.9275e-14	FALSE
ENSG00000100290.3	BIK	0.39	15.93	322.16	5.43	8.06	2.00665e-14	FALSE
ENSG00000102181.21	CD99L2	24.49	13.95	2273.65	-0.78	-8.06	1.90671e-14	FALSE
ENSG00000116754.13	SRSF11	185.62	121.25	12080.5	-0.58	-8.05	2.07709e-14	FALSE
ENSG00000164048.14	ZNF589	9.91	18.97	1923.4	0.98	8.05	2.18631e-14	FALSE
ENSG00000104549.12	SQLE	47.88	80.06	7015.69	0.78	8.04	2.30641e-14	FALSE
ENSG00000099810.21	MTAP	6.31	11.93	1332.13	0.95	8.03	2.49991e-14	FALSE
ENSG00000103274.11	NUBP1	21.11	40.85	1261.68	0.99	8.03	2.46291e-14	FALSE
ENSG00000225630.1	MTND2P28	137.98	341.86	9021.96	1.35	8.03	2.6015e-14	FALSE
ENSG00000106462.12	EZH2	14.03	28.04	2314.07	1.04	8.02	2.75398e-14	FALSE
ENSG00000108960.9	MMD	48.84	25.07	2273.98	-0.92	-8.02	2.68394e-14	FALSE
ENSG00000110330.9	BIRC2	42.88	25.24	3859.05	-0.73	-8.02	2.6585e-14	FALSE
ENSG00000232977.7	LINC00327	3.5	0.46	108.53	-2.91	-8.02	2.68551e-14	FALSE
ENSG00000002586.20	CD99	34.7	74.65	2093.09	1.15	8.01	2.94073e-14	FALSE
ENSG00000125148.7	MT2A	268	77.8	972.84	-1.74	-8.01	2.94073e-14	FALSE
ENSG00000157388.20	CACNA1D	0.81	3.6	221.69	2.21	8.01	3.01376e-14	TRUE
ENSG00000115604.12	IL18R1	101.43	18.82	6577.28	-2.37	-8	3.09914e-14	FALSE
ENSG00000180340.7	FZD2	0.07	0.81	82.32	3.48	8	3.22304e-14	FALSE
ENSG00000127603.31	MACF1	75.23	44.38	11488.6	-0.73	-7.99	3.47202e-14	FALSE
ENSG00000168952.15	STXBP6	0	9.23	411.38	12.12	7.99	3.54356e-14	FALSE
ENSG00000198901.14	PRC1	24.26	42.7	2416.28	0.85	7.99	3.33303e-14	FALSE
ENSG00000104055.16	TGM5	16.16	1.41	525.47	-3.51	-7.98	3.59397e-14	FALSE
ENSG00000123473.17	STIL	5	10.74	1385.04	1.13	7.98	3.79519e-14	FALSE
ENSG00000125753.14	VASP	249.26	158.16	14227.2	-0.62	-7.98	3.67613e-14	FALSE
ENSG00000151116.17	UEVLD	12.21	7.14	1142.32	-0.74	-7.98	3.8137e-14	FALSE
ENSG00000059573.9	ALDH18A1	31.78	47.46	5134.13	0.61	7.97	4.09429e-14	FALSE
ENSG00000122861.16	PLAU	6.53	2.4	318.54	-1.4	-7.97	4.03485e-14	FALSE
ENSG00000130487.9	KLHDC7B	0.76	2.44	219.7	1.72	7.97	4.09136e-14	FALSE
ENSG00000135916.16	ITM2C	140.74	207.14	13049.7	0.59	7.97	3.87884e-14	FALSE
ENSG00000138035.15	PNPT1	11.76	24.79	2740.1	1.11	7.97	3.85216e-14	FALSE
ENSG00000157350.13	ST3GAL2	77	43.52	8301.24	-0.79	-7.97	3.83023e-14	FALSE
ENSG00000164877.19	MICALL2	3.83	0.56	135.8	-2.75	-7.97	3.87884e-14	FALSE
ENSG00000145348.17	TBCK	12.93	7.16	974.9	-0.81	-7.96	4.15357e-14	TRUE
ENSG00000152969.20	JAKMIP1	0.12	2.63	150.89	4.83	7.95	4.78163e-14	FALSE
ENSG00000154839.10	SKA1	3.35	8.82	595.14	1.43	7.95	4.6262e-14	FALSE
ENSG00000197905.10	TEAD4	0.07	7.56	213.11	7.03	7.95	4.70688e-14	FALSE
ENSG00000285331.2		7.39	2.1	202.56	-1.79	-7.95	4.57537e-14	FALSE
ENSG00000185909.15	KLHDC8B	6.34	0.66	141.66	-3.24	-7.94	5.00946e-14	FALSE
ENSG00000188610.12	FAM72B	2.12	5.88	378.04	1.5	7.94	5.05737e-14	FALSE
ENSG00000104419.17	NDRG1	2.02	0.19	57.79	-3.31	-7.93	5.60601e-14	FALSE
ENSG00000184205.14	TSPYL2	15.88	25.48	2054.08	0.72	7.93	5.39488e-14	TRUE
ENSG00000058056.10	USP13	3.76	8.32	1090.7	1.19	7.92	5.7415e-14	FALSE
ENSG00000066279.19	ASPM	4.08	9.34	2366.44	1.22	7.92	5.8012e-14	FALSE
ENSG00000244479.7	OR2A1-AS1	4.4	15.58	167.74	1.86	7.92	5.6515e-14	FALSE
ENSG00000107679.14	PLEKHA1	2.16	0.41	135.73	-2.37	-7.91	6.18235e-14	FALSE
ENSG00000147526.20	TACC1	145.96	87.88	23590.7	-0.7	-7.91	6.41958e-14	FALSE
ENSG00000262202.4		0.28	8.54	96	4.88	7.91	6.18235e-14	FALSE
ENSG00000285551.2		1.55	0.03	45	-5.57	-7.91	6.30212e-14	FALSE
ENSG00000135905.20	DOCK10	81.75	44.34	8895.62	-0.85	-7.9	6.61427e-14	FALSE
ENSG00000171540.8	OTP	47.87	2.55	1660.19	-4.24	-7.9	6.61896e-14	FALSE
ENSG00000174669.12	SLC29A2	3.67	10.03	707.46	1.48	7.9	7.01877e-14	FALSE
ENSG00000204475.10	NCR3	3.27	24.91	504.18	2.99	7.9	6.8479e-14	FALSE
ENSG00000160957.14	RECQL4	14.34	25.34	1562.02	0.86	7.89	7.27135e-14	FALSE
ENSG00000204149.14	AGAP6	25.27	12.13	1464.55	-1.03	-7.89	7.60115e-14	FALSE
ENSG00000185112.6	FAM43A	3.04	6.84	661.65	1.21	7.88	8.10813e-14	FALSE
ENSG00000137642.13	SORL1	83.08	43.5	20711.2	-0.9	-7.87	8.31283e-14	FALSE
ENSG00000116691.11	MIIP	69.84	40.43	2522.36	-0.75	-7.86	9.08714e-14	FALSE
ENSG00000122140.11	MRPS2	39.82	74.27	3064.85	0.93	7.86	9.25447e-14	FALSE
ENSG00000131941.8	RHPN2	0.07	3.1	251.89	5.47	7.86	9.37494e-14	FALSE
ENSG00000196867.8	ZFP28	4.39	2	398.5	-1.1	-7.86	9.1665e-14	FALSE
ENSG00000168280.18	KIF5C	0.47	2.56	322.6	2.47	7.85	9.70509e-14	FALSE
ENSG00000029534.21	ANK1	0.76	2.86	186.23	1.95	7.84	1.11664e-13	FALSE
ENSG00000166451.14	CENPN	10.38	18.6	1228.87	0.88	7.84	1.10278e-13	FALSE
ENSG00000277075.2	H2AC8	1.42	11.23	89.02	3.04	7.84	1.07751e-13	FALSE
ENSG00000128872.10	TMOD2	7.69	4.14	1762.59	-0.85	-7.83	1.1227e-13	FALSE
ENSG00000167513.9	CDT1	17.42	30.37	2354.7	0.84	7.83	1.12677e-13	FALSE
ENSG00000136938.9	ANP32B	129.64	224.64	9679.89	0.83	7.82	1.2422e-13	FALSE
ENSG00000137309.20	HMGA1	256.4	578.59	32169.3	1.22	7.82	1.22158e-13	FALSE
ENSG00000140511.12	HAPLN3	0.6	2.46	126.56	2.08	7.82	1.28581e-13	FALSE
ENSG00000144381.18	HSPD1	278.34	473.37	31700.9	0.81	7.82	1.29129e-13	FALSE
ENSG00000138678.11	GPAT3	0.59	8.9	444.3	4.05	7.81	1.36583e-13	FALSE
ENSG00000182575.8	NXPH3	3.35	0.35	219.44	-3.21	-7.81	1.40725e-13	FALSE
ENSG00000204592.9	HLA-E	320.79	446.32	35927.4	0.51	7.81	1.31647e-13	FALSE
ENSG00000092964.18	DPYSL2	4.3	13.54	1790.22	1.67	7.8	1.51995e-13	FALSE
ENSG00000255733.6	IFNG-AS1	0.05	1.79	74.45	5.09	7.8	1.51214e-13	FALSE
ENSG00000139734.19	DIAPH3	2.31	7.2	797.47	1.67	7.79	1.54695e-13	TRUE
ENSG00000265185.6	SNORD3B-1	0.13	7.08	102.47	5.99	7.79	1.5788e-13	FALSE
ENSG00000166685.12	COG1	26.52	14.26	1618.09	-0.86	-7.78	1.70878e-13	FALSE
ENSG00000249790.3		3.58	0.14	59.78	-4.69	-7.78	1.72177e-13	FALSE
ENSG00000140350.15	ANP32A	139.53	217.76	8304.79	0.68	7.77	1.82595e-13	FALSE
ENSG00000184602.6	SNN	55.95	27.48	4515.82	-0.98	-7.77	1.89577e-13	FALSE
ENSG00000198216.12	CACNA1E	10.21	4.76	2630.5	-1.06	-7.77	1.88257e-13	TRUE
ENSG00000130589.16	HELZ2	10.23	28.07	4770.94	1.49	7.76	1.92844e-13	FALSE
ENSG00000141480.18	ARRB2	16.45	26.39	1223.52	0.72	7.76	1.97385e-13	FALSE
ENSG00000188056.12	TREML4	1.76	0.04	52.09	-5.58	-7.76	1.94604e-13	FALSE
ENSG00000113161.17	HMGCR	36.56	53.02	6264.73	0.57	7.75	2.2149e-13	FALSE
ENSG00000144802.11	NFKBIZ	51.58	18.86	3445.44	-1.43	-7.75	2.16366e-13	FALSE
ENSG00000145103.15	ILDR1	13.2	4.46	750.32	-1.52	-7.75	2.21445e-13	FALSE
ENSG00000173930.9	SLCO4C1	0.12	4.18	540.45	5.07	7.75	2.07692e-13	FALSE
ENSG00000178403.4	NEUROG2	9.3	1.79	355.37	-2.33	-7.75	2.07034e-13	FALSE
ENSG00000204271.13	SPIN3	27.62	8.01	1687.43	-1.77	-7.75	2.13081e-13	TRUE
ENSG00000235688.2	SNTG2-AS1	11.05	0.61	49.17	-4.17	-7.74	2.3675e-13	FALSE
ENSG00000105339.11	DENND3	98.09	42.35	7495.48	-1.19	-7.73	2.55828e-13	FALSE
ENSG00000076382.17	SPAG5	18.05	36.86	2769.29	1.07	7.72	2.6429e-13	FALSE
ENSG00000136111.14	TBC1D4	49.06	15.23	6707.39	-1.64	-7.72	2.6142e-13	FALSE
ENSG00000187688.15	TRPV2	118.08	69.07	7154.63	-0.73	-7.72	2.6429e-13	FALSE
ENSG00000140995.17	DEF8	16.84	45.58	2356.66	1.49	7.71	2.85689e-13	FALSE
ENSG00000149136.9	SSRP1	63.92	94.76	8880.47	0.6	7.71	2.79161e-13	FALSE
ENSG00000158863.22	FAM160B2	31.41	16.36	1958.71	-0.91	-7.71	2.97692e-13	FALSE
ENSG00000163568.15	AIM2	8.85	23.76	881.73	1.47	7.7	3.09004e-13	FALSE
ENSG00000187900.4	OR5H7P	5.32	0.34	55.36	-3.92	-7.7	3.22987e-13	FALSE
ENSG00000275895.7	U2AF1L5	38.7	141.71	3153.36	1.9	7.7	3.01991e-13	FALSE
ENSG00000154122.14	ANKH	7.58	19.89	1443.54	1.43	7.69	3.37641e-13	FALSE
ENSG00000038274.17	MAT2B	102.35	65.79	5709.2	-0.6	-7.68	3.7271e-13	FALSE
ENSG00000117586.11	TNFSF4	37.51	9.96	2390.14	-1.89	-7.68	3.52516e-13	FALSE
ENSG00000051108.15	HERPUD1	58.14	175.26	7341.29	1.61	7.67	3.96074e-13	FALSE
ENSG00000111269.3	CREBL2	23.6	14.93	2496.36	-0.63	-7.66	4.35673e-13	FALSE
ENSG00000145990.11	GFOD1	5.24	13.43	2680.14	1.38	7.66	4.39198e-13	FALSE
ENSG00000226380.9		0.47	4.26	764.86	3.25	7.66	4.20967e-13	FALSE
ENSG00000003402.20	CFLAR	239.6	114.08	15914.9	-1.03	-7.65	4.70783e-13	FALSE
ENSG00000035499.13	DEPDC1B	5.26	12.16	844.95	1.25	7.65	4.48983e-13	FALSE
ENSG00000128973.13	CLN6	15.7	26.56	1702.66	0.8	7.65	4.55739e-13	FALSE
ENSG00000180891.13	CUEDC1	2.6	9.56	709.28	1.91	7.65	4.40054e-13	TRUE
ENSG00000187741.15	FANCA	10.45	22.61	1507.76	1.15	7.65	4.54248e-13	FALSE
ENSG00000069998.12	HDHD5	9.57	17.32	933	0.89	7.64	4.75007e-13	TRUE
ENSG00000109107.14	ALDOC	39.26	68.46	3234.67	0.84	7.64	4.76595e-13	FALSE
ENSG00000188895.12	MSL1	65.04	41.83	5263.69	-0.6	-7.64	4.78935e-13	FALSE
ENSG00000188976.11	NOC2L	46.36	65.56	5217.19	0.54	7.64	4.94779e-13	FALSE
ENSG00000095397.16	WHRN	7.72	0.61	267.1	-3.64	-7.63	5.23134e-13	FALSE
ENSG00000109586.12	GALNT7	28.06	14.95	2687.46	-0.88	-7.63	5.1516e-13	FALSE
ENSG00000179761.12	PIPOX	4.18	0.62	83.45	-2.72	-7.61	5.9411e-13	FALSE
ENSG00000196263.8	ZNF471	2.54	0.17	112.48	-3.75	-7.61	5.99029e-13	FALSE
ENSG00000230301.6	OR5H6	5	0.16	58.71	-4.93	-7.61	5.93086e-13	FALSE
ENSG00000114850.7	SSR3	77.92	152.59	9688.09	1	7.6	6.58161e-13	TRUE
ENSG00000124203.7	ZNF831	0.14	0.48	143.54	1.9	7.6	6.80351e-13	FALSE
ENSG00000215375.6	MYL5	33.12	14.86	511.3	-1.12	-7.6	6.58795e-13	FALSE
ENSG00000227502.3	MROCKI	18.18	4.84	883.47	-1.89	-7.6	6.73419e-13	FALSE
ENSG00000254004.7	ZNF260	8.35	3.95	1050.07	-1.05	-7.6	6.82128e-13	FALSE
ENSG00000105695.15	MAG	5.33	0.43	68.16	-3.67	-7.59	6.97404e-13	FALSE
ENSG00000131153.9	GINS2	8.81	17.13	1381.5	0.99	7.59	7.22035e-13	FALSE
ENSG00000135272.12	MDFIC	104.1	60.7	11113.7	-0.74	-7.59	7.20294e-13	FALSE
ENSG00000114738.11	MAPKAPK3	9.56	20.94	1493.33	1.17	7.58	7.52195e-13	FALSE
ENSG00000174080.12	CTSF	2.92	0.78	109.12	-1.87	-7.58	7.44322e-13	FALSE
ENSG00000176454.14	LPCAT4	39.47	22.03	1467.54	-0.81	-7.58	7.49505e-13	FALSE
ENSG00000197142.11	ACSL5	13.45	27.08	2626.71	1.05	7.58	7.36642e-13	FALSE
ENSG00000227619.3		0.18	3.1	127.43	4.09	7.58	7.49826e-13	FALSE
ENSG00000230882.1		1.5	0.14	77.69	-3.3	-7.58	7.78593e-13	FALSE
ENSG00000168899.5	VAMP5	104.65	42.68	1066.71	-1.25	-7.57	8.12316e-13	FALSE
ENSG00000178773.15	CPNE7	1.29	11.41	427.04	3.15	7.57	8.47484e-13	FALSE
ENSG00000184937.16	WT1	2.86	0.04	50.67	-6.1	-7.57	8.192e-13	FALSE
ENSG00000109466.14	KLHL2	21.72	12.11	1563.44	-0.8	-7.56	8.55617e-13	FALSE
ENSG00000120992.18	LYPLA1	47.56	70.75	5107.86	0.61	7.56	9.00076e-13	FALSE
ENSG00000163660.12	CCNL1	98.32	64.97	5883.57	-0.56	-7.56	9.00076e-13	FALSE
ENSG00000158482.10	SNX29P1	0.43	3.29	73.16	2.93	7.55	9.62419e-13	FALSE
ENSG00000166197.17	NOLC1	58.34	80.84	9115.87	0.5	7.54	1.0292e-12	FALSE
ENSG00000272196.2	H2AC19	27.51	94.24	967.26	1.83	7.54	1.02547e-12	FALSE
ENSG00000104267.10	CA2	0.32	2.18	76.87	2.79	7.53	1.14334e-12	FALSE
ENSG00000149577.16	SIDT2	30.49	14.4	2638.78	-1.06	-7.53	1.06861e-12	FALSE
ENSG00000287263.1		12.3	6.76	838.24	-0.83	-7.53	1.08518e-12	FALSE
ENSG00000006118.15	TMEM132A	5.45	9.93	694.23	0.9	7.52	1.20674e-12	FALSE
ENSG00000132763.15	MMACHC	1.42	3.39	362.45	1.29	7.52	1.20674e-12	FALSE
ENSG00000149289.11	ZC3H12C	28.81	7.49	5033.98	-1.9	-7.52	1.21142e-12	FALSE
ENSG00000186918.14	ZNF395	2.35	10.03	940.35	2.11	7.52	1.16811e-12	FALSE
ENSG00000002549.13	LAP3	103.36	161.3	9256.2	0.68	7.51	1.29048e-12	FALSE
ENSG00000176974.20	SHMT1	5.29	11.99	743.96	1.22	7.51	1.24333e-12	FALSE
ENSG00000184709.7	LRRC26	0.45	4.62	126.35	3.38	7.51	1.3159e-12	FALSE
ENSG00000267534.4	S1PR2	6.2	11.81	1369.45	0.96	7.51	1.31324e-12	FALSE
ENSG00000111247.15	RAD51AP1	8.54	15.26	823.3	0.87	7.5	1.40003e-12	FALSE
ENSG00000258429.2	PDF	3.1	5.88	527.03	0.96	7.5	1.366e-12	FALSE
ENSG00000094804.12	CDC6	10.24	22.52	1537.3	1.18	7.49	1.43082e-12	FALSE
ENSG00000137491.15	SLCO2B1	1.47	8.07	461.08	2.53	7.49	1.48894e-12	FALSE
ENSG00000100105.18	PATZ1	11.14	16.52	1691.1	0.6	7.48	1.54574e-12	FALSE
ENSG00000104833.12	TUBB4A	17.61	7.82	777.38	-1.13	-7.48	1.5566e-12	FALSE
ENSG00000133624.13	ZNF767P	18.01	10.48	1150.38	-0.75	-7.48	1.62551e-12	FALSE
ENSG00000140525.19	FANCI	17.59	30.43	3309.74	0.83	7.48	1.56762e-12	FALSE
ENSG00000227827.3	PKD1P2	0.22	0.89	260.32	2.06	7.48	1.61172e-12	FALSE
ENSG00000100504.17	PYGL	0.07	4.21	283.83	6.01	7.47	1.71324e-12	FALSE
ENSG00000113272.14	THG1L	10.14	17.75	1203.24	0.85	7.47	1.76779e-12	FALSE
ENSG00000128218.8	VPREB3	1.27	50.93	480.07	5.4	7.47	1.71713e-12	FALSE
ENSG00000123728.10	RAP2C	46.16	22.89	3772.65	-0.97	-7.46	1.88719e-12	FALSE
ENSG00000008441.18	NFIX	0.06	0.84	86.15	4.08	7.45	2.0089e-12	FALSE
ENSG00000072682.20	P4HA2	9.44	1.06	366.19	-3.13	-7.45	1.93674e-12	FALSE
ENSG00000085491.17	SLC25A24	0.14	5.86	545.37	5.38	7.45	1.96394e-12	FALSE
ENSG00000108984.15	MAP2K6	37.66	16.84	1983.49	-1.12	-7.45	1.94629e-12	FALSE
ENSG00000127511.10	SIN3B	30.2	19.13	3189.6	-0.63	-7.44	2.19915e-12	FALSE
ENSG00000143164.15	DCAF6	46.76	32.03	4122.44	-0.51	-7.44	2.16108e-12	FALSE
ENSG00000164024.12	METAP1	15.44	29.34	2220.68	0.95	7.44	2.16108e-12	FALSE
ENSG00000198624.13	CCDC69	54.4	87.82	8897.13	0.72	7.44	2.16009e-12	FALSE
ENSG00000028137.19	TNFRSF1B	35.19	57.59	6920.53	0.75	7.43	2.20328e-12	FALSE
ENSG00000101003.10	GINS1	5.66	9.71	1000.97	0.82	7.43	2.30775e-12	FALSE
ENSG00000130940.15	CASZ1	12.38	5.61	1235.27	-1.1	-7.43	2.35799e-12	FALSE
ENSG00000133816.18	MICAL2	42.16	2.62	1780.53	-3.93	-7.43	2.28978e-12	FALSE
ENSG00000087274.18	ADD1	161.38	110.66	11212.1	-0.51	-7.42	2.52347e-12	FALSE
ENSG00000132274.16	TRIM22	377.86	222.24	24584.5	-0.73	-7.42	2.53833e-12	FALSE
ENSG00000089159.17	PXN	3.67	11.52	1096.43	1.69	7.41	2.63077e-12	FALSE
ENSG00000137960.6	GIPC2	3.63	0.09	179.2	-5.29	-7.41	2.61327e-12	FALSE
ENSG00000101294.18	HM13	55.78	96.66	4314.6	0.83	7.4	2.79049e-12	FALSE
ENSG00000148180.21	GSN	33.66	12.14	1720.43	-1.43	-7.4	2.82097e-12	FALSE
ENSG00000178562.18	CD28	28.16	3.82	2123.65	-2.82	-7.4	2.73534e-12	FALSE
ENSG00000180543.5	TSPYL5	2.6	4.97	710.96	0.97	7.4	2.80281e-12	FALSE
ENSG00000183010.17	PYCR1	23.33	53.87	2714.04	1.23	7.4	2.90801e-12	FALSE
ENSG00000104824.18	HNRNPL	241.72	331.92	18549.6	0.49	7.39	3.14195e-12	TRUE
ENSG00000186310.10	NAP1L3	0.92	0.03	30.7	-5.08	-7.39	3.05739e-12	FALSE
ENSG00000075702.19	WDR62	5.5	12.37	960.59	1.21	7.38	3.18966e-12	FALSE
ENSG00000106780.9	MEGF9	1.77	0.31	193.1	-2.49	-7.38	3.2037e-12	FALSE
ENSG00000172543.9	CTSW	2.67	0.05	36.18	-5.64	-7.38	3.3231e-12	FALSE
ENSG00000180329.14	CCDC43	16.25	27.81	1472.96	0.81	7.38	3.27589e-12	TRUE
ENSG00000197122.12	SRC	79.3	43.65	7311.61	-0.82	-7.38	3.2168e-12	FALSE
ENSG00000101187.16	SLCO4A1	1.73	10.15	567.19	2.6	7.37	3.48124e-12	FALSE
ENSG00000125378.16	BMP4	3.14	8.66	401.18	1.5	7.37	3.52559e-12	FALSE
ENSG00000133313.15	CNDP2	125.52	165.74	9763.63	0.43	7.36	3.78211e-12	FALSE
ENSG00000204388.7	HSPA1B	4.01	8.28	634.23	1.09	7.36	3.73999e-12	FALSE
ENSG00000256043.5	CTSO	4.28	9.87	888.78	1.25	7.36	3.839e-12	FALSE
ENSG00000271699.5	SNX29P2	0.6	4.84	88.44	3.07	7.36	3.90402e-12	FALSE
ENSG00000027697.15	IFNGR1	177.94	116.42	9711.17	-0.58	-7.35	4.07024e-12	FALSE
ENSG00000084234.18	APLP2	13.7	6.77	1035.31	-0.99	-7.35	3.91423e-12	FALSE
ENSG00000126524.10	SBDS	43.3	24.98	1610.44	-0.76	-7.35	3.95892e-12	FALSE
ENSG00000140400.17	MAN2C1	111.42	57.51	3685.04	-0.93	-7.35	3.91423e-12	FALSE
ENSG00000164039.15	BDH2	19.68	10.33	924.36	-0.9	-7.35	3.99645e-12	FALSE
ENSG00000234745.13	HLA-B	1033.12	2004.21	81620.7	1	7.35	3.93289e-12	FALSE
ENSG00000154165.5	GPR15	143.75	61.12	8826.57	-1.19	-7.34	4.31054e-12	FALSE
ENSG00000184260.6	H2AC20	0.37	8.78	62.74	4.59	7.34	4.37381e-12	FALSE
ENSG00000079739.17	PGM1	14.38	31.17	2184.09	1.16	7.33	4.57417e-12	FALSE
ENSG00000176749.9	CDK5R1	43.09	23.75	4436.7	-0.82	-7.33	4.52117e-12	FALSE
ENSG00000223865.11	HLA-DPB1	140.32	294.13	10301.3	1.11	7.33	4.75714e-12	FALSE
ENSG00000103335.22	PIEZO1	67.21	103.61	8424.74	0.66	7.32	4.8739e-12	FALSE
ENSG00000138668.19	HNRNPD	203.67	292.41	14754.3	0.56	7.32	5.16276e-12	FALSE
ENSG00000140488.16	CELF6	1.61	0.36	81.42	-2.14	-7.32	5.04697e-12	FALSE
ENSG00000204802.3		0.79	3.03	138.74	1.97	7.32	5.1278e-12	FALSE
ENSG00000181035.14	SLC25A42	7.08	12.54	1146.98	0.86	7.31	5.34921e-12	FALSE
ENSG00000125319.15	HROB	2.25	5.79	411.94	1.41	7.3	5.59152e-12	FALSE
ENSG00000175857.9	GAPT	0.03	2.56	157.68	6.58	7.3	5.62766e-12	FALSE
ENSG00000239713.9	APOBEC3G	219.9	143.61	8682.83	-0.58	-7.29	6.38634e-12	FALSE
ENSG00000103253.19	HAGHL	6	19.7	629.41	1.74	7.28	6.74306e-12	FALSE
ENSG00000115415.20	STAT1	346.98	476.78	52162.3	0.49	7.28	6.65929e-12	FALSE
ENSG00000118369.13	USP35	7.66	3.46	684.39	-1.12	-7.28	6.60185e-12	FALSE
ENSG00000129810.15	SGO1	2.78	6.98	461.01	1.36	7.28	6.56545e-12	FALSE
ENSG00000240038.7	AMY2B	12.59	3.82	477.73	-1.68	-7.28	6.87308e-12	FALSE
ENSG00000105983.23	LMBR1	12.59	21.9	1879.57	0.83	7.26	7.98676e-12	TRUE
ENSG00000109189.13	USP46	9.78	6.08	1380.45	-0.65	-7.26	7.63548e-12	FALSE
ENSG00000119403.15	PHF19	25.18	42.56	2321.94	0.79	7.26	7.70167e-12	FALSE
ENSG00000149084.13	HSD17B12	29.7	42.81	3230.68	0.56	7.26	7.96201e-12	FALSE
ENSG00000056558.11	TRAF1	290.51	142.43	29895.8	-0.99	-7.25	8.30174e-12	FALSE
ENSG00000118193.12	KIF14	2.49	5.12	1161.26	1.07	7.25	8.36793e-12	FALSE
ENSG00000013503.10	POLR3B	2.76	4.85	664.11	0.85	7.24	8.61279e-12	FALSE
ENSG00000099290.17	WASHC2A	27.5	18.11	3189.17	-0.57	-7.24	8.9233e-12	FALSE
ENSG00000156515.24	HK1	26.32	40.35	4780.3	0.65	7.24	8.59853e-12	FALSE
ENSG00000109674.4	NEIL3	0.7	2.49	158.23	1.86	7.23	9.49888e-12	FALSE
ENSG00000117595.12	IRF6	1.07	0.08	58.18	-3.75	-7.23	9.23593e-12	FALSE
ENSG00000136068.16	FLNB	6.48	14.56	3002.75	1.19	7.23	9.74702e-12	FALSE
ENSG00000100600.15	LGMN	242.88	35.73	6881.43	-2.7	-7.22	1.02822e-11	FALSE
ENSG00000161091.14	MFSD12	21.62	36.31	1915.72	0.78	7.21	1.14148e-11	FALSE
ENSG00000104361.10	NIPAL2	27.64	8.92	1961.87	-1.59	-7.2	1.14761e-11	FALSE
ENSG00000104972.16	LILRB1	139.9	77.49	9859.77	-0.81	-7.2	1.16674e-11	FALSE
ENSG00000159216.19	RUNX1	1.41	9.5	1340.39	2.81	7.2	1.15575e-11	FALSE
ENSG00000163239.12	TDRD10	2.14	0.01	43.02	-7.51	-7.2	1.16364e-11	FALSE
ENSG00000165490.13	DDIAS	1.91	4.72	407.32	1.34	7.2	1.14223e-11	FALSE
ENSG00000168675.19	LDLRAD4	75.75	12.5	2654.06	-2.59	-7.2	1.16082e-11	FALSE
ENSG00000205476.9	CCDC85C	0.28	1.91	203.71	2.76	7.2	1.14226e-11	FALSE
ENSG00000107438.9	PDLIM1	244.24	501.23	19624.6	1.08	7.19	1.25779e-11	FALSE
ENSG00000127527.14	EPS15L1	22.55	33.4	2671.87	0.6	7.19	1.29876e-11	FALSE
ENSG00000168246.6	UBTD2	24.21	14.28	1952.75	-0.72	-7.19	1.22721e-11	FALSE
ENSG00000170873.19	MTSS1	3.38	0.85	166.53	-1.95	-7.19	1.23423e-11	FALSE
ENSG00000182263.14	FIGN	0.38	0	36.49	-6.6	-7.19	1.24876e-11	FALSE
ENSG00000183347.15	GBP6	11.45	0.02	677.25	-8.85	-7.19	1.23371e-11	TRUE
ENSG00000265479.7	DTX2P1-UPK3BP1-PMS2P11	9.06	4.33	783.24	-1.02	-7.19	1.24721e-11	FALSE
ENSG00000135924.17	DNAJB2	57.52	32.89	3005.16	-0.77	-7.18	1.35327e-11	FALSE
ENSG00000136378.15	ADAMTS7	2.43	0.32	194.76	-2.94	-7.18	1.3194e-11	FALSE
ENSG00000176485.13	PLAAT3	9.15	26.51	845.23	1.58	7.18	1.37506e-11	FALSE
ENSG00000198865.10	CCDC152	0.07	4.32	326.11	6.11	7.18	1.34997e-11	FALSE
ENSG00000096264.14	NCR2	9.36	0.29	119.04	-4.99	-7.17	1.45561e-11	FALSE
ENSG00000102265.12	TIMP1	996.33	224.16	10436	-2.1	-7.17	1.48008e-11	FALSE
ENSG00000115616.3	SLC9A2	3.04	0.28	248.76	-3.42	-7.17	1.49527e-11	FALSE
ENSG00000163376.11	KBTBD8	6.84	15.65	2018.57	1.24	7.17	1.41197e-11	FALSE
ENSG00000166963.13	MAP1A	1.23	0.12	195.8	-3.41	-7.17	1.46594e-11	FALSE
ENSG00000154358.23	OBSCN	0.18	2.01	249.32	3.62	7.16	1.53397e-11	TRUE
ENSG00000176393.11	RNPEP	69.52	41.23	4143.63	-0.72	-7.16	1.56758e-11	FALSE
ENSG00000083807.10	SLC27A5	10.05	28.36	433.51	1.55	7.15	1.65794e-11	FALSE
ENSG00000092820.18	EZR	98.67	138.62	14257.7	0.53	7.15	1.70509e-11	FALSE
ENSG00000101665.10	SMAD7	18.67	7.96	1097.2	-1.2	-7.15	1.65292e-11	FALSE
ENSG00000130204.13	TOMM40	52.3	96.87	5007.02	0.93	7.15	1.64007e-11	FALSE
ENSG00000138623.10	SEMA7A	294.34	156.42	24087.6	-0.88	-7.15	1.66916e-11	FALSE
ENSG00000175567.11	UCP2	487.44	275.83	18270.6	-0.79	-7.15	1.70509e-11	FALSE
ENSG00000178381.12	ZFAND2A	35.78	19.46	616.56	-0.84	-7.15	1.67947e-11	FALSE
ENSG00000178695.6	KCTD12	0.36	5.47	943.13	4.04	7.15	1.69094e-11	FALSE
ENSG00000204531.20	POU5F1	0.36	3.44	82.58	3.29	7.15	1.69622e-11	FALSE
ENSG00000278535.5	DHRS11	19.3	9.54	631.34	-0.98	-7.15	1.64007e-11	FALSE
ENSG00000180901.11	KCTD2	18.75	10.95	1825.5	-0.75	-7.14	1.75118e-11	FALSE
ENSG00000186716.21	BCR	11.3	20.8	3822.27	0.92	7.14	1.74376e-11	FALSE
ENSG00000189337.17	KAZN	21.61	3.13	1272.41	-2.73	-7.14	1.76158e-11	FALSE
ENSG00000240429.1	LRRFIP1P1	3.93	1.21	170.38	-1.67	-7.14	1.81399e-11	FALSE
ENSG00000060982.15	BCAT1	66.27	14.12	7738.27	-2.22	-7.13	1.93324e-11	FALSE
ENSG00000105520.10	PLPPR2	6.61	2.07	307.09	-1.64	-7.13	1.88176e-11	FALSE
ENSG00000157303.11	SUSD3	20.46	43.17	1270.94	1.1	7.13	1.94216e-11	FALSE
ENSG00000162852.14	CNST	9.12	26.18	3887.72	1.54	7.13	1.8529e-11	TRUE
ENSG00000165949.12	IFI27	15.52	1.64	98.94	-3.26	-7.13	1.89226e-11	FALSE
ENSG00000234665.9	LERFS	2.29	0.09	45.23	-4.74	-7.13	1.94216e-11	FALSE
ENSG00000107938.18	EDRF1	28.41	39.97	3335.67	0.52	7.12	2.09103e-11	FALSE
ENSG00000124508.17	BTN2A2	10.31	20.82	1605.37	1.05	7.12	2.06337e-11	FALSE
ENSG00000125447.18	GGA3	41.13	25.94	3810.4	-0.63	-7.12	1.99386e-11	FALSE
ENSG00000147119.4	CHST7	3.02	10.54	711.25	1.86	7.12	2.07221e-11	FALSE
ENSG00000188092.15	GPR89B	9.49	17.93	1236.04	0.95	7.12	2.06337e-11	TRUE
ENSG00000239445.6	ST3GAL6-AS1	8.36	2.56	192.69	-1.67	-7.12	1.9951e-11	FALSE
ENSG00000105967.16	TFEC	0.3	2.83	241.31	3.33	7.11	2.17168e-11	FALSE
ENSG00000115652.15	UXS1	152.32	21.02	4061.54	-2.79	-7.11	2.23273e-11	FALSE
ENSG00000143061.18	IGSF3	24.92	4.96	3240.08	-2.32	-7.11	2.12629e-11	FALSE
ENSG00000198796.7	ALPK2	28.92	9.98	3106.63	-1.51	-7.11	2.20368e-11	FALSE
ENSG00000258461.5		4.2	1.79	356.39	-1.19	-7.11	2.20844e-11	TRUE
ENSG00000108932.12	SLC16A6	1.18	4.33	406.73	1.9	7.1	2.39286e-11	FALSE
ENSG00000163704.12	PRRT3	25.17	11.97	2289.2	-1.03	-7.1	2.29558e-11	FALSE
ENSG00000261455.1	LINC01003	2.88	8.09	392.88	1.52	7.1	2.33774e-11	FALSE
ENSG00000128039.13	SRD5A3	3.33	8.7	449.52	1.43	7.09	2.52489e-11	FALSE
ENSG00000156026.14	MCU	5.5	10.43	775.27	0.97	7.09	2.45262e-11	FALSE
ENSG00000181218.5	H2AW	3.38	14.72	296.23	2.18	7.09	2.44192e-11	FALSE
ENSG00000136536.15	MARCHF7	77.36	52.1	5682.65	-0.53	-7.08	2.70468e-11	FALSE
ENSG00000141655.17	TNFRSF11A	8.73	0.91	687.68	-3.19	-7.08	2.67141e-11	FALSE
ENSG00000144867.13	SRPRB	20.66	35.59	2416.35	0.82	7.08	2.59098e-11	FALSE
ENSG00000148468.17	FAM171A1	19.98	3.39	1280.19	-2.5	-7.08	2.63407e-11	FALSE
ENSG00000087586.18	AURKA	13.43	28.98	1622.49	1.15	7.07	2.89959e-11	FALSE
ENSG00000180263.14	FGD6	0.84	2.27	609.73	1.45	7.07	2.79502e-11	FALSE
ENSG00000203896.10	LIME1	7	26.03	744.55	1.94	7.07	2.77085e-11	FALSE
ENSG00000082458.12	DLG3	0.08	2.79	195.5	5.15	7.06	3.1255e-11	FALSE
ENSG00000102384.14	CENPI	2.73	5.76	667.25	1.12	7.06	3.11002e-11	FALSE
ENSG00000128438.10	TBC1D27P	22.77	11.27	1932.41	-0.99	-7.06	3.12017e-11	FALSE
ENSG00000244682.7	FCGR2C	97.89	6.21	960.54	-3.97	-7.06	3.11002e-11	FALSE
ENSG00000146433.10	TMEM181	9.38	4.68	1223.77	-0.97	-7.05	3.19021e-11	TRUE
ENSG00000167775.11	CD320	11.94	31.37	1022.24	1.44	7.05	3.20332e-11	FALSE
ENSG00000099282.10	TSPAN15	23.47	1.77	513.74	-3.66	-7.04	3.50788e-11	FALSE
ENSG00000145050.19	MANF	68.32	152.7	3413.76	1.21	7.04	3.58157e-11	FALSE
ENSG00000170396.9	ZNF804A	0	1.32	152.34	10.33	7.04	3.59365e-11	FALSE
ENSG00000105270.15	CLIP3	10.55	3.61	700.69	-1.51	-7.03	3.68498e-11	FALSE
ENSG00000145220.14	LYAR	18.57	36.14	1583.82	1	7.03	3.73432e-11	FALSE
ENSG00000198833.7	UBE2J1	44.93	77.91	10621.5	0.82	7.03	3.76872e-11	FALSE
ENSG00000137804.14	NUSAP1	31.59	57.87	3660.18	0.9	7.02	4.04145e-11	FALSE
ENSG00000143476.18	DTL	9.02	13.54	1964.4	0.62	7.02	4.06797e-11	FALSE
ENSG00000148384.14	INPP5E	14.56	8.5	1108.01	-0.74	-7.02	4.1073e-11	FALSE
ENSG00000162909.18	CAPN2	2.14	9.55	776.77	2.18	7.02	4.1073e-11	TRUE
ENSG00000196507.11	TCEAL3	39.91	20.89	920.97	-0.89	-7.02	4.08445e-11	FALSE
ENSG00000198546.15	ZNF511	15.9	37.26	926.83	1.27	7.02	4.08021e-11	FALSE
ENSG00000008513.16	ST3GAL1	0.33	3.65	412.83	3.47	7.01	4.42955e-11	FALSE
ENSG00000140563.15	MCTP2	0.86	3.26	330.37	1.94	7.01	4.4388e-11	FALSE
ENSG00000164109.14	MAD2L1	15.79	27.23	1560.86	0.82	7.01	4.32866e-11	FALSE
ENSG00000183077.15	AFMID	7.84	30.85	633.35	2.02	7.01	4.43573e-11	FALSE
ENSG00000221978.12	CCNL2	108.72	65.74	6264.4	-0.69	-7.01	4.38543e-11	FALSE
ENSG00000224557.7	HLA-DPB2	2.62	7.16	211.78	1.49	7.01	4.33244e-11	FALSE
ENSG00000101773.19	RBBP8	16.93	30.44	2149.6	0.88	7	4.66365e-11	FALSE
ENSG00000166165.13	CKB	57.48	25.96	1413.17	-1.1	-7	4.64721e-11	FALSE
ENSG00000167106.12	FAM102A	10.3	27.11	3251.77	1.45	7	4.70872e-11	FALSE
ENSG00000198176.13	TFDP1	60.07	97.22	7265.37	0.73	7	4.74345e-11	FALSE
ENSG00000242732.4	RTL5	0.2	0.86	103.95	2.15	7	4.71613e-11	FALSE
ENSG00000187514.17	PTMA	840.11	1638.47	53318.5	0.99	6.99	4.83331e-11	FALSE
ENSG00000235013.1	COX20P2	70.53	19.24	184.86	-1.83	-6.99	5.04875e-11	FALSE
ENSG00000005884.18	ITGA3	1.69	6.47	583.64	2	6.98	5.10024e-11	FALSE
ENSG00000049656.14	CLPTM1L	62.78	88.69	4349.78	0.53	6.98	5.1095e-11	FALSE
ENSG00000080845.19	DLGAP4	43.16	24.52	2955.49	-0.79	-6.98	5.10467e-11	FALSE
ENSG00000120278.16	PLEKHG1	13.49	1.25	922.38	-3.37	-6.98	5.19548e-11	FALSE
ENSG00000140406.4	TLNRD1	13.84	20.02	3366.8	0.57	6.98	5.34279e-11	FALSE
ENSG00000186480.13	INSIG1	74.02	152.91	11759.4	1.07	6.98	5.29376e-11	TRUE
ENSG00000187109.15	NAP1L1	354.96	556.78	29142	0.69	6.98	5.14401e-11	FALSE
ENSG00000266173.7	STRADA	50.88	35.09	2730.09	-0.5	-6.98	5.23719e-11	FALSE
ENSG00000023171.19	GRAMD1B	8.86	3.54	1089.28	-1.28	-6.97	5.70284e-11	FALSE
ENSG00000090060.19	PAPOLA	51.98	75.84	8442.99	0.58	6.97	5.78852e-11	FALSE
ENSG00000115053.17	NCL	315.93	455.28	40083.9	0.56	6.97	5.67299e-11	FALSE
ENSG00000149231.16	CCDC82	25.02	15.38	2149.43	-0.66	-6.97	5.44979e-11	FALSE
ENSG00000287189.1		2.14	0.18	86.66	-3.51	-6.97	5.75709e-11	FALSE
ENSG00000150093.20	ITGB1	89.64	16.84	5748.91	-2.4	-6.96	5.88856e-11	FALSE
ENSG00000165525.18	NEMF	46.3	30.42	3176.15	-0.57	-6.96	5.84681e-11	FALSE
ENSG00000169255.15	B3GALNT1	0.21	1.21	84.62	2.57	6.96	5.90639e-11	FALSE
ENSG00000163346.17	PBXIP1	72.3	30.4	4726.29	-1.22	-6.95	6.51006e-11	FALSE
ENSG00000257524.6		10.91	5	362.1	-1.09	-6.95	6.41759e-11	FALSE
ENSG00000018510.18	AGPS	13.33	22.66	2644.33	0.79	6.94	7.0393e-11	FALSE
ENSG00000024526.17	DEPDC1	2.14	4.98	654.31	1.25	6.94	6.89941e-11	FALSE
ENSG00000119950.21	MXI1	7.47	2.71	350.29	-1.43	-6.94	6.67798e-11	FALSE
ENSG00000148400.13	NOTCH1	41.4	16.06	7408.49	-1.34	-6.94	7.00321e-11	FALSE
ENSG00000148773.14	MKI67	14.4	37.3	11464.5	1.39	6.94	6.84528e-11	FALSE
ENSG00000111424.12	VDR	1.3	3.35	418.32	1.38	6.93	7.50972e-11	FALSE
ENSG00000126787.13	DLGAP5	13.61	23.02	2053.77	0.8	6.93	7.35714e-11	FALSE
ENSG00000062370.17	ZNF112	2.89	0.56	168.64	-2.34	-6.92	8.01649e-11	FALSE
ENSG00000228789.9	HCG22	0.04	2.84	96.69	5.88	6.92	7.79178e-11	FALSE
ENSG00000255310.2		2.35	6.93	374.31	1.6	6.92	7.85094e-11	FALSE
ENSG00000137166.17	FOXP4	91.49	37.62	9279.3	-1.26	-6.91	8.3871e-11	FALSE
ENSG00000168010.11	ATG16L2	41.58	24.28	2026.55	-0.75	-6.91	8.38485e-11	FALSE
ENSG00000204264.12	PSMB8	86.56	185.57	5659.67	1.15	6.91	8.60217e-11	FALSE
ENSG00000204406.14	MBD5	23.41	10.17	2121.9	-1.18	-6.91	8.54225e-11	FALSE
ENSG00000010270.14	STARD3NL	78.76	45.48	3185.73	-0.75	-6.9	9.19287e-11	FALSE
ENSG00000023892.11	DEF6	27.33	44.49	2888.65	0.74	6.9	9.28101e-11	FALSE
ENSG00000106305.10	AIMP2	25.41	43.38	1430.23	0.81	6.9	9.01689e-11	FALSE
ENSG00000107951.15	MTPAP	6.46	9.88	1158.9	0.65	6.9	9.14094e-11	FALSE
ENSG00000108219.15	TSPAN14	28.05	13.25	2117.18	-1.06	-6.9	8.80194e-11	FALSE
ENSG00000145740.19	SLC30A5	24.66	37.11	2865.86	0.62	6.9	8.90355e-11	TRUE
ENSG00000169764.16	UGP2	65.85	44.33	3717.84	-0.53	-6.9	9.09639e-11	FALSE
ENSG00000261794.2	GOLGA8H	0.04	0.62	85.62	3.91	6.9	9.21319e-11	FALSE
ENSG00000062282.15	DGAT2	2.7	11.84	792.65	2.19	6.89	9.31158e-11	FALSE
ENSG00000133119.13	RFC3	15.04	29.44	1971.51	1.01	6.89	9.71059e-11	FALSE
ENSG00000133216.17	EPHB2	0.01	0.32	49.63	4.89	6.89	9.35924e-11	FALSE
ENSG00000175265.18	GOLGA8A	104.28	47.28	11889.7	-1.12	-6.89	9.71059e-11	FALSE
ENSG00000121797.10	CCRL2	0.18	1.51	58.09	3.08	6.88	9.99536e-11	FALSE
ENSG00000132744.8	ACY3	0.04	8.33	238.98	7.82	6.88	1.05392e-10	FALSE
ENSG00000168758.11	SEMA4C	21.4	11.35	1825.78	-0.88	-6.88	9.98287e-11	FALSE
ENSG00000280219.1		0.32	0	34.92	-6.36	-6.88	1.04503e-10	FALSE
ENSG00000122729.19	ACO1	10.19	5.85	1083.81	-0.76	-6.87	1.10542e-10	FALSE
ENSG00000138834.14	MAPK8IP3	69.08	45.26	5711.07	-0.58	-6.87	1.07543e-10	FALSE
ENSG00000146648.20	EGFR	1.58	0.07	164.64	-4.54	-6.87	1.09543e-10	FALSE
ENSG00000163518.11	FCRL4	0.69	2.24	213.98	1.74	6.87	1.07782e-10	FALSE
ENSG00000169692.13	AGPAT2	7.42	15.63	662.12	1.11	6.87	1.113e-10	FALSE
ENSG00000178105.11	DDX10	15.51	26.23	1641.46	0.79	6.87	1.06239e-10	FALSE
ENSG00000137200.13	CMTR1	68.92	47.12	7342.53	-0.51	-6.86	1.18392e-10	FALSE
ENSG00000079931.15	MOXD1	86.61	10.07	3864.77	-3.1	-6.85	1.23921e-10	FALSE
ENSG00000103005.12	USB1	81.26	38.56	3451.19	-1.04	-6.84	1.37459e-10	FALSE
ENSG00000108349.17	CASC3	49.7	34.26	4925.02	-0.5	-6.84	1.32729e-10	FALSE
ENSG00000115425.14	PECR	30.55	11.68	952.21	-1.34	-6.84	1.36145e-10	FALSE
ENSG00000121621.7	KIF18A	3.58	6.34	686.49	0.85	6.84	1.33634e-10	FALSE
ENSG00000123989.14	CHPF	12.07	27.3	2281.15	1.22	6.84	1.3337e-10	FALSE
ENSG00000132155.13	RAF1	44.85	95.11	7159.1	1.11	6.84	1.3277e-10	TRUE
ENSG00000165802.23	NSMF	10.24	17.44	1561.05	0.8	6.84	1.36687e-10	FALSE
ENSG00000184428.13	TOP1MT	6.39	13.18	732.97	1.09	6.84	1.3129e-10	FALSE
ENSG00000137812.20	KNL1	5.37	10.54	1721.8	1.01	6.83	1.4394e-10	FALSE
ENSG00000274292.1		0.08	0.74	50.61	3.32	6.83	1.45776e-10	FALSE
ENSG00000114115.10	RBP1	7.79	1.04	79.13	-2.9	-6.82	1.5251e-10	FALSE
ENSG00000123338.13	NCKAP1L	153.12	92.14	19896.1	-0.7	-6.82	1.50077e-10	FALSE
ENSG00000167984.18	NLRC3	4.28	6.97	1511.08	0.73	6.82	1.52394e-10	FALSE
ENSG00000102760.13	RGCC	0.73	7.88	151.09	3.47	6.81	1.61559e-10	FALSE
ENSG00000120370.13	GORAB	17.18	8.78	865.84	-0.94	-6.81	1.59656e-10	FALSE
ENSG00000126709.16	IFI6	53.24	106.91	2094.51	1.04	6.81	1.59656e-10	FALSE
ENSG00000152684.11	PELO	4.82	8.45	1131.68	0.85	6.81	1.62017e-10	FALSE
ENSG00000172992.12	DCAKD	59.61	33.44	2632.49	-0.8	-6.81	1.58693e-10	FALSE
ENSG00000235531.11	MSC-AS1	12.52	5.72	1076.13	-1.1	-6.81	1.63687e-10	FALSE
ENSG00000108622.11	ICAM2	22.9	42.9	1312.32	0.94	6.8	1.73729e-10	FALSE
ENSG00000114573.10	ATP6V1A	17.43	26.87	4133.88	0.66	6.8	1.73729e-10	TRUE
ENSG00000115183.15	TANC1	6.95	3.92	1175.86	-0.8	-6.8	1.79885e-10	FALSE
ENSG00000161888.11	SPC24	5.74	10.96	557.75	0.97	6.8	1.79259e-10	TRUE
ENSG00000167100.15	SAMD14	6.6	1.08	219.87	-2.58	-6.8	1.77109e-10	FALSE
ENSG00000235621.9	LINC00494	17.66	5.79	760.25	-1.57	-6.8	1.79465e-10	FALSE
ENSG00000277496.1		0.96	5.04	237.88	2.46	6.8	1.71234e-10	FALSE
ENSG00000112984.12	KIF20A	5.89	12.02	1070.47	1.06	6.79	1.88083e-10	FALSE
ENSG00000140199.13	SLC12A6	71.08	29.5	9186.7	-1.25	-6.79	1.85351e-10	TRUE
ENSG00000135451.13	TROAP	7.71	17.74	793.4	1.24	6.78	1.9337e-10	FALSE
ENSG00000162073.14	PAQR4	7.94	14.46	1136.96	0.9	6.78	1.98411e-10	FALSE
ENSG00000171595.14	DNAI2	3.2	0.32	60.72	-3.28	-6.78	2.01542e-10	FALSE
ENSG00000198911.12	SREBF2	81.08	115.76	19390	0.55	6.78	2.00287e-10	FALSE
ENSG00000253953.3	PCDHGB4	0.06	0.66	84.79	3.38	6.78	1.96262e-10	FALSE
ENSG00000105492.16	SIGLEC6	0.12	2.83	195.37	4.49	6.77	2.12416e-10	FALSE
ENSG00000137312.15	FLOT1	222.94	139.88	10223.2	-0.63	-6.77	2.16534e-10	FALSE
ENSG00000138134.12	STAMBPL1	12.23	32.11	1786.66	1.44	6.77	2.12313e-10	FALSE
ENSG00000172216.6	CEBPB	3.44	14.21	684.97	2.06	6.77	2.13121e-10	FALSE
ENSG00000104320.14	NBN	77	41.59	7322.69	-0.86	-6.76	2.24712e-10	FALSE
ENSG00000157782.9	CABP1	0.04	2.08	88.63	5.96	6.76	2.23344e-10	FALSE
ENSG00000189050.16	RNFT1	13.13	6.3	444.58	-1.03	-6.76	2.2783e-10	FALSE
ENSG00000011485.15	PPP5C	37.33	71.86	3992.28	0.97	6.75	2.49295e-10	TRUE
ENSG00000078804.13	TP53INP2	4.82	8.7	1123.14	0.89	6.75	2.38627e-10	FALSE
ENSG00000160055.20	TMEM234	11.94	5.56	370.61	-1.06	-6.75	2.45715e-10	FALSE
ENSG00000163508.13	EOMES	0	1.7	131.96	10.01	6.75	2.49024e-10	FALSE
ENSG00000165891.16	E2F7	5.26	9.58	1641.49	0.89	6.75	2.48854e-10	FALSE
ENSG00000177576.12	C18orf32	5.12	2.55	567.44	-0.98	-6.75	2.34961e-10	FALSE
ENSG00000086200.17	IPO11	8.8	13.01	1429.53	0.6	6.74	2.5472e-10	TRUE
ENSG00000132436.12	FIGNL1	7.18	13.24	1183.59	0.91	6.74	2.55823e-10	FALSE
ENSG00000152465.18	NMT2	27.8	8.19	1592.05	-1.71	-6.74	2.53503e-10	FALSE
ENSG00000160999.10	SH2B2	16.78	44.02	2137.88	1.44	6.74	2.51498e-10	FALSE
ENSG00000197405.8	C5AR1	0.08	1.03	60.19	3.7	6.74	2.63394e-10	FALSE
ENSG00000213058.3		0.1	108.48	380.23	10.23	6.74	2.53656e-10	FALSE
ENSG00000198786.2	MT-ND5	2667.55	1147.29	105099	-1.18	-6.73	2.81061e-10	FALSE
ENSG00000129472.15	RAB2B	24.9	16.08	1701.37	-0.6	-6.72	3.03091e-10	FALSE
ENSG00000131981.16	LGALS3	101.33	49.05	1950.25	-1	-6.72	2.98281e-10	FALSE
ENSG00000165821.12	SALL2	11.39	4.5	1116.52	-1.3	-6.72	2.88827e-10	FALSE
ENSG00000230709.1		0.76	2.5	152.72	1.74	6.72	3.0422e-10	FALSE
ENSG00000084764.12	MAPRE3	11.07	5.69	456.48	-0.92	-6.71	3.12923e-10	FALSE
ENSG00000130159.14	ECSIT	20.25	37.34	1490.03	0.92	6.71	3.0912e-10	FALSE
ENSG00000138780.15	GSTCD	5.03	8.1	1119.38	0.72	6.71	3.12923e-10	FALSE
ENSG00000068784.13	SRBD1	6.49	10	1183.19	0.66	6.7	3.3614e-10	FALSE
ENSG00000095380.11	NANS	16.46	46.95	1408.47	1.56	6.7	3.45008e-10	FALSE
ENSG00000139514.13	SLC7A1	6.58	18.21	4073.95	1.49	6.7	3.41149e-10	FALSE
ENSG00000143951.16	WDPCP	6.07	2.24	305	-1.4	-6.7	3.44882e-10	FALSE
ENSG00000160326.14	SLC2A6	64.29	30.83	3676.84	-1.02	-6.7	3.43762e-10	FALSE
ENSG00000102882.12	MAPK3	41.78	25.7	1621.09	-0.67	-6.69	3.6651e-10	FALSE
ENSG00000101695.9	RNF125	1.69	3.13	555.04	0.92	6.68	3.8873e-10	FALSE
ENSG00000162738.6	VANGL2	2.49	0.79	277.42	-1.63	-6.68	3.81646e-10	FALSE
ENSG00000215302.8		3.58	0.32	55.24	-3.39	-6.68	3.96105e-10	FALSE
ENSG00000267123.7	SCAT1	0.07	3.18	78.23	5.85	6.68	3.87887e-10	FALSE
ENSG00000048392.12	RRM2B	42.31	22.92	4442.91	-0.84	-6.67	4.10038e-10	FALSE
ENSG00000143195.13	ILDR2	0.65	5.22	1035.12	3.05	6.67	4.17418e-10	FALSE
ENSG00000043462.13	LCP2	39.06	22.46	2265.21	-0.76	-6.66	4.31454e-10	FALSE
ENSG00000070882.13	OSBPL3	49.05	16.87	4571.36	-1.49	-6.66	4.31667e-10	FALSE
ENSG00000122203.15	KIAA1191	59.48	36.05	3874.98	-0.69	-6.66	4.32494e-10	FALSE
ENSG00000145536.15	ADAMTS16	3.18	0.14	153.97	-4.58	-6.66	4.32629e-10	FALSE
ENSG00000165480.16	SKA3	4.22	9.75	699.7	1.25	6.66	4.32494e-10	FALSE
ENSG00000168811.7	IL12A	0.22	3.09	93.38	3.8	6.66	4.32494e-10	FALSE
ENSG00000233143.2	DIRC3-AS1	1.23	0.07	71.08	-3.93	-6.66	4.25907e-10	FALSE
ENSG00000120659.15	TNFSF11	3.54	18.8	1115.97	2.47	6.65	4.63618e-10	FALSE
ENSG00000138092.11	CENPO	5.84	9.33	1032.69	0.72	6.65	4.56988e-10	FALSE
ENSG00000140009.19	ESR2	0.29	1.06	132.94	1.92	6.65	4.62161e-10	FALSE
ENSG00000203879.12	GDI1	98.81	67.94	5572.02	-0.5	-6.65	4.68224e-10	FALSE
ENSG00000076258.10	FMO4	4.12	1.37	158.28	-1.55	-6.64	5.07575e-10	FALSE
ENSG00000112195.9	TREML2	47.94	9.1	3115.93	-2.39	-6.64	5.11608e-10	FALSE
ENSG00000124762.14	CDKN1A	518.86	327.43	28553.3	-0.63	-6.64	4.86762e-10	FALSE
ENSG00000153815.17	CMIP	11.53	21.63	2741.72	0.93	6.64	5.02273e-10	FALSE
ENSG00000259702.3		1.51	0.07	29.3	-4.29	-6.64	4.86155e-10	FALSE
ENSG00000213719.8	CLIC1	317.06	455.17	15293.7	0.56	6.63	5.18776e-10	FALSE
ENSG00000239697.11	TNFSF12	20.88	10.58	610.73	-0.94	-6.63	5.26148e-10	FALSE
ENSG00000100526.20	CDKN3	14.82	27.26	482.67	0.92	6.62	5.61576e-10	FALSE
ENSG00000111335.14	OAS2	47.05	103.26	12935.3	1.16	6.62	5.51268e-10	FALSE
ENSG00000135899.19	SP110	70.35	103.25	6821.82	0.59	6.62	5.71327e-10	FALSE
ENSG00000161958.11	FGF11	13.78	2.96	538.4	-2.17	-6.62	5.54635e-10	FALSE
ENSG00000167207.14	NOD2	16.2	7.98	1705.81	-0.99	-6.62	5.61576e-10	FALSE
ENSG00000169032.10	MAP2K1	117.5	61.88	7188.08	-0.88	-6.62	5.62091e-10	FALSE
ENSG00000286646.1		236.96	70.24	4318.66	-1.74	-6.62	5.62009e-10	FALSE
ENSG00000101361.17	NOP56	131.55	193.4	8398.13	0.6	6.61	6.02409e-10	FALSE
ENSG00000104147.9	OIP5	4.6	10.22	317.02	1.2	6.61	6.19313e-10	FALSE
ENSG00000112218.9	GPR63	1.01	2.07	399.16	1.08	6.61	5.92437e-10	FALSE
ENSG00000140682.19	TGFB1I1	14.68	1.12	306.35	-3.71	-6.61	5.9143e-10	FALSE
ENSG00000163608.15	NEPRO	28.27	42.19	2684.42	0.61	6.61	5.9143e-10	TRUE
ENSG00000262488.1		0.08	1.87	47.61	4.6	6.61	6.1827e-10	FALSE
ENSG00000106415.13	GLCCI1	49.13	28.57	4382.68	-0.75	-6.6	6.41012e-10	FALSE
ENSG00000127585.12	FBXL16	0.05	0.7	45.28	3.95	6.6	6.5845e-10	FALSE
ENSG00000139626.16	ITGB7	115.63	237.71	16957.6	1.09	6.6	6.45472e-10	FALSE
ENSG00000160188.10	RSPH1	3.94	0.65	76.29	-2.57	-6.6	6.21806e-10	FALSE
ENSG00000173638.19	SLC19A1	6.32	12.43	1110.33	1	6.6	6.39892e-10	FALSE
ENSG00000174839.13	DENND6A	3.28	5.54	759.18	0.8	6.6	6.45719e-10	FALSE
ENSG00000005022.6	SLC25A5	297.54	459.04	16963.6	0.67	6.59	6.64321e-10	FALSE
ENSG00000125648.15	SLC25A23	34.8	62.12	5713.73	0.87	6.59	6.63659e-10	FALSE
ENSG00000138180.16	CEP55	9.95	16.4	1393.4	0.76	6.59	6.95116e-10	FALSE
ENSG00000173198.6	CYSLTR1	8.63	14.96	1285.41	0.83	6.59	6.6825e-10	FALSE
ENSG00000015568.13	RGPD5	16.14	3.48	1893.55	-2.21	-6.58	7.05366e-10	FALSE
ENSG00000139832.5	RAB20	0.04	7.44	270	7.39	6.58	7.42985e-10	FALSE
ENSG00000163785.13	RYK	7.56	14.44	1004.24	0.97	6.58	7.14958e-10	FALSE
ENSG00000171714.13	ANO5	1.36	5.34	898.62	2.02	6.58	7.3956e-10	FALSE
ENSG00000178150.10	ZNF114	0.04	0.96	46.15	4.67	6.58	7.25277e-10	FALSE
ENSG00000185436.12	IFNLR1	12.88	6.07	1333.54	-1.05	-6.58	7.45837e-10	FALSE
ENSG00000205056.8	LINC02397	1.45	2.26	835.28	0.68	6.58	7.25277e-10	FALSE
ENSG00000285702.1		7.22	1.95	92.18	-1.86	-6.58	7.25277e-10	FALSE
ENSG00000071539.14	TRIP13	4.58	11.91	754.88	1.42	6.57	7.53269e-10	FALSE
ENSG00000125630.16	POLR1B	10.49	16.1	2501.33	0.65	6.57	7.93208e-10	FALSE
ENSG00000128059.8	PPAT	11.93	18.15	2133.81	0.64	6.57	7.78951e-10	FALSE
ENSG00000187942.12	LDLRAD2	6.14	0.76	274.47	-2.99	-6.57	7.67088e-10	FALSE
ENSG00000148053.17	NTRK2	0.3	1.1	244.48	1.9	6.56	7.99174e-10	FALSE
ENSG00000163938.17	GNL3	82.45	110.27	5876.35	0.46	6.56	8.40203e-10	FALSE
ENSG00000072849.11	DERL2	41.52	71.01	1955.9	0.81	6.55	8.69158e-10	TRUE
ENSG00000109805.10	NCAPG	9.93	20.41	2418.45	1.09	6.55	8.69158e-10	FALSE
ENSG00000173442.13	EHBP1L1	98.98	55.53	6957.63	-0.79	-6.55	8.90356e-10	FALSE
ENSG00000185669.6	SNAI3	0.86	2.72	128.09	1.69	6.55	8.68106e-10	FALSE
ENSG00000187510.11	PLEKHG7	0.22	1.11	107.74	2.31	6.55	8.69158e-10	FALSE
ENSG00000269388.1		1.38	10.08	110.62	2.9	6.55	8.66163e-10	FALSE
ENSG00000112149.10	CD83	161.98	108.97	10671.2	-0.54	-6.54	9.35309e-10	FALSE
ENSG00000141698.17	NT5C3B	21.82	38.47	1360.61	0.85	6.54	9.24787e-10	FALSE
ENSG00000149218.5	ENDOD1	3.41	7.17	1053.98	1.1	6.54	9.23205e-10	FALSE
ENSG00000167695.15	TLCD3A	12.09	19.72	1017.38	0.75	6.54	9.5586e-10	FALSE
ENSG00000180921.7	FAM83H	1.04	4.15	671.46	2.03	6.54	9.59853e-10	FALSE
ENSG00000204257.15	HLA-DMA	81.67	239.96	7018.21	1.61	6.54	9.40995e-10	FALSE
ENSG00000011590.14	ZBTB32	32.02	50.89	2850.15	0.71	6.52	1.08182e-09	FALSE
ENSG00000034510.6	TMSB10	4287.64	2641.68	29022.5	-0.66	-6.52	1.04948e-09	FALSE
ENSG00000074842.8	MYDGF	55.24	88.39	2269.56	0.72	6.52	1.09011e-09	FALSE
ENSG00000119335.17	SET	252.9	368.31	23247.9	0.58	6.52	1.1002e-09	FALSE
ENSG00000077380.16	DYNC1I2	60.08	42.59	4435.88	-0.46	-6.51	1.1381e-09	FALSE
ENSG00000125731.13	SH2D3A	4.24	10.91	619.67	1.41	6.51	1.14558e-09	FALSE
ENSG00000136997.21	MYC	43.72	124.26	7590.54	1.52	6.51	1.12757e-09	FALSE
ENSG00000140479.18	PCSK6	0	3.66	233.12	10.85	6.51	1.10163e-09	FALSE
ENSG00000004766.17	VPS50	15.44	8.68	1225.14	-0.79	-6.5	1.24727e-09	FALSE
ENSG00000101605.13	MYOM1	0.23	1.61	150.16	2.86	6.5	1.23068e-09	FALSE
ENSG00000142687.18	KIAA0319L	46.51	20.67	4112.56	-1.15	-6.5	1.21942e-09	FALSE
ENSG00000189403.15	HMGB1	163.93	322.53	12799.7	1	6.5	1.22345e-09	FALSE
ENSG00000215784.6	FAM72D	0.58	4.13	261.91	2.87	6.5	1.20849e-09	FALSE
ENSG00000115216.14	NRBP1	93.68	60.95	5809.99	-0.59	-6.49	1.28917e-09	FALSE
ENSG00000163528.13	CHCHD4	6	12.13	496.55	1.06	6.49	1.27894e-09	FALSE
ENSG00000198947.18	DMD	20.14	13.12	2169.58	-0.58	-6.49	1.3092e-09	FALSE
ENSG00000080839.12	RBL1	3.46	5.66	1053.42	0.74	6.48	1.41404e-09	FALSE
ENSG00000099956.20	SMARCB1	59.75	115.58	5127.28	0.99	6.48	1.36963e-09	FALSE
ENSG00000111875.8	ASF1A	10.7	21.61	1518.62	1.06	6.48	1.39638e-09	FALSE
ENSG00000163956.13	LRPAP1	40.1	54.41	2582.86	0.48	6.48	1.36048e-09	FALSE
ENSG00000165169.11	DYNLT3	17.3	10.2	945.55	-0.73	-6.48	1.39934e-09	FALSE
ENSG00000137411.19	VARS2	18.42	33.5	2372.31	0.91	6.47	1.45354e-09	FALSE
ENSG00000140332.17	TLE3	23.45	45.29	4607.04	0.97	6.47	1.50048e-09	FALSE
ENSG00000254087.8	LYN	92.98	67.15	15471.6	-0.43	-6.47	1.45924e-09	FALSE
ENSG00000274536.7	MIR223HG	0.18	1.35	63.71	2.91	6.47	1.47647e-09	FALSE
ENSG00000082512.15	TRAF5	28.28	17.52	2920.83	-0.66	-6.46	1.54406e-09	FALSE
ENSG00000113810.16	SMC4	38.94	60.35	7514.06	0.66	6.46	1.56551e-09	FALSE
ENSG00000125885.13	MCM8	5.3	8.96	1501.21	0.79	6.46	1.58827e-09	FALSE
ENSG00000146670.10	CDCA5	16.48	29.05	2169.02	0.86	6.46	1.58813e-09	FALSE
ENSG00000185862.7	EVI2B	61	94.71	5703.46	0.67	6.46	1.59379e-09	FALSE
ENSG00000159733.14	ZFYVE28	3.32	1.2	155.91	-1.43	-6.45	1.67591e-09	FALSE
ENSG00000160145.16	KALRN	18.15	1.91	659.79	-3.18	-6.45	1.67015e-09	FALSE
ENSG00000211673.2	IGLV3-1	0	1249.92	5306.03	27.12	6.45	1.67107e-09	FALSE
ENSG00000020633.19	RUNX3	223.1	120.96	24080.7	-0.86	-6.44	1.74086e-09	FALSE
ENSG00000122122.10	SASH3	272.91	159.36	18988.7	-0.74	-6.44	1.75546e-09	FALSE
ENSG00000138095.20	LRPPRC	87.72	117.98	14071.5	0.46	6.44	1.71766e-09	FALSE
ENSG00000075188.9	NUP37	26.68	42.91	1357.47	0.73	6.43	1.84504e-09	FALSE
ENSG00000110031.13	LPXN	64.3	208.13	10276	1.75	6.43	1.8515e-09	FALSE
ENSG00000110921.14	MVK	25.82	39.73	2783.35	0.66	6.43	1.85448e-09	FALSE
ENSG00000134138.20	MEIS2	0.08	5.39	215.63	6.73	6.43	1.83677e-09	FALSE
ENSG00000158161.16	EYA3	9.68	15.68	2779.51	0.73	6.43	1.84081e-09	FALSE
ENSG00000213782.7	DDX47	135.2	60.9	5347.44	-1.1	-6.43	1.85945e-09	FALSE
ENSG00000099875.16	MKNK2	656.52	344.57	48684.1	-0.9	-6.42	1.98415e-09	FALSE
ENSG00000135547.9	HEY2	2.48	0.23	93.22	-3.37	-6.42	1.94431e-09	FALSE
ENSG00000146733.14	PSPH	13.27	21.03	1079.94	0.7	6.42	2.05049e-09	FALSE
ENSG00000165757.9	JCAD	0.36	0	26.41	-7.67	-6.42	2.023e-09	FALSE
ENSG00000172794.20	RAB37	0.29	2.56	140.46	3.16	6.42	1.96835e-09	FALSE
ENSG00000173542.9	MOB1B	16.05	7.47	2524.13	-1.08	-6.42	2.05683e-09	FALSE
ENSG00000260265.1	LINC02562	3.6	0.2	27.59	-4.16	-6.42	1.96699e-09	FALSE
ENSG00000132530.17	XAF1	30.16	54.24	4409.52	0.88	6.41	2.13706e-09	FALSE
ENSG00000143179.16	UCK2	18.63	34.58	2457.96	0.92	6.41	2.17825e-09	FALSE
ENSG00000153487.13	ING1	8.39	13.04	840.92	0.67	6.41	2.1738e-09	FALSE
ENSG00000130726.12	TRIM28	283.71	391.36	14574.2	0.5	6.4	2.2404e-09	FALSE
ENSG00000160752.15	FDPS	297.54	505.58	14742.6	0.81	6.4	2.19627e-09	FALSE
ENSG00000217801.10		3.38	21.28	220.42	2.72	6.4	2.19991e-09	FALSE
ENSG00000277053.4	GTF2IP1	28.27	17.66	2456.18	-0.65	-6.4	2.27643e-09	FALSE
ENSG00000099901.17	RANBP1	154	235.67	5671.27	0.65	6.39	2.42053e-09	FALSE
ENSG00000196177.13	ACADSB	14.01	9.36	2359.29	-0.55	-6.39	2.37198e-09	FALSE
ENSG00000008952.17	SEC62	43.99	76.72	7805.22	0.84	6.38	2.50378e-09	FALSE
ENSG00000126821.8	SGPP1	16.48	25.52	2820	0.66	6.38	2.49694e-09	FALSE
ENSG00000196636.8	SDHAF3	20.48	38.65	919.83	0.96	6.38	2.50025e-09	FALSE
ENSG00000203697.12	CAPN8	0.1	5.24	84.12	5.56	6.38	2.53649e-09	TRUE
ENSG00000105953.15	OGDH	37.81	52.91	7274.67	0.52	6.37	2.66188e-09	FALSE
ENSG00000124098.10	FAM210B	4.92	1.55	280.24	-1.62	-6.37	2.71791e-09	FALSE
ENSG00000135925.9	WNT10A	6.91	13.86	761.63	1.04	6.37	2.65786e-09	FALSE
ENSG00000152413.15	HOMER1	1.56	3.48	565.67	1.19	6.37	2.69961e-09	FALSE
ENSG00000167670.16	CHAF1A	12.94	19.3	1964.24	0.61	6.37	2.69961e-09	FALSE
ENSG00000171813.14	PWWP2B	0.3	2.96	190.01	3.32	6.37	2.65599e-09	FALSE
ENSG00000109519.13	GRPEL1	19.09	30.29	1513.84	0.71	6.36	2.91276e-09	FALSE
ENSG00000168421.13	RHOH	111.66	71.28	4943.23	-0.62	-6.36	2.99482e-09	FALSE
ENSG00000182362.14	YBEY	39.7	22.55	673.05	-0.78	-6.36	2.84208e-09	FALSE
ENSG00000204397.9	CARD16	84.9	21.41	617.99	-1.93	-6.36	2.98768e-09	FALSE
ENSG00000237520.1		24.09	3.72	78.96	-2.66	-6.36	2.98768e-09	FALSE
ENSG00000256229.8	ZNF486	2.04	0.76	158.34	-1.39	-6.36	2.8796e-09	FALSE
ENSG00000137752.24	CASP1	171.42	22.57	2394.13	-2.85	-6.35	3.04976e-09	FALSE
ENSG00000267322.2	SNHG22	1.21	11.62	63.88	3.32	6.35	3.04045e-09	FALSE
ENSG00000124207.17	CSE1L	28.38	44.65	5161.73	0.69	6.34	3.37971e-09	FALSE
ENSG00000198157.11	HMGN5	5.24	12.95	587.41	1.34	6.34	3.38308e-09	FALSE
ENSG00000211943.2	IGHV3-15	0	386.14	2017.31	26.65	6.34	3.382e-09	FALSE
ENSG00000064652.11	SNX24	0.54	3.7	98.72	2.87	6.33	3.50047e-09	FALSE
ENSG00000101849.18	TBL1X	4.14	11.14	1634.37	1.46	6.33	3.52674e-09	FALSE
ENSG00000122378.14	PRXL2A	27.04	17.21	1681.11	-0.61	-6.33	3.44388e-09	FALSE
ENSG00000130935.10	NOL11	33.3	49.94	3721.81	0.62	6.33	3.59845e-09	TRUE
ENSG00000165304.8	MELK	11.36	20.76	1470.19	0.91	6.33	3.40076e-09	FALSE
ENSG00000007968.7	E2F2	1.86	6.04	804.9	1.71	6.32	3.79474e-09	TRUE
ENSG00000108561.8	C1QBP	188.96	333.87	10334.4	0.86	6.32	3.77503e-09	FALSE
ENSG00000110080.20	ST3GAL4	0.58	2.12	94.36	1.89	6.32	3.71354e-09	FALSE
ENSG00000162923.17	WDR26	67.34	43.68	8586.27	-0.59	-6.32	3.74405e-09	FALSE
ENSG00000211666.2	IGLV2-14	0	477.87	2077.59	26.57	6.32	3.81522e-09	FALSE
ENSG00000095303.17	PTGS1	0.69	1.88	215.65	1.49	6.31	3.97132e-09	FALSE
ENSG00000163946.14	TASOR	62.51	44.91	6378.91	-0.44	-6.31	3.87522e-09	FALSE
ENSG00000170340.11	B3GNT2	155.65	79.46	10626.1	-0.94	-6.31	4.01435e-09	FALSE
ENSG00000175061.18	SNHG29	415.56	667.2	18407.3	0.72	6.31	4.01066e-09	FALSE
ENSG00000185621.11	LMLN	1.97	0.71	258.08	-1.45	-6.31	3.97259e-09	FALSE
ENSG00000267248.3		4.13	0.84	79.41	-2.27	-6.31	3.96245e-09	FALSE
ENSG00000270959.1	LPP-AS2	0.78	0.02	28.28	-5.14	-6.31	4.04752e-09	FALSE
ENSG00000283445.1		0.91	0.06	30.29	-4.07	-6.31	3.96245e-09	FALSE
ENSG00000144712.12	CAND2	4.36	1	346.86	-2.07	-6.3	4.17866e-09	FALSE
ENSG00000185527.12	PDE6G	30.58	11.96	354.27	-1.31	-6.3	4.17213e-09	FALSE
ENSG00000246985.8	SOCS2-AS1	6.18	1.82	172.07	-1.74	-6.3	4.21522e-09	FALSE
ENSG00000105085.11	MED26	18.35	12.27	1656.61	-0.55	-6.28	4.90008e-09	FALSE
ENSG00000150625.16	GPM6A	0.2	14.56	786.12	6.21	6.28	4.72104e-09	FALSE
ENSG00000173275.13	ZNF449	3.8	1.29	283.02	-1.54	-6.28	4.85063e-09	FALSE
ENSG00000247287.3		1.59	0.19	56.52	-3.04	-6.28	4.85063e-09	FALSE
ENSG00000272688.1		2.16	8.08	111.91	1.95	6.28	4.89995e-09	FALSE
ENSG00000026297.17	RNASET2	55.42	113.25	3888.42	1.08	6.27	5.18375e-09	FALSE
ENSG00000143375.15	CGN	4.96	1.13	439.92	-2.07	-6.27	5.09991e-09	FALSE
ENSG00000154473.18	BUB3	95.86	133.17	8059.49	0.51	6.27	4.97832e-09	FALSE
ENSG00000185155.12	MIXL1	0.12	1.42	59.53	3.68	6.27	5.15987e-09	FALSE
ENSG00000042088.14	TDP1	17.56	29.09	2032.46	0.77	6.26	5.23556e-09	FALSE
ENSG00000065911.13	MTHFD2	111.62	159.94	10112.8	0.55	6.26	5.24305e-09	FALSE
ENSG00000103479.17	RBL2	41.41	26.24	5693.56	-0.63	-6.26	5.28404e-09	FALSE
ENSG00000124783.14	SSR1	48.26	68.94	7699.77	0.55	6.26	5.23816e-09	FALSE
ENSG00000168824.14	NSG1	0.24	1.74	66.38	2.98	6.26	5.37775e-09	FALSE
ENSG00000196954.14	CASP4	31.3	50.51	1905.56	0.73	6.26	5.3475e-09	FALSE
ENSG00000278677.2	H2AC17	0.86	9.02	65.22	3.44	6.26	5.33237e-09	FALSE
ENSG00000013725.14	CD6	24.36	3.35	1099.19	-2.79	-6.25	5.60155e-09	FALSE
ENSG00000122642.11	FKBP9	6.61	3.5	446.71	-0.88	-6.25	5.56033e-09	FALSE
ENSG00000135316.19	SYNCRIP	68.3	91.98	11395.9	0.47	6.25	5.85856e-09	FALSE
ENSG00000153048.11	CARHSP1	18.73	34.24	1154.39	0.9	6.25	5.84652e-09	FALSE
ENSG00000175395.16	ZNF25	4.15	1.68	384.14	-1.29	-6.25	5.58403e-09	FALSE
ENSG00000187621.15	TCL6	0.08	0.8	50.77	3.39	6.25	5.66895e-09	FALSE
ENSG00000228649.9	SNHG26	2.48	6.01	231.26	1.3	6.25	5.57891e-09	TRUE
ENSG00000243696.5		1.75	0.68	169.98	-1.33	-6.25	5.57891e-09	FALSE
ENSG00000124575.7	H1-3	0.27	3.03	46.73	3.54	6.24	5.93832e-09	FALSE
ENSG00000132361.18	CLUH	33.52	49.52	6984.57	0.6	6.24	6.02978e-09	FALSE
ENSG00000137807.16	KIF23	8.31	15.55	1320.93	0.93	6.24	5.93832e-09	FALSE
ENSG00000204856.12	FAM216A	13.22	22.26	762.49	0.79	6.24	5.93108e-09	FALSE
ENSG00000219481.10	NBPF1	0.76	2.29	247.28	1.63	6.24	6.06893e-09	FALSE
ENSG00000089248.7	ERP29	73.61	120.89	5718.36	0.76	6.23	6.36414e-09	FALSE
ENSG00000136720.7	HS6ST1	3.65	6.05	836.39	0.76	6.23	6.432e-09	FALSE
ENSG00000141452.10	RMC1	32.74	63.29	2630.13	0.98	6.23	6.38529e-09	FALSE
ENSG00000155827.12	RNF20	23.05	15.96	2701.77	-0.5	-6.23	6.4394e-09	FALSE
ENSG00000106853.20	PTGR1	8.06	15.54	549.96	0.99	6.22	6.6776e-09	FALSE
ENSG00000112699.11	GMDS	11.26	22.68	1064.86	1.05	6.22	6.79778e-09	FALSE
ENSG00000112902.12	SEMA5A	0.06	0.28	73.11	2.51	6.22	6.93686e-09	FALSE
ENSG00000128590.5	DNAJB9	12.96	24.39	1574.11	0.95	6.22	6.95152e-09	FALSE
ENSG00000136153.20	LMO7	39.66	19.85	2372.19	-0.97	-6.22	6.76465e-09	FALSE
ENSG00000282033.1		9.83	2.1	109.79	-2.19	-6.22	6.97646e-09	FALSE
ENSG00000157212.19	PAXIP1	7.79	16.12	1895.21	1.07	6.21	7.25767e-09	TRUE
ENSG00000157227.14	MMP14	5.15	0.39	136.33	-3.72	-6.21	7.21131e-09	FALSE
ENSG00000163840.10	DTX3L	14.87	28.25	5263.3	0.95	6.21	7.40335e-09	FALSE
ENSG00000070718.12	AP3M2	50.12	21.86	3295.87	-1.17	-6.2	7.70305e-09	FALSE
ENSG00000072134.15	EPN2	1.34	3.1	303.83	1.23	6.2	7.74505e-09	FALSE
ENSG00000091129.21	NRCAM	90.26	25.84	7951.6	-1.79	-6.2	7.74505e-09	FALSE
ENSG00000152128.13	TMEM163	0.01	3.39	176.58	8.2	6.2	7.63175e-09	FALSE
ENSG00000152133.16	GPATCH11	10.61	17.15	2027.42	0.73	6.2	7.7081e-09	FALSE
ENSG00000154822.18	PLCL2	38.8	16.39	3718.37	-1.2	-6.2	7.57432e-09	FALSE
ENSG00000254995.4	STX16-NPEPL1	17.68	3.79	250.69	-2.19	-6.2	7.78105e-09	FALSE
ENSG00000261218.5		1.33	7.04	87.55	2.46	6.2	7.49736e-09	FALSE
ENSG00000064607.17	SUGP2	82.72	57.82	9670.46	-0.48	-6.19	8.05129e-09	FALSE
ENSG00000072858.11	SIDT1	37.57	20.32	3623.67	-0.86	-6.19	8.16246e-09	FALSE
ENSG00000099783.12	HNRNPM	135.38	196.88	13648.5	0.58	6.19	8.28014e-09	TRUE
ENSG00000111145.8	ELK3	7.03	4.29	784.82	-0.67	-6.19	8.37354e-09	FALSE
ENSG00000138801.9	PAPSS1	39.12	23.05	2317.42	-0.72	-6.19	7.9604e-09	FALSE
ENSG00000166341.9	DCHS1	0.56	0.1	98.12	-2.42	-6.19	8.18147e-09	FALSE
ENSG00000226816.3		1.78	0.14	55.82	-3.59	-6.19	8.29461e-09	FALSE
ENSG00000257913.2	DDN-AS1	0.75	5.66	166.73	2.93	6.19	8.01832e-09	FALSE
ENSG00000044574.9	HSPA5	159.04	352.55	33637.8	1.2	6.18	8.87913e-09	FALSE
ENSG00000119844.15	AFTPH	64.43	44.04	5755.54	-0.52	-6.18	8.86973e-09	FALSE
ENSG00000138083.5	SIX3	0.09	1.96	131.01	4.47	6.18	8.70603e-09	FALSE
ENSG00000144451.19	SPAG16	15.12	8.13	412.36	-0.86	-6.18	8.61337e-09	TRUE
ENSG00000154265.16	ABCA5	31.18	13.51	2846.64	-1.17	-6.18	8.7259e-09	FALSE
ENSG00000164045.12	CDC25A	5.82	10.39	1047.84	0.88	6.18	8.81587e-09	FALSE
ENSG00000085721.13	RRN3	30.89	21.73	3285.02	-0.47	-6.17	9.20935e-09	FALSE
ENSG00000102221.14	JADE3	23.27	2.65	1716.5	-3.14	-6.17	9.30269e-09	FALSE
ENSG00000121310.17	ECHDC2	84.53	17.57	1435.63	-2.25	-6.17	9.20935e-09	FALSE
ENSG00000204520.14	MICA	3.26	6.9	249.29	1.12	6.17	9.25573e-09	FALSE
ENSG00000096433.11	ITPR3	5.8	9.76	3023.23	0.78	6.16	9.65751e-09	FALSE
ENSG00000104643.10	MTMR9	6.14	3.72	1085.81	-0.69	-6.16	9.48595e-09	FALSE
ENSG00000143815.15	LBR	31.24	47.02	5315.15	0.62	6.16	9.78923e-09	FALSE
ENSG00000144792.9	ZNF660	5.7	0.26	373.72	-4.51	-6.16	9.61934e-09	FALSE
ENSG00000177096.9	PHETA2	4.46	2.04	226.99	-1.09	-6.16	9.99043e-09	FALSE
ENSG00000182621.18	PLCB1	0.09	2.5	172.19	4.93	6.16	9.81202e-09	TRUE
ENSG00000273117.1	INSIG1-DT	2.63	6.66	298.47	1.37	6.16	9.58363e-09	FALSE
ENSG00000111452.13	ADGRD1	5.03	1.08	257.03	-2.21	-6.15	1.04558e-08	FALSE
ENSG00000138018.18	SELENOI	5.41	8.04	2167.19	0.6	6.15	1.01441e-08	FALSE
ENSG00000138448.12	ITGAV	6.99	3.96	1082.05	-0.79	-6.15	1.00807e-08	FALSE
ENSG00000107242.20	PIP5K1B	17.95	11.38	1474.58	-0.63	-6.14	1.0885e-08	FALSE
ENSG00000110066.15	KMT5B	17	11.7	1694.08	-0.51	-6.14	1.07674e-08	FALSE
ENSG00000123545.6	NDUFAF4	22.09	43.45	980.62	1.02	6.14	1.09314e-08	FALSE
ENSG00000147649.10	MTDH	67.4	103.09	16522.2	0.65	6.14	1.0853e-08	FALSE
ENSG00000172366.20	MCRIP2	36.34	66.88	1862.16	0.92	6.14	1.11139e-08	FALSE
ENSG00000176225.15	RTTN	5.07	13.08	1642.52	1.39	6.14	1.10056e-08	FALSE
ENSG00000178149.17	DALRD3	27.29	15.77	1100.8	-0.76	-6.14	1.10052e-08	FALSE
ENSG00000183172.9	SMDT1	57.23	125.14	2136.76	1.18	6.14	1.07078e-08	FALSE
ENSG00000229809.9	ZNF688	28.32	15.25	682.88	-0.85	-6.14	1.10463e-08	FALSE
ENSG00000276141.4	WHAMMP3	4.2	1.46	181.48	-1.49	-6.14	1.07625e-08	FALSE
ENSG00000065970.9	FOXJ2	7.43	4.46	1136.8	-0.71	-6.13	1.16827e-08	FALSE
ENSG00000116815.16	CD58	84.83	54.06	2170.8	-0.61	-6.13	1.15858e-08	FALSE
ENSG00000170456.16	DENND5B	6.03	10.18	2082.9	0.79	6.13	1.15029e-08	FALSE
ENSG00000184014.9	DENND5A	74.68	47.64	7632.89	-0.61	-6.13	1.14343e-08	FALSE
ENSG00000242258.1	LINC00996	8.95	33.34	1497.93	1.96	6.13	1.18813e-08	FALSE
ENSG00000072310.18	SREBF1	8.1	27.04	2358.89	1.75	6.12	1.22081e-08	FALSE
ENSG00000130052.14	STARD8	0.62	0.08	43.25	-3	-6.12	1.26773e-08	FALSE
ENSG00000149292.17	TTC12	12.26	4.25	465.87	-1.48	-6.12	1.20594e-08	FALSE
ENSG00000166501.14	PRKCB	72.48	121.07	23135.1	0.77	6.12	1.22875e-08	FALSE
ENSG00000175354.20	PTPN2	28.21	44.26	2625.89	0.68	6.12	1.22727e-08	FALSE
ENSG00000181031.16	RPH3AL	3.8	0.78	74.61	-2.24	-6.12	1.2679e-08	FALSE
ENSG00000196584.3	XRCC2	3.12	4.95	795.26	0.7	6.12	1.22805e-08	FALSE
ENSG00000257594.4	GALNT4	3.52	1.94	512.59	-0.82	-6.12	1.22081e-08	FALSE
ENSG00000136141.15	LRCH1	32.87	16.32	3913.38	-0.99	-6.11	1.28255e-08	FALSE
ENSG00000174151.15	CYB561D1	5.88	3.19	711.24	-0.84	-6.11	1.28015e-08	FALSE
ENSG00000177105.10	RHOG	246.82	148.3	7701.49	-0.7	-6.11	1.28015e-08	FALSE
ENSG00000181163.14	NPM1	1023.43	1525.49	52023.5	0.61	6.11	1.32655e-08	FALSE
ENSG00000187650.4	VMAC	7.03	3.92	399.24	-0.81	-6.11	1.33436e-08	FALSE
ENSG00000225988.1	LAMP5-AS1	1.54	0.04	36.3	-5.46	-6.11	1.33557e-08	FALSE
ENSG00000095637.23	SORBS1	1.2	0.26	79.86	-2.2	-6.1	1.34768e-08	FALSE
ENSG00000104450.13	SPAG1	19.36	13.23	1745.03	-0.52	-6.1	1.38318e-08	FALSE
ENSG00000160271.16	RALGDS	38.66	23.18	3118.62	-0.71	-6.1	1.34911e-08	FALSE
ENSG00000172183.16	ISG20	48.16	157.46	3622.96	1.73	6.1	1.37536e-08	FALSE
ENSG00000187775.17	DNAH17	0.71	2.05	295.74	1.56	6.1	1.35756e-08	FALSE
ENSG00000198727.2	MT-CYB	5416	2389.82	124088	-1.14	-6.1	1.39928e-08	FALSE
ENSG00000067596.12	DHX8	29.74	20.23	3624.4	-0.52	-6.09	1.43258e-08	FALSE
ENSG00000131504.17	DIAPH1	84.22	107.29	13285.3	0.39	6.09	1.51236e-08	TRUE
ENSG00000133935.7	ERG28	24.65	39.34	2916.97	0.71	6.09	1.48463e-08	FALSE
ENSG00000134824.14	FADS2	118.56	218.17	19751	0.91	6.09	1.47814e-08	FALSE
ENSG00000168538.16	TRAPPC11	24.54	15.64	2594.74	-0.62	-6.09	1.43017e-08	TRUE
ENSG00000095585.17	BLNK	90.73	135.92	7307.04	0.61	6.08	1.60334e-08	FALSE
ENSG00000171310.11	CHST11	8.19	13.63	2302.79	0.78	6.08	1.55872e-08	FALSE
ENSG00000183060.16	LYSMD4	5.7	2.8	355.81	-0.99	-6.08	1.53545e-08	FALSE
ENSG00000257093.7	DENND11	30.3	17.5	6180.21	-0.76	-6.08	1.52051e-08	FALSE
ENSG00000272884.1		0.94	0.18	93.15	-2.31	-6.08	1.57896e-08	FALSE
ENSG00000078237.7	TIGAR	12.12	4.76	1568.46	-1.3	-6.07	1.68872e-08	FALSE
ENSG00000082293.13	COL19A1	8.88	5.08	1183.08	-0.77	-6.07	1.6402e-08	FALSE
ENSG00000116688.18	MFN2	84.72	52.58	7538.05	-0.65	-6.07	1.62838e-08	FALSE
ENSG00000174483.20	BBS1	17.76	9.15	1142.66	-0.93	-6.07	1.66306e-08	FALSE
ENSG00000185900.11	POMK	2.26	4.13	698.46	0.91	6.07	1.63453e-08	FALSE
ENSG00000197238.5	H4C11	14.49	49.95	239.71	1.82	6.07	1.63469e-08	FALSE
ENSG00000273983.1	H3C8	0.12	1.08	68.32	3.33	6.07	1.64822e-08	FALSE
ENSG00000004864.14	SLC25A13	7.84	12.04	898.34	0.66	6.06	1.77244e-08	FALSE
ENSG00000044115.21	CTNNA1	55.98	73.92	7410.44	0.44	6.06	1.7013e-08	FALSE
ENSG00000050327.15	ARHGEF5	5.88	9.74	1143.13	0.76	6.06	1.75563e-08	FALSE
ENSG00000123552.18	USP45	6.1	10.61	958.52	0.83	6.06	1.7741e-08	FALSE
ENSG00000155849.16	ELMO1	34.09	61.5	4347.29	0.88	6.06	1.78903e-08	FALSE
ENSG00000185246.18	PRPF39	24.66	17.44	2191.81	-0.46	-6.06	1.72203e-08	FALSE
ENSG00000206127.11	GOLGA8O	0.72	0.17	70.14	-2.04	-6.06	1.7013e-08	FALSE
ENSG00000236144.8	TMEM147-AS1	20.16	9.79	1384.06	-1.02	-6.06	1.78693e-08	FALSE
ENSG00000260804.3	LINC01963	3.68	1.73	279.32	-1.05	-6.06	1.78903e-08	FALSE
ENSG00000279208.1		3.5	0.45	31.44	-2.92	-6.06	1.73009e-08	FALSE
ENSG00000101439.9	CST3	44.63	73.6	1471.39	0.75	6.05	1.88668e-08	FALSE
ENSG00000160588.10	MPZL3	1.02	3.06	345.74	1.6	6.05	1.89713e-08	FALSE
ENSG00000077152.11	UBE2T	16.7	29.34	673.9	0.85	6.04	1.98366e-08	FALSE
ENSG00000106105.15	GARS1	59.62	126.64	9068.79	1.11	6.04	1.96841e-08	TRUE
ENSG00000125266.8	EFNB2	0.02	0.4	45.12	4.51	6.04	1.95708e-08	FALSE
ENSG00000183814.16	LIN9	1.4	3	271.13	1.14	6.04	1.96841e-08	FALSE
ENSG00000196747.4	H2AC13	0.98	8.27	63.97	3.11	6.04	1.98366e-08	FALSE
ENSG00000197497.11	ZNF665	6.03	2.1	116.29	-1.49	-6.04	1.99752e-08	FALSE
ENSG00000273824.1		4.3	1.11	101.73	-1.91	-6.04	1.99311e-08	FALSE
ENSG00000096872.17	IFT74	19.52	10.26	797.96	-0.9	-6.03	2.04963e-08	TRUE
ENSG00000103365.15	GGA2	83.92	47.59	9764.82	-0.78	-6.03	2.05347e-08	FALSE
ENSG00000136960.13	ENPP2	0.4	3.23	223.38	3.03	6.03	2.04682e-08	FALSE
ENSG00000142224.17	IL19	2.18	9.45	745.89	2.18	6.03	2.08777e-08	FALSE
ENSG00000172638.13	EFEMP2	7.04	1.69	154.86	-2.05	-6.03	2.05347e-08	FALSE
ENSG00000246582.3		0.04	3.62	107.5	6.5	6.03	2.09956e-08	FALSE
ENSG00000161179.14	YDJC	19.65	33.01	1337.52	0.79	6.02	2.20976e-08	FALSE
ENSG00000105928.16	GSDME	139.52	74.25	7428.78	-0.87	-6.01	2.3786e-08	FALSE
ENSG00000113971.21	NPHP3	7.45	2.8	502.73	-1.36	-6.01	2.35503e-08	FALSE
ENSG00000135900.4	MRPL44	29.98	40.32	2167.97	0.46	6.01	2.36412e-08	FALSE
ENSG00000154124.5	OTULIN	32.26	16.94	3877.59	-0.89	-6.01	2.35874e-08	FALSE
ENSG00000163002.13	NUP35	7.5	13.76	491.35	0.91	6.01	2.36948e-08	FALSE
ENSG00000173212.5	MAB21L3	0.01	3.41	468.61	8.36	6.01	2.37869e-08	FALSE
ENSG00000175197.13	DDIT3	11.39	21.5	489.27	0.95	6.01	2.39056e-08	FALSE
ENSG00000275713.2	H2BC9	0.48	1.85	103.1	1.98	6.01	2.38804e-08	FALSE
ENSG00000072954.7	TMEM38A	22.48	14.62	1468.33	-0.58	-6	2.53012e-08	FALSE
ENSG00000091436.17	MAP3K20	28.58	6.95	3249.27	-1.98	-6	2.50947e-08	FALSE
ENSG00000102007.11	PLP2	56.91	104.99	3107.93	0.92	6	2.45887e-08	FALSE
ENSG00000131398.15	KCNC3	12.18	3.19	1106.54	-1.92	-6	2.4755e-08	FALSE
ENSG00000182957.16	SPATA13	18.86	10.36	2958.84	-0.84	-6	2.54984e-08	FALSE
ENSG00000248527.1	MTATP6P1	1137.71	596.99	13965.4	-0.89	-6	2.52125e-08	FALSE
ENSG00000251301.7	LINC02384	46.46	13.98	622.5	-1.69	-6	2.44148e-08	FALSE
ENSG00000121104.8	FAM117A	20.7	30.64	2068.96	0.6	5.99	2.70321e-08	FALSE
ENSG00000143797.12	MBOAT2	31.7	8.43	1495.49	-1.89	-5.99	2.62515e-08	FALSE
ENSG00000160094.15	ZNF362	23.5	10.72	1361.31	-1.09	-5.99	2.67008e-08	FALSE
ENSG00000171492.14	LRRC8D	10.1	15.79	1606.68	0.67	5.99	2.6824e-08	FALSE
ENSG00000125430.9	HS3ST3B1	0	1.28	160.53	7.59	5.98	2.81012e-08	FALSE
ENSG00000163535.18	SGO2	4.93	7.36	1010.89	0.61	5.98	2.79686e-08	FALSE
ENSG00000172780.17	RAB43	13.83	7.37	1313.89	-0.87	-5.98	2.81149e-08	FALSE
ENSG00000109606.13	DHX15	73.02	95.8	8169.49	0.43	5.97	3.00015e-08	FALSE
ENSG00000137177.20	KIF13A	3.1	6.24	938.12	1.04	5.97	2.9053e-08	FALSE
ENSG00000171943.12	SRGAP2C	0.64	1.66	301.51	1.4	5.97	2.97043e-08	FALSE
ENSG00000240972.2	MIF	788.46	1255.7	14161.6	0.71	5.97	2.9053e-08	FALSE
ENSG00000258572.1		2.3	16.48	369.23	2.9	5.97	2.98754e-08	FALSE
ENSG00000065615.14	CYB5R4	9.19	15.1	1491.9	0.75	5.96	3.15119e-08	FALSE
ENSG00000100528.12	CNIH1	44.74	78.88	2441.04	0.86	5.96	3.05063e-08	FALSE
ENSG00000115808.12	STRN	8.53	4.63	2455.23	-0.85	-5.96	3.1647e-08	FALSE
ENSG00000132680.11	KHDC4	47.9	31.66	3613.58	-0.56	-5.96	3.12947e-08	FALSE
ENSG00000144560.15	VGLL4	9.8	21.18	2074.75	1.15	5.96	3.21971e-08	FALSE
ENSG00000152253.9	SPC25	5.03	11.51	356.62	1.23	5.96	3.16233e-08	FALSE
ENSG00000178188.15	SH2B1	40.49	28.2	3162.25	-0.48	-5.96	3.17928e-08	FALSE
ENSG00000137070.18	IL11RA	8.16	3.79	279.87	-1.07	-5.95	3.3232e-08	FALSE
ENSG00000160789.24	LMNA	289.82	154.78	14889.8	-0.86	-5.95	3.29218e-08	FALSE
ENSG00000242114.6	MTFP1	29.94	52.65	1509.63	0.86	5.95	3.33931e-08	FALSE
ENSG00000070087.14	PFN2	35.88	25.35	1941.38	-0.47	-5.94	3.59991e-08	FALSE
ENSG00000079277.22	MKNK1	26.38	15.81	1367.13	-0.7	-5.94	3.42897e-08	FALSE
ENSG00000125746.18	EML2	86.39	63	3840.34	-0.42	-5.94	3.5969e-08	TRUE
ENSG00000144655.15	CSRNP1	22.62	13.64	1966.69	-0.69	-5.94	3.47171e-08	FALSE
ENSG00000146674.16	IGFBP3	1.8	0.33	72.26	-2.44	-5.94	3.48036e-08	FALSE
ENSG00000162755.14	KLHDC9	9.35	3.98	169.22	-1.2	-5.94	3.58825e-08	FALSE
ENSG00000185379.21	RAD51D	17.55	9.73	1727.31	-0.81	-5.94	3.48036e-08	FALSE
ENSG00000235989.4	MORC2-AS1	0.06	1.34	56.89	4.46	5.94	3.61693e-08	FALSE
ENSG00000102901.13	CENPT	34.16	20.38	1596.58	-0.71	-5.93	3.71119e-08	FALSE
ENSG00000167202.12	TBC1D2B	28.53	16.03	3789.68	-0.79	-5.93	3.74397e-08	FALSE
ENSG00000176160.11	HSF5	1.08	0.25	82.68	-2.05	-5.93	3.69067e-08	FALSE
ENSG00000187840.5	EIF4EBP1	17.06	55.97	1022.7	1.73	5.93	3.70906e-08	FALSE
ENSG00000198001.14	IRAK4	26.32	15.28	2135.6	-0.76	-5.93	3.72025e-08	FALSE
ENSG00000023909.10	GCLM	3.5	7.3	880.8	1.1	5.92	3.95043e-08	FALSE
ENSG00000051341.15	POLQ	2.1	3.73	871.5	0.87	5.92	3.89511e-08	FALSE
ENSG00000055211.14	GINM1	60.81	40.56	3257.94	-0.55	-5.92	3.85654e-08	FALSE
ENSG00000130021.15	PUDP	9.96	30.36	1786.87	1.66	5.92	3.95043e-08	FALSE
ENSG00000149418.11	ST14	0.05	0.73	58.48	3.84	5.92	3.89586e-08	FALSE
ENSG00000157064.11	NMNAT2	9.28	0.41	393.59	-4.47	-5.92	3.87552e-08	FALSE
ENSG00000162804.14	SNED1	0.01	2.01	78.02	7.95	5.92	3.92624e-08	FALSE
ENSG00000169860.7	P2RY1	0.01	1.04	167.28	5.84	5.92	3.93072e-08	FALSE
ENSG00000270164.1	LINC01480	11.48	65.4	908.09	2.58	5.92	3.96336e-08	FALSE
ENSG00000135077.9	HAVCR2	79.44	11.85	2483.65	-2.68	-5.91	4.1798e-08	FALSE
ENSG00000204138.13	PHACTR4	9.2	13.46	1703.22	0.58	5.91	4.06364e-08	FALSE
ENSG00000043591.6	ADRB1	0.32	1.32	111.75	2.08	5.9	4.38403e-08	FALSE
ENSG00000086712.13	TXLNG	10.09	14.74	2076.64	0.58	5.9	4.41642e-08	FALSE
ENSG00000103222.20	ABCC1	12.87	20.59	3142.59	0.71	5.9	4.37416e-08	FALSE
ENSG00000204130.14	RUFY2	4.72	2.67	411.91	-0.79	-5.9	4.34529e-08	FALSE
ENSG00000269378.1	ITGB1P1	21.91	4.28	150.9	-2.34	-5.9	4.51409e-08	FALSE
ENSG00000095370.20	SH2D3C	12.01	20.98	1983.79	0.83	5.89	4.65614e-08	FALSE
ENSG00000136718.10	IMP4	72.38	110.7	4404.71	0.65	5.89	4.66824e-08	FALSE
ENSG00000160447.7	PKN3	3.85	6.46	703.07	0.79	5.89	4.65142e-08	FALSE
ENSG00000167861.16	HID1	0.41	1.98	125.67	2.37	5.89	4.76973e-08	FALSE
ENSG00000172667.11	ZMAT3	87.74	50.69	19601.5	-0.76	-5.89	4.73222e-08	FALSE
ENSG00000185745.10	IFIT1	5.46	13.05	1725.59	1.29	5.89	4.73222e-08	FALSE
ENSG00000186660.15	ZFP91	17.89	25.24	5101.51	0.53	5.89	4.56466e-08	FALSE
ENSG00000203867.8	RBM20	1.11	0.19	118.1	-2.54	-5.89	4.81134e-08	FALSE
ENSG00000116874.12	WARS2	6.21	9.99	888.04	0.72	5.88	4.8732e-08	FALSE
ENSG00000153936.17	HS2ST1	10.96	16.62	3505.73	0.63	5.88	5.05135e-08	FALSE
ENSG00000158710.15	TAGLN2	571.62	366.03	19922.7	-0.6	-5.88	4.8712e-08	FALSE
ENSG00000176490.5	DIRAS1	0.18	0.98	79.05	2.55	5.88	4.99936e-08	FALSE
ENSG00000254431.1		3.78	0.03	24.74	-7.16	-5.88	4.89555e-08	FALSE
ENSG00000260920.2		1.14	2.82	201.85	1.33	5.88	5.02106e-08	FALSE
ENSG00000106993.12	CDC37L1	13.81	7.88	826.81	-0.77	-5.87	5.35986e-08	FALSE
ENSG00000137285.11	TUBB2B	26.8	46.89	2776.57	0.85	5.87	5.37411e-08	FALSE
ENSG00000167130.18	DOLPP1	5.19	8.94	588.43	0.82	5.87	5.33733e-08	FALSE
ENSG00000065600.13	PACC1	6.11	10.47	786.62	0.82	5.86	5.68647e-08	FALSE
ENSG00000072571.20	HMMR	14.92	22.62	1999.01	0.63	5.86	5.69139e-08	FALSE
ENSG00000120699.13	EXOSC8	34.85	50.09	1834.15	0.56	5.86	5.61059e-08	FALSE
ENSG00000137841.12	PLCB2	24.9	16.72	1922.4	-0.54	-5.86	5.45999e-08	TRUE
ENSG00000168904.15	LRRC28	28.12	17.03	1049.28	-0.69	-5.86	5.46234e-08	FALSE
ENSG00000198720.13	ANKRD13B	1.25	3.98	223.53	1.72	5.86	5.49231e-08	FALSE
ENSG00000197646.8	PDCD1LG2	10.79	3.9	544.47	-1.45	-5.85	5.73666e-08	FALSE
ENSG00000227403.2	LINC01806	5.08	8.41	532.79	0.76	5.85	5.89257e-08	FALSE
ENSG00000272501.1		0.25	2.25	164.43	3.19	5.85	5.79411e-08	FALSE
ENSG00000005100.13	DHX33	8.19	12.57	2118.82	0.65	5.84	6.28111e-08	FALSE
ENSG00000136104.21	RNASEH2B	28.23	50.16	1620.42	0.87	5.84	6.37258e-08	FALSE
ENSG00000158321.18	AUTS2	27.11	8.03	1935.11	-1.74	-5.84	6.12683e-08	FALSE
ENSG00000164920.9	OSR2	0.7	4.03	170.8	2.54	5.84	6.28111e-08	FALSE
ENSG00000204186.10	ZDBF2	7.7	3.46	1836.13	-1.11	-5.84	6.13309e-08	FALSE
ENSG00000281183.1	NPTN-IT1	3	0.73	121.62	-2.02	-5.84	6.28111e-08	FALSE
ENSG00000285948.1		3.47	0.52	120.23	-2.7	-5.84	6.32096e-08	FALSE
ENSG00000033327.13	GAB2	13.65	6.63	2005.71	-1	-5.83	6.63264e-08	FALSE
ENSG00000117748.10	RPA2	104.78	57.38	3900.92	-0.82	-5.83	6.59477e-08	FALSE
ENSG00000133794.20	ARNTL	15.18	9.24	931.69	-0.68	-5.83	6.52769e-08	FALSE
ENSG00000159335.18	PTMS	56.58	84.02	2649.61	0.61	5.83	6.5098e-08	FALSE
ENSG00000177030.18	DEAF1	21.16	36.75	1846.54	0.84	5.83	6.6504e-08	FALSE
ENSG00000266718.2		0.48	0.01	20.44	-6.3	-5.83	6.53911e-08	FALSE
ENSG00000092758.18	COL9A3	0.26	2.15	52.08	3.12	5.82	7.15938e-08	FALSE
ENSG00000105483.18	CARD8	51.9	34.12	4209.37	-0.57	-5.82	6.79169e-08	FALSE
ENSG00000120549.18	KIAA1217	5.34	0.76	501.48	-2.82	-5.82	7.16035e-08	FALSE
ENSG00000122952.17	ZWINT	22.65	43.74	2222	1	5.82	6.97587e-08	FALSE
ENSG00000149970.16	CNKSR2	0.47	1.6	180.13	1.82	5.82	6.79355e-08	FALSE
ENSG00000159063.14	ALG8	15.97	26.16	1202.91	0.75	5.82	7.06914e-08	TRUE
ENSG00000167280.17	ENGASE	19.13	10.37	1748.47	-0.85	-5.82	7.16035e-08	FALSE
ENSG00000179750.16	APOBEC3B	9.77	20.86	954.26	1.14	5.82	7.0905e-08	FALSE
ENSG00000000938.13	FGR	98.56	127.33	9437.87	0.4	5.81	7.50049e-08	FALSE
ENSG00000104689.10	TNFRSF10A	0.25	4.8	307.68	4.24	5.81	7.35707e-08	FALSE
ENSG00000119906.13	SLF2	18.83	8.72	2540.69	-1.09	-5.81	7.53173e-08	FALSE
ENSG00000151883.19	PARP8	41.05	20.56	3221.9	-0.98	-5.81	7.41348e-08	FALSE
ENSG00000232591.2	LINC02642	0.22	1.31	70.95	2.61	5.81	7.27988e-08	FALSE
ENSG00000115310.18	RTN4	116.53	76.16	7346.58	-0.57	-5.8	7.97298e-08	FALSE
ENSG00000144040.13	SFXN5	7.76	2.51	519.76	-1.58	-5.8	7.6485e-08	FALSE
ENSG00000213988.11	ZNF90	2.14	0.6	96.5	-1.78	-5.8	7.85114e-08	FALSE
ENSG00000237886.1	NALT1	7.58	1.27	49.59	-2.53	-5.8	7.85323e-08	FALSE
ENSG00000254101.7	LINC02055	8.28	0.36	116.59	-4.45	-5.8	7.66126e-08	FALSE
ENSG00000288649.2	ACTL10	0.94	2.85	121.88	1.63	5.8	7.82699e-08	FALSE
ENSG00000068137.15	PLEKHH3	11.32	21.45	1514.35	0.97	5.79	8.39402e-08	FALSE
ENSG00000121486.12	TRMT1L	19.5	13.51	2405.7	-0.49	-5.79	8.31357e-08	FALSE
ENSG00000134884.15	ARGLU1	113.82	75.32	12117.6	-0.56	-5.79	8.35109e-08	FALSE
ENSG00000135778.12	NTPCR	45.26	23.18	1276.41	-0.92	-5.79	8.06641e-08	FALSE
ENSG00000175262.14	C1orf127	0.04	0.69	41.79	4.49	5.79	8.13223e-08	FALSE
ENSG00000186395.9	KRT10	7.14	12.23	815.5	0.82	5.79	8.06641e-08	FALSE
ENSG00000279943.1	FLJ38576	0.02	0.62	37.58	4.84	5.79	8.43331e-08	FALSE
ENSG00000111859.17	NEDD9	57.28	27.64	4891.39	-1.01	-5.78	8.60833e-08	FALSE
ENSG00000162552.15	WNT4	3.04	0.39	100.08	-2.93	-5.78	8.52647e-08	FALSE
ENSG00000170006.12	TMEM154	6.02	12.02	2306.41	1.02	5.78	8.91074e-08	FALSE
ENSG00000276966.2	H4C5	0.24	1.31	48.57	2.47	5.78	8.7262e-08	FALSE
ENSG00000116299.17	ELAPOR1	0.04	0.57	47.05	3.99	5.77	9.26881e-08	FALSE
ENSG00000177663.14	IL17RA	1.11	3.04	615.87	1.48	5.77	9.35457e-08	FALSE
ENSG00000196126.11	HLA-DRB1	85.59	219.64	7128.25	1.42	5.77	9.34927e-08	FALSE
ENSG00000240184.7	PCDHGC3	9.16	18.1	1858	1.03	5.77	9.01789e-08	FALSE
ENSG00000106605.11	BLVRA	141.18	62.77	2729.14	-1.12	-5.76	9.63261e-08	FALSE
ENSG00000120162.10	MOB3B	0.48	1.87	362.44	2.02	5.76	9.6207e-08	FALSE
ENSG00000145901.16	TNIP1	503.2	320.95	35590.2	-0.61	-5.76	9.7939e-08	FALSE
ENSG00000166780.11	BMERB1	3.5	0.42	70.9	-3.14	-5.76	9.63261e-08	FALSE
ENSG00000196704.14	AMZ2	84.96	59.21	3202.12	-0.48	-5.76	9.92159e-08	FALSE
ENSG00000215788.11	TNFRSF25	3.77	0.32	70.19	-3.56	-5.76	9.6207e-08	FALSE
ENSG00000126457.22	PRMT1	249.54	373.46	14581.2	0.62	5.75	1.03839e-07	TRUE
ENSG00000158769.18	F11R	70.83	23.52	5810.7	-1.54	-5.75	1.02371e-07	FALSE
ENSG00000171817.17	ZNF540	2.61	0.74	139.52	-1.79	-5.75	1.00736e-07	FALSE
ENSG00000179922.6	ZNF784	0.83	2.39	133.26	1.57	5.75	1.06023e-07	FALSE
ENSG00000127191.18	TRAF2	13.86	24.34	1555.17	0.85	5.74	1.0977e-07	FALSE
ENSG00000135723.14	FHOD1	57.08	29.59	3759.64	-0.9	-5.74	1.07421e-07	FALSE
ENSG00000139269.3	INHBE	0.11	3.48	176.14	5.07	5.74	1.06323e-07	FALSE
ENSG00000171100.15	MTM1	2.77	5.48	572.87	1.01	5.74	1.07377e-07	FALSE
ENSG00000185291.12	IL3RA	1.37	12.37	472.68	3.24	5.74	1.11439e-07	FALSE
ENSG00000113407.14	TARS1	99.28	135.36	9214.67	0.48	5.73	1.13222e-07	FALSE
ENSG00000137845.15	ADAM10	85.06	47.48	5214.95	-0.81	-5.73	1.16934e-07	FALSE
ENSG00000182389.20	CACNB4	2.65	5.29	1002.74	1.03	5.73	1.18004e-07	FALSE
ENSG00000196655.12	TRAPPC4	80.73	44.82	2044.41	-0.8	-5.73	1.16843e-07	FALSE
ENSG00000224939.1	LINC00184	1.22	0.09	37.82	-3.75	-5.73	1.1797e-07	FALSE
ENSG00000152192.8	POU4F1	0.02	0.3	36.24	4.19	5.72	1.20793e-07	FALSE
ENSG00000160209.19	PDXK	45.12	67.45	5381.48	0.62	5.72	1.20463e-07	FALSE
ENSG00000196295.12	GARS1-DT	66.97	24.72	2084.74	-1.42	-5.72	1.22899e-07	FALSE
ENSG00000215717.7	TMEM167B	30.58	21.11	2381.42	-0.5	-5.72	1.22956e-07	FALSE
ENSG00000065357.20	DGKA	79.28	41.36	2755.91	-0.9	-5.71	1.31194e-07	FALSE
ENSG00000070770.10	CSNK2A2	36.02	49.87	5149.24	0.51	5.71	1.30039e-07	FALSE
ENSG00000084636.18	COL16A1	8.03	1.24	306.92	-2.67	-5.71	1.32415e-07	FALSE
ENSG00000116478.12	HDAC1	81.67	127.9	7735.28	0.69	5.71	1.26079e-07	FALSE
ENSG00000160233.8	LRRC3	0.86	0.33	114.4	-1.34	-5.71	1.26106e-07	FALSE
ENSG00000166333.14	ILK	93.72	66.64	4339.5	-0.46	-5.71	1.31426e-07	FALSE
ENSG00000169129.15	AFAP1L2	78.83	0.72	3718.77	-6.68	-5.71	1.31426e-07	FALSE
ENSG00000075643.6	MOCOS	1.47	0.4	147.14	-1.85	-5.7	1.36251e-07	FALSE
ENSG00000090238.12	YPEL3	66.61	44.4	1438.99	-0.55	-5.7	1.34722e-07	FALSE
ENSG00000111906.18	HDDC2	20.14	31.93	1121.44	0.7	5.7	1.35279e-07	FALSE
ENSG00000114030.13	KPNA1	32.95	21.97	3504.58	-0.55	-5.7	1.34738e-07	FALSE
ENSG00000211644.3	IGLV1-51	0	3388.5	15057.6	16.98	5.7	1.38768e-07	FALSE
ENSG00000256660.7	CLEC12B	1	0	22.36	-7.21	-5.7	1.38762e-07	FALSE
ENSG00000164983.8	TMEM65	0.36	1.36	363.01	1.93	5.69	1.42599e-07	FALSE
ENSG00000166803.14	PCLAF	28.87	56.43	1583.25	1.01	5.69	1.46522e-07	FALSE
ENSG00000180758.12	GPR157	6.08	2.03	604.94	-1.56	-5.69	1.45014e-07	FALSE
ENSG00000196365.12	LONP1	50.32	79.57	6468.26	0.69	5.69	1.4744e-07	FALSE
ENSG00000203760.9	CENPW	11.11	23.39	422.69	1.12	5.69	1.47776e-07	FALSE
ENSG00000032444.17	PNPLA6	69.38	49.05	5024.88	-0.47	-5.68	1.52054e-07	FALSE
ENSG00000041802.11	LSG1	21.62	35.21	2699.71	0.73	5.68	1.51583e-07	TRUE
ENSG00000101938.15	CHRDL1	1.31	0.05	57.04	-4.72	-5.68	1.51024e-07	FALSE
ENSG00000126261.13	UBA2	54.85	74.12	5604.65	0.47	5.68	1.53481e-07	FALSE
ENSG00000128965.13	CHAC1	1.59	10.09	344.79	2.67	5.68	1.52531e-07	FALSE
ENSG00000271361.1	HTATSF1P2	2.2	7.65	93.53	1.83	5.68	1.54555e-07	FALSE
ENSG00000276791.1		0.86	3.15	288.74	1.89	5.68	1.56073e-07	FALSE
ENSG00000109133.13	TMEM33	14.47	22.74	1933.02	0.68	5.67	1.62457e-07	TRUE
ENSG00000112159.12	MDN1	8.01	13.49	3708.79	0.78	5.67	1.57883e-07	FALSE
ENSG00000120802.14	TMPO	54.56	80.36	9683.95	0.59	5.67	1.57935e-07	FALSE
ENSG00000133706.19	LARS1	24.2	36.8	4544.99	0.64	5.67	1.59512e-07	FALSE
ENSG00000135596.18	MICAL1	96.56	43.82	6915.66	-1.09	-5.67	1.60053e-07	FALSE
ENSG00000141429.14	GALNT1	35.17	24.03	4029.52	-0.52	-5.67	1.64533e-07	FALSE
ENSG00000141622.14	RNF165	0.03	0.76	71.76	5.33	5.67	1.64306e-07	FALSE
ENSG00000145284.12	SCD5	1.27	4.48	388.44	1.86	5.67	1.64633e-07	FALSE
ENSG00000146410.12	MTFR2	4.24	8.74	393.28	1.08	5.67	1.64801e-07	FALSE
ENSG00000160323.19	ADAMTS13	2.52	1.15	188.38	-1.1	-5.67	1.63336e-07	FALSE
ENSG00000184156.17	KCNQ3	0.26	0	18.42	-8.03	-5.67	1.58068e-07	FALSE
ENSG00000237440.9	ZNF737	8.81	2.96	812.33	-1.56	-5.67	1.6459e-07	FALSE
ENSG00000075151.23	EIF4G3	21.45	30.53	5167.39	0.54	5.66	1.67834e-07	TRUE
ENSG00000142784.16	WDTC1	39.78	26.96	5421.35	-0.53	-5.66	1.68917e-07	FALSE
ENSG00000159348.13	CYB5R1	24.55	14.12	927.29	-0.76	-5.66	1.69928e-07	FALSE
ENSG00000175832.13	ETV4	22.57	7.64	882.54	-1.55	-5.66	1.69458e-07	FALSE
ENSG00000006025.12	OSBPL7	10.65	6.68	979.1	-0.64	-5.65	1.74545e-07	FALSE
ENSG00000104957.14	CCDC130	45.88	31.24	1664.66	-0.52	-5.65	1.77856e-07	FALSE
ENSG00000126804.14	ZBTB1	20.55	28.18	3438.37	0.49	5.65	1.75356e-07	FALSE
ENSG00000127328.22	RAB3IP	8.84	15.61	931.84	0.86	5.65	1.75534e-07	FALSE
ENSG00000145365.11	TIFA	130.93	75.03	6865.19	-0.76	-5.65	1.81663e-07	FALSE
ENSG00000154065.17	ANKRD29	0.04	2.93	127.18	6.2	5.65	1.81038e-07	FALSE
ENSG00000164649.20	CDCA7L	10.98	22.48	1450.77	1.06	5.65	1.81663e-07	FALSE
ENSG00000237438.7	CECR7	0	1.76	74.42	8.75	5.65	1.81843e-07	FALSE
ENSG00000241852.10	C8orf58	6.84	2.8	256.97	-1.26	-5.65	1.74835e-07	FALSE
ENSG00000055732.13	MCOLN3	6.34	2.15	356.68	-1.54	-5.64	1.86706e-07	FALSE
ENSG00000083454.22	P2RX5	10.93	36.7	1554.77	1.76	5.64	1.89584e-07	FALSE
ENSG00000111237.19	VPS29	152.66	87.89	3027.88	-0.75	-5.64	1.9049e-07	FALSE
ENSG00000125835.19	SNRPB	175.02	279.85	8225.21	0.72	5.64	1.86706e-07	FALSE
ENSG00000126773.13	PCNX4	42.63	27.32	3592.76	-0.6	-5.64	1.84616e-07	FALSE
ENSG00000145569.6	OTULINL	1.86	0.27	173.24	-2.77	-5.64	1.91257e-07	FALSE
ENSG00000152495.11	CAMK4	40.26	26.1	3667.11	-0.59	-5.64	1.89558e-07	FALSE
ENSG00000170638.10	TRABD	51.22	67.54	5112.67	0.44	5.64	1.89228e-07	FALSE
ENSG00000212907.2	MT-ND4L	8108.54	4272.49	16349.9	-0.89	-5.64	1.91207e-07	FALSE
ENSG00000260077.1		3.63	0.96	98.95	-1.89	-5.64	1.85196e-07	FALSE
ENSG00000124608.5	AARS2	9.78	6.9	1409.45	-0.47	-5.63	1.94727e-07	FALSE
ENSG00000128951.14	DUT	66.46	112.38	3553.87	0.8	5.63	2.04366e-07	FALSE
ENSG00000160117.16	ANKLE1	2.2	9.84	688.42	2.23	5.63	1.96898e-07	FALSE
ENSG00000164430.17	CGAS	5.97	10.04	968.63	0.78	5.63	1.98886e-07	FALSE
ENSG00000173757.10	STAT5B	57.69	39.86	7600.61	-0.5	-5.63	1.99528e-07	FALSE
ENSG00000182712.16	CMC4	62.79	34.78	1147.18	-0.82	-5.63	2.03654e-07	FALSE
ENSG00000187736.13	NHEJ1	3.62	8.55	556.99	1.28	5.63	2.045e-07	FALSE
ENSG00000235823.3	OLMALINC	10.35	21.79	1136.97	1.1	5.63	1.94727e-07	FALSE
ENSG00000066855.16	MTFR1	4.39	8.61	578.64	1	5.62	2.07768e-07	FALSE
ENSG00000100721.11	TCL1A	43.03	105.66	3824.46	1.35	5.62	2.07241e-07	FALSE
ENSG00000105607.13	GCDH	18.07	28.16	1478.93	0.68	5.62	2.15396e-07	FALSE
ENSG00000107485.18	GATA3	1.61	10.63	792.23	2.79	5.62	2.12711e-07	FALSE
ENSG00000183087.15	GAS6	2.54	6.34	466.49	1.37	5.62	2.0865e-07	FALSE
ENSG00000224184.6	MIR3681HG	12.13	4.19	145.68	-1.5	-5.62	2.12949e-07	FALSE
ENSG00000266094.8	RASSF5	94.12	67.06	9856.42	-0.45	-5.62	2.13451e-07	FALSE
ENSG00000082212.13	ME2	44.2	59.52	5168.6	0.46	5.61	2.21435e-07	FALSE
ENSG00000089692.9	LAG3	0.11	1.3	55.56	3.56	5.61	2.22064e-07	FALSE
ENSG00000125618.18	PAX8	0	0.8	56.55	8.52	5.61	2.17666e-07	FALSE
ENSG00000138829.12	FBN2	0.64	0.04	54.45	-4.02	-5.61	2.23476e-07	FALSE
ENSG00000149782.13	PLCB3	2.64	5.55	707.04	1.09	5.61	2.21435e-07	TRUE
ENSG00000151725.12	CENPU	15.48	23.82	1409.01	0.66	5.61	2.17278e-07	FALSE
ENSG00000196305.19	IARS1	57.86	91.43	12580.6	0.69	5.61	2.17448e-07	FALSE
ENSG00000204344.15	STK19	20.48	12.27	611.13	-0.7	-5.61	2.17278e-07	FALSE
ENSG00000213638.6	ADAT3	3.82	8.82	390.39	1.25	5.61	2.21542e-07	FALSE
ENSG00000227345.9	PARG	18.9	13.22	2263.72	-0.48	-5.61	2.24706e-07	FALSE
ENSG00000241280.1		1.66	0.11	34.49	-3.95	-5.61	2.18826e-07	FALSE
ENSG00000111727.12	HCFC2	9.7	5.55	824.73	-0.77	-5.6	2.3216e-07	FALSE
ENSG00000160256.13	FAM207A	38.24	60.2	1377.84	0.69	5.6	2.38075e-07	FALSE
ENSG00000163482.12	STK36	24.13	13.38	1210.34	-0.82	-5.6	2.38075e-07	FALSE
ENSG00000177173.5	NAP1L4P1	11.89	3.42	229.31	-1.78	-5.6	2.29523e-07	FALSE
ENSG00000180644.8	PRF1	14.04	0.89	365.3	-3.91	-5.6	2.33504e-07	FALSE
ENSG00000251364.7		11.46	3.3	678.7	-1.78	-5.6	2.2919e-07	FALSE
ENSG00000280789.2	PAGR1	7.32	10.7	1408.35	0.58	5.6	2.31599e-07	FALSE
ENSG00000108559.12	NUP88	57.88	83.54	3318.04	0.56	5.59	2.49626e-07	FALSE
ENSG00000137968.16	SLC44A5	0.01	1.67	165.57	6.99	5.59	2.44328e-07	TRUE
ENSG00000241878.11	PISD	27.52	38.78	2513.32	0.53	5.59	2.42675e-07	FALSE
ENSG00000264739.1		0.12	0.78	43.84	2.74	5.59	2.51764e-07	FALSE
ENSG00000004660.15	CAMKK1	0.12	0.62	60.43	2.38	5.58	2.67343e-07	FALSE
ENSG00000089876.12	DHX32	20.92	10.96	1320.56	-0.91	-5.58	2.54878e-07	FALSE
ENSG00000092470.12	WDR76	9.54	14.7	1425.45	0.66	5.58	2.56292e-07	FALSE
ENSG00000158373.8	H2BC5	13.3	39.27	594.85	1.62	5.58	2.62341e-07	FALSE
ENSG00000244627.5	TPTEP2	25.36	11.18	321.59	-1.15	-5.58	2.62267e-07	FALSE
ENSG00000101986.12	ABCD1	7.09	3.13	570.44	-1.15	-5.57	2.72377e-07	FALSE
ENSG00000118432.13	CNR1	16.08	9.06	2564.69	-0.8	-5.57	2.79192e-07	FALSE
ENSG00000137574.11	TGS1	14.34	21.91	3048.45	0.64	5.57	2.77956e-07	TRUE
ENSG00000141384.13	TAF4B	2.71	4.71	734.77	0.83	5.57	2.72625e-07	FALSE
ENSG00000141385.11	AFG3L2	29.14	38.98	4181.81	0.46	5.57	2.72625e-07	FALSE
ENSG00000166839.17	ANKDD1A	5.58	2.92	331.73	-0.9	-5.57	2.72595e-07	FALSE
ENSG00000198431.16	TXNRD1	25.93	46.84	5565.43	0.9	5.57	2.80361e-07	FALSE
ENSG00000231609.7		3.29	0.03	23.27	-7.65	-5.57	2.80667e-07	FALSE
ENSG00000100577.19	GSTZ1	17.84	32.63	1059.74	0.91	5.56	2.92073e-07	FALSE
ENSG00000100644.17	HIF1A	67.06	46.04	7371.5	-0.51	-5.56	2.90819e-07	FALSE
ENSG00000129521.15	EGLN3	0	2.4	70.08	8.32	5.56	2.82815e-07	FALSE
ENSG00000138386.17	NAB1	18.35	10.9	1724.2	-0.71	-5.56	2.86076e-07	FALSE
ENSG00000167315.18	ACAA2	26.7	41.29	2220.03	0.66	5.56	2.82451e-07	FALSE
ENSG00000196074.13	SYCP2	1.06	0.07	57.03	-4.02	-5.56	2.92689e-07	FALSE
ENSG00000071655.18	MBD3	44.31	66.3	5064.42	0.62	5.55	3.03168e-07	FALSE
ENSG00000156299.13	TIAM1	4.47	0.6	325.78	-2.9	-5.55	3.08817e-07	FALSE
ENSG00000177875.5	CCDC184	1.84	0.36	70.1	-2.33	-5.55	3.04572e-07	FALSE
ENSG00000185201.17	IFITM2	125.58	303.92	3347.78	1.32	5.55	3.02174e-07	FALSE
ENSG00000197978.9	GOLGA6L9	3.86	1.58	584.15	-1.26	-5.55	3.13123e-07	FALSE
ENSG00000231346.5	LINC01160	18.42	5.32	230.89	-1.75	-5.55	3.13361e-07	FALSE
ENSG00000283537.2		0	1.03	37.4	8.41	5.55	3.1089e-07	FALSE
ENSG00000029153.14	ARNTL2	39.92	23.4	4656.91	-0.74	-5.54	3.29995e-07	FALSE
ENSG00000080298.16	RFX3	7.74	4.68	1511.82	-0.7	-5.54	3.14485e-07	FALSE
ENSG00000147889.18	CDKN2A	14.26	37.06	849.72	1.4	5.54	3.2142e-07	FALSE
ENSG00000184068.2	SREBF2-AS1	0.23	0.97	81.74	2.1	5.54	3.24527e-07	FALSE
ENSG00000286406.1		0.58	0.06	27.82	-3.21	-5.54	3.2627e-07	FALSE
ENSG00000105202.9	FBL	228.66	360.76	8483.55	0.7	5.53	3.33062e-07	FALSE
ENSG00000110583.13	NAA40	29.34	15.99	2515.19	-0.84	-5.53	3.375e-07	FALSE
ENSG00000135378.4	PRRG4	1.17	2.09	383.21	0.87	5.53	3.35523e-07	FALSE
ENSG00000141401.12	IMPA2	2.42	5.49	193.93	1.22	5.53	3.39267e-07	FALSE
ENSG00000225953.3	SATB2-AS1	1	0	17.22	-7.42	-5.53	3.43455e-07	FALSE
ENSG00000071051.14	NCK2	44.82	27.2	2868.56	-0.68	-5.52	3.69421e-07	FALSE
ENSG00000102572.15	STK24	43.03	75.53	6418.73	0.86	5.52	3.597e-07	FALSE
ENSG00000109062.12	SLC9A3R1	22.01	32.96	1972.96	0.62	5.52	3.55597e-07	FALSE
ENSG00000113269.14	RNF130	37.77	0.3	853.73	-7	-5.52	3.51846e-07	FALSE
ENSG00000131401.11	NAPSB	67.26	230.36	7411.22	1.84	5.52	3.59697e-07	FALSE
ENSG00000133246.12	PRAM1	2.24	0.14	41.33	-4.16	-5.52	3.61993e-07	FALSE
ENSG00000164733.22	CTSB	32.2	21.09	1858.55	-0.57	-5.52	3.6512e-07	FALSE
ENSG00000275342.5	PRAG1	35.81	20.21	4643.48	-0.8	-5.52	3.61231e-07	FALSE
ENSG00000279369.1		7.25	12.49	690.85	0.82	5.52	3.55697e-07	FALSE
ENSG00000108375.13	RNF43	0.24	2	200.48	3.03	5.51	3.81448e-07	FALSE
ENSG00000116171.19	SCP2	102.49	71.63	3678.22	-0.48	-5.51	3.73384e-07	FALSE
ENSG00000136628.18	EPRS1	45.42	64.19	7913.75	0.53	5.51	3.88829e-07	FALSE
ENSG00000138821.14	SLC39A8	43.04	28.85	3797.27	-0.54	-5.51	3.81448e-07	FALSE
ENSG00000148798.11	INA	0.76	2.48	232.03	1.72	5.51	3.78302e-07	FALSE
ENSG00000159658.15	EFCAB14	38.34	27.31	6960.77	-0.46	-5.51	3.798e-07	FALSE
ENSG00000176381.6	PRR18	17.86	3.67	640.01	-2.23	-5.51	3.81331e-07	FALSE
ENSG00000177426.22	TGIF1	3.47	7.54	252.11	1.16	5.51	3.69719e-07	FALSE
ENSG00000184897.6	H1-10	47.97	104.49	4418.7	1.15	5.51	3.88829e-07	FALSE
ENSG00000001561.7	ENPP4	38.97	13.7	3938.17	-1.45	-5.5	3.94693e-07	FALSE
ENSG00000010278.15	CD9	5.49	10.26	359.11	0.93	5.5	3.99802e-07	FALSE
ENSG00000101194.18	SLC17A9	22.91	34.98	2707.88	0.64	5.5	3.9859e-07	FALSE
ENSG00000120742.11	SERP1	106.03	140.71	11691.4	0.44	5.5	3.98398e-07	FALSE
ENSG00000135486.19	HNRNPA1	1154.92	1550.79	68148.2	0.46	5.5	4.00713e-07	FALSE
ENSG00000137628.18	DDX60	5.58	10.14	1946.71	0.89	5.5	3.9242e-07	FALSE
ENSG00000150347.17	ARID5B	1.89	5.22	1128.25	1.51	5.5	3.99802e-07	FALSE
ENSG00000184384.14	MAML2	18.56	9.81	3037.33	-0.89	-5.5	4.03747e-07	FALSE
ENSG00000287784.1		1.12	0	17.04	-7.36	-5.5	3.93587e-07	FALSE
ENSG00000132716.19	DCAF8	106.94	76.19	6788.25	-0.46	-5.49	4.2645e-07	FALSE
ENSG00000163898.10	LIPH	20.8	15.04	2460.06	-0.43	-5.49	4.15101e-07	FALSE
ENSG00000211772.11	TRBC2	79.84	27.66	950.06	-1.48	-5.49	4.14451e-07	FALSE
ENSG00000211949.3	IGHV3-23	0	19.07	98.22	9.71	5.49	4.11087e-07	FALSE
ENSG00000282600.2	IGHV3-69-1	0	51.33	158.85	23.11	5.49	4.11325e-07	FALSE
ENSG00000108061.12	SHOC2	51.93	34.8	5586.06	-0.55	-5.48	4.50038e-07	FALSE
ENSG00000122034.17	GTF3A	95.47	127.26	5543.58	0.45	5.48	4.41717e-07	FALSE
ENSG00000151012.13	SLC7A11	0.71	4.08	1049.66	2.52	5.48	4.39934e-07	FALSE
ENSG00000183337.18	BCOR	12.08	7.01	1752.04	-0.75	-5.48	4.50514e-07	FALSE
ENSG00000259674.1		0.28	12.42	185.44	5.45	5.48	4.40479e-07	FALSE
ENSG00000067369.14	TP53BP1	24.93	18	4068.2	-0.44	-5.47	4.68931e-07	FALSE
ENSG00000135720.13	DYNC1LI2	23.59	51.88	4881.56	1.16	5.47	4.77941e-07	TRUE
ENSG00000154721.15	JAM2	4.12	1.6	167.59	-1.32	-5.47	4.76092e-07	FALSE
ENSG00000164687.11	FABP5	53.8	253.01	3417.48	2.3	5.47	4.69858e-07	FALSE
ENSG00000164898.13	FMC1	4.98	12.39	284.26	1.36	5.47	4.66962e-07	FALSE
ENSG00000089127.15	OAS1	39.65	89.74	5188.38	1.2	5.46	4.96535e-07	FALSE
ENSG00000089737.17	DDX24	168.46	123.45	9064.82	-0.41	-5.46	4.97881e-07	FALSE
ENSG00000123095.6	BHLHE41	0.2	4.47	345.97	4.46	5.46	4.96637e-07	FALSE
ENSG00000143674.11	MAP3K21	0.04	0.32	42.23	3.28	5.46	4.8953e-07	FALSE
ENSG00000162924.15	REL	18.97	8.83	5262.99	-1.08	-5.46	5.07448e-07	FALSE
ENSG00000205903.7	ZNF316	16.14	11.02	3141.02	-0.52	-5.46	4.92549e-07	FALSE
ENSG00000256988.2		0.03	0.58	36.69	4.35	5.46	4.98766e-07	FALSE
ENSG00000274290.3	H2BC6	0.22	1.36	49.1	2.62	5.46	4.98321e-07	FALSE
ENSG00000104738.18	MCM4	53.05	71.16	7184.36	0.46	5.45	5.25344e-07	FALSE
ENSG00000119638.14	NEK9	71.36	48.17	8262.06	-0.53	-5.45	5.12985e-07	FALSE
ENSG00000103064.15	SLC7A6	50.26	32.38	6379.07	-0.6	-5.44	5.47768e-07	FALSE
ENSG00000104365.16	IKBKB	45.47	31.41	4600.05	-0.5	-5.44	5.54918e-07	FALSE
ENSG00000159399.10	HK2	7.12	13.93	2410.66	0.99	5.44	5.58011e-07	FALSE
ENSG00000161533.12	ACOX1	15.15	9.44	1994.21	-0.65	-5.44	5.57593e-07	FALSE
ENSG00000163795.14	ZNF513	29.12	16.84	1529.55	-0.75	-5.44	5.39041e-07	FALSE
ENSG00000196810.5	CTBP1-DT	6.76	10.28	920.4	0.64	5.44	5.4801e-07	FALSE
ENSG00000011454.18	RABGAP1	18.56	12.65	2540.07	-0.52	-5.43	5.78961e-07	FALSE
ENSG00000058335.16	RASGRF1	0.43	1.54	160.63	1.92	5.43	5.80144e-07	FALSE
ENSG00000084207.18	GSTP1	280.82	862.85	14036.7	1.68	5.43	5.70792e-07	FALSE
ENSG00000115318.12	LOXL3	29.88	16.04	2090.82	-0.85	-5.43	5.90231e-07	FALSE
ENSG00000122674.12	CCZ1	23.34	32.09	2440.18	0.5	5.43	5.72942e-07	FALSE
ENSG00000143603.19	KCNN3	7.64	16.44	3222.27	1.13	5.43	5.87997e-07	FALSE
ENSG00000157833.13	GAREM2	0.4	1.55	189.37	2.03	5.43	5.69208e-07	FALSE
ENSG00000172671.20	ZFAND4	4.62	8.72	599.76	0.95	5.43	5.75381e-07	FALSE
ENSG00000253686.2	LINC01484	0	1.29	63.62	9.16	5.43	5.72394e-07	FALSE
ENSG00000259316.12		26.67	53.33	301.23	1.03	5.43	5.74983e-07	FALSE
ENSG00000099785.11	MARCHF2	38.47	16.05	885.94	-1.21	-5.42	6.12697e-07	FALSE
ENSG00000122643.23	NT5C3A	39.69	73.81	2719.45	0.92	5.42	6.2506e-07	FALSE
ENSG00000123179.14	EBPL	21.32	33.15	728.7	0.67	5.42	6.09959e-07	FALSE
ENSG00000139625.13	MAP3K12	12.41	6.63	881.26	-0.87	-5.42	6.06961e-07	FALSE
ENSG00000188282.12	RUFY4	1.3	3.42	178.42	1.42	5.42	6.12931e-07	FALSE
ENSG00000204381.12	LAYN	20.95	0.05	467.89	-8.65	-5.42	5.96662e-07	FALSE
ENSG00000010404.18	IDS	61.67	43.04	10775.9	-0.49	-5.41	6.28023e-07	FALSE
ENSG00000048462.11	TNFRSF17	59.81	123.81	2671.61	1.08	5.41	6.29519e-07	FALSE
ENSG00000101782.15	RIOK3	50.57	33.22	4678.26	-0.57	-5.41	6.29519e-07	FALSE
ENSG00000102054.18	RBBP7	60.45	85.94	5546.27	0.55	5.41	6.29519e-07	FALSE
ENSG00000109113.20	RAB34	14.28	1.52	191.02	-3.21	-5.41	6.29519e-07	FALSE
ENSG00000134256.13	CD101	0.34	4.04	225.53	3.56	5.41	6.33028e-07	FALSE
ENSG00000169231.13	THBS3	6.24	3.38	356.42	-0.85	-5.41	6.48504e-07	FALSE
ENSG00000211978.2	IGHV5-78	2.7	22.74	47.09	3.13	5.41	6.28571e-07	FALSE
ENSG00000286030.2		0.52	4.5	58.07	3.18	5.41	6.48253e-07	FALSE
ENSG00000003756.17	RBM5	126.08	85.78	7392.37	-0.53	-5.4	6.84816e-07	FALSE
ENSG00000109736.15	MFSD10	112.94	63.31	4100.13	-0.79	-5.4	6.59866e-07	FALSE
ENSG00000115641.19	FHL2	3.78	1.16	99.13	-1.69	-5.4	6.88245e-07	FALSE
ENSG00000125821.13	DTD1	6.34	10.01	1317.25	0.7	5.4	6.83684e-07	FALSE
ENSG00000203883.7	SOX18	5.87	1.95	212.16	-1.57	-5.4	6.81403e-07	FALSE
ENSG00000276131.1		0.52	3.38	41.49	2.74	5.4	6.88245e-07	FALSE
ENSG00000120942.14	UBIAD1	6.47	10.94	1196.88	0.8	5.39	7.18115e-07	FALSE
ENSG00000141905.19	NFIC	10.57	19.3	2551.5	0.9	5.39	7.18115e-07	FALSE
ENSG00000165633.13	VSTM4	0.76	0.02	42.89	-5.2	-5.39	7.20602e-07	FALSE
ENSG00000172733.12	PURG	0.78	0.1	26.72	-2.97	-5.39	7.23776e-07	FALSE
ENSG00000178605.13	GTPBP6	15.75	23.66	1430.29	0.62	5.39	7.09369e-07	FALSE
ENSG00000213185.7	FAM24B	1.53	5.06	72.85	1.76	5.39	7.20602e-07	FALSE
ENSG00000080200.10	CRYBG3	1.5	2.95	780.3	1.01	5.38	7.61044e-07	FALSE
ENSG00000103811.18	CTSH	245.41	632.76	27955.3	1.42	5.38	7.59224e-07	FALSE
ENSG00000116918.15	TSNAX	42.74	27.32	3006.78	-0.61	-5.38	7.39314e-07	FALSE
ENSG00000130640.15	TUBGCP2	48.96	34.48	3950.3	-0.47	-5.38	7.3695e-07	FALSE
ENSG00000235303.1		0.68	0	15	-7.91	-5.38	7.47613e-07	FALSE
ENSG00000267100.1	ILF3-DT	6.36	15.77	887.85	1.33	5.38	7.59264e-07	FALSE
ENSG00000011201.12	ANOS1	2.08	0.15	163.41	-3.79	-5.37	8.05679e-07	FALSE
ENSG00000186871.7	ERCC6L	1.35	2.64	356	1	5.37	7.73351e-07	FALSE
ENSG00000250067.12	YJEFN3	5.1	2.69	321.17	-0.89	-5.37	7.76072e-07	FALSE
ENSG00000273559.5	CWC25	24.64	16.51	1553.79	-0.55	-5.37	7.73774e-07	FALSE
ENSG00000037757.14	MRI1	36.47	19.64	2000.68	-0.87	-5.36	8.24653e-07	FALSE
ENSG00000054219.11	LY75	81.04	49.12	11864.9	-0.69	-5.36	8.25526e-07	FALSE
ENSG00000079435.10	LIPE	7.1	14.52	700.8	1.07	5.36	8.36124e-07	FALSE
ENSG00000144136.11	SLC20A1	14.72	31.44	2815.82	1.14	5.36	8.42867e-07	FALSE
ENSG00000170667.15	RASA4B	30.88	12.12	1644.26	-1.3	-5.36	8.20466e-07	FALSE
ENSG00000173083.16	HPSE	0.09	0.58	61.8	2.86	5.36	8.55973e-07	FALSE
ENSG00000186814.14	ZSCAN30	21.74	11.2	1687.88	-0.93	-5.36	8.44295e-07	FALSE
ENSG00000103024.8	NME3	115.11	62.47	1986.05	-0.84	-5.35	8.7458e-07	FALSE
ENSG00000115841.21	RMDN2	9.11	4.32	379.91	-1.03	-5.35	8.86211e-07	FALSE
ENSG00000153879.9	CEBPG	9.21	17.21	1901.73	0.93	5.35	8.85109e-07	FALSE
ENSG00000161800.13	RACGAP1	16.61	25.55	2118.26	0.65	5.35	9.03953e-07	FALSE
ENSG00000167977.9	KCTD5	48.27	34.39	3446.94	-0.45	-5.35	8.62867e-07	FALSE
ENSG00000266338.6	NBPF15	17.97	10.61	1637.04	-0.73	-5.35	8.60783e-07	FALSE
ENSG00000054282.16	SDCCAG8	19.5	11.96	981.17	-0.68	-5.34	9.23646e-07	FALSE
ENSG00000109684.15	CLNK	16.06	0.56	899.28	-4.86	-5.34	9.11889e-07	FALSE
ENSG00000110888.17	CAPRIN2	13.41	5.6	818.53	-1.23	-5.34	9.11305e-07	FALSE
ENSG00000134070.5	IRAK2	10.37	5.05	873.54	-1.01	-5.34	9.11305e-07	FALSE
ENSG00000136048.14	DRAM1	24.07	37.58	3267.94	0.68	5.34	9.4859e-07	TRUE
ENSG00000169895.6	SYAP1	9.81	13.11	2784.54	0.45	5.34	9.4859e-07	FALSE
ENSG00000180879.14	SSR4	274.96	403.35	5911.41	0.59	5.34	9.41114e-07	FALSE
ENSG00000184305.15	CCSER1	0.14	1.94	87.61	3.92	5.34	9.36521e-07	FALSE
ENSG00000186369.10	LINC00643	1.1	0.05	24.16	-4.51	-5.34	9.25602e-07	FALSE
ENSG00000197705.10	KLHL14	1.97	0.89	200.47	-1.11	-5.34	9.39069e-07	FALSE
ENSG00000227671.4	ZNF731P	100.4	44.2	2063.13	-1.16	-5.34	9.37695e-07	FALSE
ENSG00000257167.2	TMPO-AS1	2.42	4.39	461.96	0.9	5.34	9.43458e-07	FALSE
ENSG00000258947.8	TUBB3	0.1	3.43	125.74	5.06	5.34	9.10753e-07	FALSE
ENSG00000112697.17	TMEM30A	82.24	54.6	10660.7	-0.55	-5.33	9.70543e-07	TRUE
ENSG00000135341.18	MAP3K7	25.02	17.76	3284.49	-0.46	-5.33	9.75954e-07	FALSE
ENSG00000143878.10	RHOB	2.96	10.33	672.74	1.81	5.33	9.50522e-07	FALSE
ENSG00000161055.4	SCGB3A1	11.88	1.34	50.51	-3.07	-5.33	9.80254e-07	FALSE
ENSG00000189007.16	ADAT2	14.29	6.57	1251.89	-1.1	-5.33	9.58803e-07	TRUE
ENSG00000233622.3	CYP2T1P	0.72	0.04	24.33	-4.05	-5.33	9.97043e-07	FALSE
ENSG00000258602.1	LINC01629	4.74	0.28	24.24	-4.01	-5.33	9.66463e-07	FALSE
ENSG00000071967.12	CYBRD1	42.34	22.02	4044.55	-0.9	-5.32	1.0024e-06	FALSE
ENSG00000104613.12	INTS10	16.78	30.52	1578.88	0.89	5.32	1.04802e-06	TRUE
ENSG00000134899.24	ERCC5	31.11	39.18	3690.44	0.37	5.32	1.0496e-06	TRUE
ENSG00000137494.14	ANKRD42	8.47	3.72	595.99	-1.14	-5.32	1.0496e-06	FALSE
ENSG00000171161.13	ZNF672	19.94	28.47	2847.34	0.55	5.32	1.03204e-06	FALSE
ENSG00000198520.12	ARMH1	2.58	13.94	180.85	2.51	5.32	1.01649e-06	TRUE
ENSG00000214999.3		0.26	1.39	63.78	2.46	5.32	1.02543e-06	FALSE
ENSG00000080546.13	SESN1	22.71	6.63	1149.18	-1.72	-5.31	1.07724e-06	FALSE
ENSG00000110063.10	DCPS	13.57	27.35	2017.21	1.06	5.31	1.10094e-06	FALSE
ENSG00000114054.14	PCCB	31.46	52.04	2934.74	0.77	5.31	1.06792e-06	FALSE
ENSG00000129128.13	SPCS3	35.69	51.65	7646.87	0.57	5.31	1.05856e-06	TRUE
ENSG00000178440.8	TIMM23B-AGAP6	7.11	3.54	541.09	-0.97	-5.31	1.1022e-06	FALSE
ENSG00000204147.11	ASAH2B	2.65	1.13	262.95	-1.21	-5.31	1.08741e-06	FALSE
ENSG00000205572.10	SERF1B	37.92	11.41	597.17	-1.72	-5.31	1.0747e-06	FALSE
ENSG00000257242.8	LINC01619	14.7	2.65	282.56	-2.46	-5.31	1.06342e-06	FALSE
ENSG00000137198.10	GMPR	4.47	14.62	499.4	1.72	5.3	1.12552e-06	FALSE
[truncated: 19,288 more rows]

## Sheet: Diff. Exp. of U12 genes
geneID	geneName	meanTPM_C	meanTPM_P	baseMean	log2FoldChange	stat	padj	U12
ENSG00000148408.13	CACNA1B	15.74	0.32	1939.56	-5.62	-28.08	6.40852e-170	TRUE
ENSG00000128791.12	TWSG1	68.19	33.37	6230.95	-1	-13.07	4.9101e-37	TRUE
ENSG00000163507.14	CIP2A	4.04	13.38	1210.21	1.76	13.07	5.47601e-37	TRUE
ENSG00000136237.19	RAPGEF5	0.01	3.08	493.71	7.92	12.8	1.61633e-35	TRUE
ENSG00000141837.22	CACNA1A	0.25	3.23	305.27	3.73	11.73	7.03659e-30	TRUE
ENSG00000141179.14	PCTP	34.94	8.66	1215.34	-1.98	-11.33	5.97988e-28	TRUE
ENSG00000133740.11	E2F5	10.2	25.44	1191.88	1.36	11.23	1.89016e-27	TRUE
ENSG00000256269.10	HMBS	13.95	34.62	1352.3	1.35	10.79	2.24328e-25	TRUE
ENSG00000143889.16	HNRNPLL	31.66	11.39	1681.87	-1.44	-10.28	4.15407e-23	TRUE
ENSG00000163958.14	ZDHHC19	10.99	0	97.42	-10.98	-9.95	1.14985e-21	TRUE
ENSG00000160695.15	VPS11	30.43	14.15	1859.86	-1.07	-9.84	3.23119e-21	TRUE
ENSG00000205918.9	PDPK2P	0.34	3.19	192.76	3.24	9.81	4.26521e-21	TRUE
ENSG00000155561.15	NUP205	28.05	47.05	5170.36	0.78	9.73	9.38291e-21	TRUE
ENSG00000134516.18	DOCK2	56.58	90.21	14381.1	0.71	9.23	1.02688e-18	TRUE
ENSG00000162654.9	GBP4	82.75	5.14	5865.49	-4	-8.94	1.29159e-17	TRUE
ENSG00000120158.12	RCL1	9.96	19.41	1156.2	1	8.93	1.48775e-17	TRUE
ENSG00000144134.19	RABL2A	18.41	8.21	531.49	-1.13	-8.37	1.63658e-15	TRUE
ENSG00000138346.15	DNA2	4.63	9.6	935.07	1.08	8.19	7.30574e-15	TRUE
ENSG00000136986.10	DERL1	21.48	35.31	3695.54	0.75	8.15	9.95507e-15	TRUE
ENSG00000141380.14	SS18	25.4	40	3552.08	0.69	8.12	1.1968e-14	TRUE
ENSG00000030066.13	NUP160	19.39	30.84	4870.65	0.71	8.11	1.33248e-14	TRUE
ENSG00000143494.16	VASH2	44.74	11.25	3004.04	-1.97	-8.09	1.58879e-14	TRUE
ENSG00000157388.20	CACNA1D	0.81	3.6	221.69	2.21	8.01	3.01376e-14	TRUE
ENSG00000145348.17	TBCK	12.93	7.16	974.9	-0.81	-7.96	4.15357e-14	TRUE
ENSG00000184205.14	TSPYL2	15.88	25.48	2054.08	0.72	7.93	5.39488e-14	TRUE
ENSG00000139734.19	DIAPH3	2.31	7.2	797.47	1.67	7.79	1.54695e-13	TRUE
ENSG00000198216.12	CACNA1E	10.21	4.76	2630.5	-1.06	-7.77	1.88257e-13	TRUE
ENSG00000204271.13	SPIN3	27.62	8.01	1687.43	-1.77	-7.75	2.13081e-13	TRUE
ENSG00000180891.13	CUEDC1	2.6	9.56	709.28	1.91	7.65	4.40054e-13	TRUE
ENSG00000069998.12	HDHD5	9.57	17.32	933	0.89	7.64	4.75007e-13	TRUE
ENSG00000114850.7	SSR3	77.92	152.59	9688.09	1	7.6	6.58161e-13	TRUE
ENSG00000104824.18	HNRNPL	241.72	331.92	18549.6	0.49	7.39	3.14195e-12	TRUE
ENSG00000180329.14	CCDC43	16.25	27.81	1472.96	0.81	7.38	3.27589e-12	TRUE
ENSG00000105983.23	LMBR1	12.59	21.9	1879.57	0.83	7.26	7.98676e-12	TRUE
ENSG00000183347.15	GBP6	11.45	0.02	677.25	-8.85	-7.19	1.23371e-11	TRUE
ENSG00000154358.23	OBSCN	0.18	2.01	249.32	3.62	7.16	1.53397e-11	TRUE
ENSG00000162852.14	CNST	9.12	26.18	3887.72	1.54	7.13	1.8529e-11	TRUE
ENSG00000188092.15	GPR89B	9.49	17.93	1236.04	0.95	7.12	2.06337e-11	TRUE
ENSG00000258461.5		4.2	1.79	356.39	-1.19	-7.11	2.20844e-11	TRUE
ENSG00000146433.10	TMEM181	9.38	4.68	1223.77	-0.97	-7.05	3.19021e-11	TRUE
ENSG00000162909.18	CAPN2	2.14	9.55	776.77	2.18	7.02	4.1073e-11	TRUE
ENSG00000186480.13	INSIG1	74.02	152.91	11759.4	1.07	6.98	5.29376e-11	TRUE
ENSG00000145740.19	SLC30A5	24.66	37.11	2865.86	0.62	6.9	8.90355e-11	TRUE
ENSG00000132155.13	RAF1	44.85	95.11	7159.1	1.11	6.84	1.3277e-10	TRUE
ENSG00000114573.10	ATP6V1A	17.43	26.87	4133.88	0.66	6.8	1.73729e-10	TRUE
ENSG00000161888.11	SPC24	5.74	10.96	557.75	0.97	6.8	1.79259e-10	TRUE
ENSG00000140199.13	SLC12A6	71.08	29.5	9186.7	-1.25	-6.79	1.85351e-10	TRUE
ENSG00000011485.15	PPP5C	37.33	71.86	3992.28	0.97	6.75	2.49295e-10	TRUE
ENSG00000086200.17	IPO11	8.8	13.01	1429.53	0.6	6.74	2.5472e-10	TRUE
ENSG00000163608.15	NEPRO	28.27	42.19	2684.42	0.61	6.61	5.9143e-10	TRUE
ENSG00000072849.11	DERL2	41.52	71.01	1955.9	0.81	6.55	8.69158e-10	TRUE
ENSG00000203697.12	CAPN8	0.1	5.24	84.12	5.56	6.38	2.53649e-09	TRUE
ENSG00000130935.10	NOL11	33.3	49.94	3721.81	0.62	6.33	3.59845e-09	TRUE
ENSG00000007968.7	E2F2	1.86	6.04	804.9	1.71	6.32	3.79474e-09	TRUE
ENSG00000228649.9	SNHG26	2.48	6.01	231.26	1.3	6.25	5.57891e-09	TRUE
ENSG00000157212.19	PAXIP1	7.79	16.12	1895.21	1.07	6.21	7.25767e-09	TRUE
ENSG00000099783.12	HNRNPM	135.38	196.88	13648.5	0.58	6.19	8.28014e-09	TRUE
ENSG00000144451.19	SPAG16	15.12	8.13	412.36	-0.86	-6.18	8.61337e-09	TRUE
ENSG00000182621.18	PLCB1	0.09	2.5	172.19	4.93	6.16	9.81202e-09	TRUE
ENSG00000131504.17	DIAPH1	84.22	107.29	13285.3	0.39	6.09	1.51236e-08	TRUE
ENSG00000168538.16	TRAPPC11	24.54	15.64	2594.74	-0.62	-6.09	1.43017e-08	TRUE
ENSG00000106105.15	GARS1	59.62	126.64	9068.79	1.11	6.04	1.96841e-08	TRUE
ENSG00000096872.17	IFT74	19.52	10.26	797.96	-0.9	-6.03	2.04963e-08	TRUE
ENSG00000125746.18	EML2	86.39	63	3840.34	-0.42	-5.94	3.5969e-08	TRUE
ENSG00000137841.12	PLCB2	24.9	16.72	1922.4	-0.54	-5.86	5.45999e-08	TRUE
ENSG00000159063.14	ALG8	15.97	26.16	1202.91	0.75	5.82	7.06914e-08	TRUE
ENSG00000126457.22	PRMT1	249.54	373.46	14581.2	0.62	5.75	1.03839e-07	TRUE
ENSG00000041802.11	LSG1	21.62	35.21	2699.71	0.73	5.68	1.51583e-07	TRUE
ENSG00000109133.13	TMEM33	14.47	22.74	1933.02	0.68	5.67	1.62457e-07	TRUE
ENSG00000075151.23	EIF4G3	21.45	30.53	5167.39	0.54	5.66	1.67834e-07	TRUE
ENSG00000149782.13	PLCB3	2.64	5.55	707.04	1.09	5.61	2.21435e-07	TRUE
ENSG00000137968.16	SLC44A5	0.01	1.67	165.57	6.99	5.59	2.44328e-07	TRUE
ENSG00000137574.11	TGS1	14.34	21.91	3048.45	0.64	5.57	2.77956e-07	TRUE
ENSG00000135720.13	DYNC1LI2	23.59	51.88	4881.56	1.16	5.47	4.77941e-07	TRUE
ENSG00000136048.14	DRAM1	24.07	37.58	3267.94	0.68	5.34	9.4859e-07	TRUE
ENSG00000112697.17	TMEM30A	82.24	54.6	10660.7	-0.55	-5.33	9.70543e-07	TRUE
ENSG00000189007.16	ADAT2	14.29	6.57	1251.89	-1.1	-5.33	9.58803e-07	TRUE
ENSG00000104613.12	INTS10	16.78	30.52	1578.88	0.89	5.32	1.04802e-06	TRUE
ENSG00000134899.24	ERCC5	31.11	39.18	3690.44	0.37	5.32	1.0496e-06	TRUE
ENSG00000198520.12	ARMH1	2.58	13.94	180.85	2.51	5.32	1.01649e-06	TRUE
ENSG00000129128.13	SPCS3	35.69	51.65	7646.87	0.57	5.31	1.05856e-06	TRUE
ENSG00000093009.11	CDC45	11.84	20.19	936.1	0.81	5.29	1.20547e-06	TRUE
ENSG00000130713.16	EXOSC2	14.73	24.28	1426	0.75	5.26	1.39635e-06	TRUE
ENSG00000024862.18	CCDC28A	27.75	18.21	872.65	-0.57	-5.24	1.52602e-06	TRUE
ENSG00000117262.19	GPR89A	11.1	19.3	1067.1	0.83	5.2	1.86898e-06	TRUE
ENSG00000185420.19	SMYD3	8.12	12.91	550.04	0.71	5.14	2.55006e-06	TRUE
ENSG00000079337.16	RAPGEF3	1.67	0.55	110.8	-1.59	-5.13	2.60913e-06	TRUE
ENSG00000099381.19	SETD1A	10.51	15.36	2450.33	0.58	5.12	2.79336e-06	TRUE
ENSG00000186166.9	CENATAC	13.16	20.78	742.01	0.69	5.12	2.75908e-06	TRUE
ENSG00000184470.21	TXNRD2	13.13	22.52	1276.41	0.82	5.07	3.48505e-06	TRUE
ENSG00000164669.13	INTS4P1	0.92	0.04	29.64	-4.56	-5.05	3.93521e-06	TRUE
ENSG00000135372.9	NAT10	34.8	47.45	5305.44	0.49	5	5.09599e-06	TRUE
ENSG00000188529.15	SRSF10	97.9	173.53	13971.8	0.85	4.95	6.21382e-06	TRUE
ENSG00000071246.11	VASH1	0.72	1.45	264.72	1.06	4.91	7.76321e-06	TRUE
ENSG00000172766.19	NAA16	7.54	14.28	1285.23	0.94	4.91	7.61281e-06	TRUE
ENSG00000164627.18	KIF6	0.01	0.54	30.59	5.22	4.84	1.06969e-05	TRUE
ENSG00000177054.14	ZDHHC13	9.04	13.45	1174.17	0.6	4.8	1.29034e-05	TRUE
ENSG00000113569.16	NUP155	10.04	14.25	2592.58	0.53	4.79	1.33626e-05	TRUE
ENSG00000123064.13	DDX54	58.33	87.95	6339.67	0.64	4.78	1.3857e-05	TRUE
ENSG00000136518.17	ACTL6A	28.11	47.34	1908.5	0.8	4.78	1.39507e-05	TRUE
ENSG00000166471.11	TMEM41B	10.7	18.8	1295.87	0.84	4.76	1.5265e-05	TRUE
ENSG00000167077.13	MEI1	19.25	30.5	780.39	0.7	4.73	1.71966e-05	TRUE
ENSG00000090316.16	MAEA	52.2	68.11	4937.62	0.42	4.69	2.13439e-05	TRUE
ENSG00000140992.19	PDPK1	22.34	33.53	5986.91	0.62	4.66	2.37739e-05	TRUE
ENSG00000147202.18	DIAPH2	3.1	4.87	850.56	0.69	4.64	2.65546e-05	TRUE
ENSG00000100147.14	CCDC134	3.54	6.18	1473.54	0.83	4.63	2.76621e-05	TRUE
ENSG00000174371.17	EXO1	5.12	9.98	891.17	1	4.61	3.00172e-05	TRUE
ENSG00000226742.4	HSBP1L1	4.25	14.98	233.11	1.83	4.61	3.04503e-05	TRUE
ENSG00000104177.18	MYEF2	34.16	20.68	2334.61	-0.7	-4.6	3.16675e-05	TRUE
ENSG00000123349.15	PFDN5	526.82	307.86	5930.17	-0.73	-4.57	3.55885e-05	TRUE
ENSG00000140577.16	CRTC3	12.58	23.73	3219.92	0.94	4.57	3.66759e-05	TRUE
ENSG00000130475.14	FCHO1	11.13	23.68	1667.68	1.13	4.56	3.77494e-05	TRUE
ENSG00000083312.19	TNPO1	37.31	52.16	11130.8	0.51	4.55	3.99199e-05	TRUE
ENSG00000122417.15	ODF2L	26.67	12.14	1010.89	-1.11	-4.54	4.03021e-05	TRUE
ENSG00000050748.18	MAPK9	17.56	24	2218.91	0.48	4.45	5.98317e-05	TRUE
ENSG00000083720.13	OXCT1	24.68	35.83	3737.66	0.57	4.45	6.00301e-05	TRUE
ENSG00000107263.19	RAPGEF1	102.35	69.94	15706.8	-0.52	-4.4	7.35659e-05	TRUE
ENSG00000131013.4	PPIL4	16.29	23.48	1869.27	0.55	4.36	8.7475e-05	TRUE
ENSG00000153789.13	CIBAR2	0.16	2.46	50.89	4.12	4.35	9.2816e-05	TRUE
ENSG00000185386.15	MAPK11	15.15	5.96	767.86	-1.29	-4.34	9.48316e-05	TRUE
ENSG00000113448.19	PDE4D	2.51	0.9	108.35	-1.44	-4.33	0.000101692	TRUE
ENSG00000174780.17	SRP72	61.58	76.24	8031.82	0.34	4.31	0.000110677	TRUE
ENSG00000099958.15	DERL3	4.07	13.92	632.2	1.84	4.29	0.000120046	TRUE
ENSG00000181827.16	RFX7	6.79	13.1	3928.44	0.97	4.28	0.000123617	TRUE
ENSG00000198056.15	PRIM1	9.31	13.57	589.86	0.58	4.27	0.000130614	TRUE
ENSG00000214160.10	ALG3	25.19	37.52	1416.72	0.61	4.27	0.000129753	TRUE
ENSG00000137522.18	RNF121	44.74	31.28	2226.19	-0.49	-4.25	0.000137361	TRUE
ENSG00000221914.11	PPP2R2A	46.41	59.87	3719.04	0.4	4.25	0.000141119	TRUE
ENSG00000163479.14	SSR2	165.8	212.76	6975.76	0.4	4.24	0.000145408	TRUE
ENSG00000162062.15	TEDC2	8.82	13.04	580.43	0.6	4.23	0.00015317	TRUE
ENSG00000103852.13	TTC23	8.94	4.57	513.97	-0.92	-4.19	0.000177815	TRUE
ENSG00000055130.17	CUL1	24.98	31.36	3418.01	0.36	4.18	0.000184482	TRUE
ENSG00000100263.14	RHBDD3	23.82	32.36	1158.89	0.47	4.14	0.000210954	TRUE
ENSG00000112242.15	E2F3	7.47	11.31	1776.65	0.63	4.11	0.000244283	TRUE
ENSG00000103168.17	TAF1C	17.02	20.95	2253.84	0.33	4.09	0.000265083	TRUE
ENSG00000040487.13	SLC66A1	9.33	13.41	706.23	0.56	4.08	0.000269554	TRUE
ENSG00000197563.11	PIGN	10.7	7.43	1370.31	-0.49	-4.08	0.000271271	TRUE
ENSG00000156171.15	DRAM2	79.43	53	3409.98	-0.56	-4.04	0.000313103	TRUE
ENSG00000009954.11	BAZ1B	29.87	44.08	8647.61	0.59	4.01	0.000351887	TRUE
ENSG00000185946.16	RNPC3	25.64	15.56	1563.71	-0.7	-4	0.000374131	TRUE
ENSG00000197912.16	SPG7	60.48	37.93	4144.39	-0.64	-3.98	0.000393374	TRUE
ENSG00000149262.17	INTS4	29.68	21.15	1640.32	-0.46	-3.97	0.000418519	TRUE
ENSG00000162704.16	ARPC5	508.32	376.18	22773.9	-0.39	-3.96	0.000436353	TRUE
ENSG00000135452.10	TSPAN31	37.69	23.28	1627.06	-0.65	-3.95	0.000443069	TRUE
ENSG00000167965.18	MLST8	33.47	45.7	2100.92	0.48	3.95	0.000437108	TRUE
ENSG00000011021.23	CLCN6	12.11	15.88	2520.48	0.42	3.94	0.000455967	TRUE
ENSG00000102158.21	MAGT1	29.66	23.78	4419.05	-0.28	-3.94	0.000460776	TRUE
ENSG00000112367.12	FIG4	17.97	11.93	1563.68	-0.55	-3.94	0.000457566	TRUE
ENSG00000105576.16	TNPO2	51.87	38.13	5592.91	-0.41	-3.93	0.000476925	TRUE
ENSG00000120526.12	NUDCD1	14.35	19	1662.6	0.45	3.92	0.000491704	TRUE
ENSG00000146828.18	SLC12A9	11.01	15.42	1764.88	0.53	3.92	0.000492675	TRUE
ENSG00000139636.16	LMBR1L	31.21	17.08	1033.61	-0.85	-3.91	0.00050825	TRUE
ENSG00000065923.10	SLC9A7	14.03	19.42	5009.11	0.5	3.9	0.000526979	TRUE
ENSG00000169994.19	MYO7B	1.11	3.48	455.74	1.71	3.88	0.000581799	TRUE
ENSG00000175550.8	DRAP1	245.51	177.91	4269.2	-0.43	-3.87	0.000588937	TRUE
ENSG00000171703.17	TCEA2	33.1	23.02	782.67	-0.49	-3.86	0.000623652	TRUE
ENSG00000100345.22	MYH9	271.66	203.7	59326.6	-0.38	-3.85	0.000645248	TRUE
ENSG00000267074.1		0.4	2.48	43.53	2.65	3.83	0.000702013	TRUE
ENSG00000171862.11	PTEN	38.98	72.14	10552.2	0.91	3.81	0.00074281	TRUE
ENSG00000213512.3	GBP7	0.32	0	8.18	-6.94	-3.79	0.000798788	TRUE
ENSG00000169016.17	E2F6	6.14	11.36	883.15	0.91	3.78	0.000831709	TRUE
ENSG00000134265.13	NAPG	18.11	21.47	2186.67	0.28	3.75	0.000933441	TRUE
ENSG00000125676.20	THOC2	36.1	51.4	4904.37	0.54	3.7	0.00112855	TRUE
ENSG00000064545.15	TMEM161A	11.57	17.98	807.84	0.66	3.66	0.00130055	TRUE
ENSG00000180182.11	MED14	28.82	20.17	4860.82	-0.48	-3.66	0.00130127	TRUE
ENSG00000168890.14	TMEM150A	7.55	4.98	274.74	-0.56	-3.65	0.00133155	TRUE
ENSG00000133858.17	ZFC3H1	44.06	29.54	5814.73	-0.55	-3.64	0.00136199	TRUE
ENSG00000186591.13	UBE2H	44.22	32.18	6533.51	-0.43	-3.64	0.00137239	TRUE
ENSG00000109534.17	GAR1	22.09	35.22	924.71	0.72	3.63	0.00143957	TRUE
ENSG00000000460.17	C1orf112	6.74	10.33	794.6	0.66	3.62	0.00148242	TRUE
ENSG00000135823.14	STX6	24.78	17.31	3623.22	-0.49	-3.59	0.00162259	TRUE
ENSG00000188818.12	ZDHHC11	1.58	0.55	52.71	-1.51	-3.57	0.00173975	TRUE
ENSG00000241769.7	LINC00893	4.11	1.46	63.94	-1.45	-3.55	0.00187047	TRUE
ENSG00000262580.5		6.14	3.92	301.49	-0.62	-3.55	0.00190621	TRUE
ENSG00000183763.9	TRAIP	5.66	9.54	410.56	0.8	3.49	0.00231709	TRUE
ENSG00000143771.12	CNIH4	15.12	24.41	811.01	0.73	3.46	0.00258439	TRUE
ENSG00000145041.16	DCAF1	10.52	15.03	2679.06	0.54	3.46	0.00255975	TRUE
ENSG00000032742.18	IFT88	6.86	4	462.58	-0.76	-3.42	0.0029301	TRUE
ENSG00000100479.13	POLE2	5.86	9.8	309.89	0.78	3.41	0.00299388	TRUE
ENSG00000144744.17	UBA3	69.61	52.61	3609.66	-0.37	-3.4	0.00312633	TRUE
ENSG00000079974.18	RABL2B	20.54	12.66	829.8	-0.66	-3.39	0.00323508	TRUE
ENSG00000205771.6	CATSPER2P1	2.25	0.71	47.15	-1.67	-3.39	0.00323044	TRUE
ENSG00000198089.16	SFI1	37.13	28.36	2395.84	-0.35	-3.35	0.00370372	TRUE
ENSG00000095564.14	BTAF1	59.35	33.35	10217.2	-0.81	-3.34	0.00379834	TRUE
ENSG00000204084.13	INPP5B	35.74	26.46	4220.78	-0.41	-3.34	0.00374945	TRUE
ENSG00000176407.18	KCMF1	66.3	51.47	3810.64	-0.33	-3.33	0.00382717	TRUE
ENSG00000186073.14	CDIN1	3.85	5.76	501.02	0.61	3.32	0.00405088	TRUE
ENSG00000099904.16	ZDHHC8	11.72	15.8	1349.55	0.46	3.31	0.00414188	TRUE
ENSG00000123737.13	EXOSC9	28.46	35.87	2035.44	0.37	3.31	0.0041195	TRUE
ENSG00000117133.11	RPF1	20.9	27	1677.56	0.41	3.28	0.00457274	TRUE
ENSG00000149527.18	PLCH2	1.46	0.42	92.88	-1.77	-3.28	0.00457494	TRUE
ENSG00000091128.13	LAMB4	0.81	0.07	26.65	-3.65	-3.27	0.00470876	TRUE
ENSG00000111642.16	CHD4	107.7	134.1	17419	0.35	3.27	0.0046219	TRUE
ENSG00000219626.9	FAM228B	8.2	5.36	233.63	-0.58	-3.26	0.00483662	TRUE
ENSG00000170310.15	STX8	47.49	35.26	861.57	-0.39	-3.25	0.00494714	TRUE
ENSG00000111445.14	RFC5	18.34	22.92	1424.83	0.35	3.24	0.00516206	TRUE
ENSG00000176095.12	IP6K1	17.11	21.27	2988.46	0.35	3.24	0.00513159	TRUE
ENSG00000104413.18	ESRP1	0	0.11	5.69	5.69	3.23	0.00532656	TRUE
ENSG00000115486.12	GGCX	13.57	18.45	748.41	0.48	3.23	0.00524916	TRUE
ENSG00000187609.16	EXD3	12.45	7.2	381.07	-0.74	-3.23	0.00535715	TRUE
ENSG00000105662.16	CRTC1	2.12	3.02	339.44	0.54	3.21	0.00567191	TRUE
ENSG00000100413.17	POLR3H	14.01	21	1763.45	0.63	3.2	0.00571321	TRUE
ENSG00000101557.15	USP14	38.2	45.22	5188.03	0.28	3.2	0.00577148	TRUE
ENSG00000179029.15	TMEM107	13.23	8.76	589.55	-0.55	-3.2	0.005864	TRUE
ENSG00000150477.15	KIAA1328	1.88	2.9	186.29	0.66	3.15	0.00671976	TRUE
ENSG00000143390.18	RFX5	74.86	93.11	8108.4	0.35	3.13	0.00708443	TRUE
ENSG00000103043.15	VAC14	35.81	46.62	3213.24	0.41	3.12	0.00742167	TRUE
ENSG00000157483.9	MYO1E	47.46	66.55	9759.15	0.53	3.12	0.00739294	TRUE
ENSG00000103978.16	TMEM87A	16.73	21.06	1893.75	0.36	3.09	0.00804637	TRUE
ENSG00000173715.18	C11orf80	6.74	9.09	389.24	0.47	3.06	0.00876332	TRUE
ENSG00000072195.15	SPEG	0.2	0.01	5.88	-4.45	-3.05	0.00917726	TRUE
ENSG00000197858.11	GPAA1	63.21	41.58	2745.31	-0.56	-3.05	0.0091629	TRUE
ENSG00000164068.16	RNF123	14.23	16.93	1629.03	0.28	3.03	0.00955945	TRUE
ENSG00000143499.14	SMYD2	10.3	13.48	834.23	0.43	3.02	0.00973613	TRUE
ENSG00000125629.15	INSIG2	8.2	17.15	1056.35	1.08	3.01	0.0101649	TRUE
ENSG00000158290.19	CUL4B	21.08	24.9	3617.31	0.27	2.99	0.0106724	TRUE
ENSG00000092529.25	CAPN3	12.18	7.58	639.91	-0.64	-2.97	0.0114233	TRUE
ENSG00000114805.18	PLCH1	0.01	0.16	19.71	3.96	2.96	0.0117308	TRUE
ENSG00000205084.11	TMEM231	6.62	4.7	547.43	-0.47	-2.96	0.0117235	TRUE
ENSG00000156599.11	ZDHHC5	35.08	41.74	6252.66	0.28	2.95	0.011991	TRUE
ENSG00000172575.12	RASGRP1	66.03	26.68	7115.73	-1.31	-2.95	0.0118065	TRUE
ENSG00000065150.21	IPO5	83.65	96.02	15101.6	0.24	2.94	0.012215	TRUE
ENSG00000088205.13	DDX18	38.37	43.11	5660.7	0.21	2.94	0.0123028	TRUE
ENSG00000163463.13	KRTCAP2	76.69	103.97	1366.11	0.48	2.94	0.0123028	TRUE
ENSG00000175582.20	RAB6A	39.32	30.66	4103.93	-0.33	-2.89	0.0142573	TRUE
ENSG00000164074.16	ABHD18	5	6.91	916.42	0.5	2.88	0.0143845	TRUE
ENSG00000160741.17	CRTC2	72.22	56.44	4346.56	-0.32	-2.87	0.0147958	TRUE
ENSG00000129084.18	PSMA1	204	240.32	7396.8	0.27	2.86	0.0150504	TRUE
ENSG00000104671.8	DCTN6	33.59	44.35	1274.09	0.43	2.85	0.0158194	TRUE
ENSG00000172244.9	C5orf34	2.82	4.21	242.45	0.62	2.85	0.0158194	TRUE
ENSG00000116922.15	C1orf109	15.98	20.29	1100.49	0.37	2.84	0.0162696	TRUE
ENSG00000205758.12	CRYZL1	27.73	20.96	1086.15	-0.37	-2.84	0.0160756	TRUE
ENSG00000101343.15	CRNKL1	11.4	14.22	1743.32	0.36	2.82	0.0170144	TRUE
ENSG00000214087.9	ARL16	30.31	20.7	934.38	-0.52	-2.82	0.0170489	TRUE
ENSG00000187091.14	PLCD1	4.3	2.35	224.07	-0.84	-2.8	0.0177343	TRUE
ENSG00000134444.15	RELCH	14.99	9.76	1971.46	-0.6	-2.79	0.0185341	TRUE
ENSG00000185515.15	BRCC3	27.39	22.76	2294.63	-0.23	-2.79	0.0185554	TRUE
ENSG00000105875.15	WDR91	22.08	33.74	4060.32	0.63	2.77	0.01945	TRUE
ENSG00000132182.12	NUP210	34.4	46.78	11831.5	0.47	2.75	0.0202275	TRUE
ENSG00000198832.10	SELENOM	2.49	4.81	74.84	0.98	2.75	0.0202303	TRUE
ENSG00000206530.11	CFAP44	1.66	2.46	291.57	0.62	2.75	0.0204382	TRUE
ENSG00000006715.16	VPS41	31.92	24.56	4059.1	-0.35	-2.72	0.021934	TRUE
ENSG00000288663.1		6.66	3.55	505.02	-0.85	-2.72	0.022402	TRUE
ENSG00000134825.16	TMEM258	134.22	170.47	2220.8	0.39	2.69	0.0240474	TRUE
ENSG00000073350.14	LLGL2	1.75	3.64	199.69	1.12	2.68	0.0246928	TRUE
ENSG00000103194.16	USP10	53.94	60.61	6634.35	0.2	2.67	0.0254113	TRUE
ENSG00000131778.19	CHD1L	25.17	29.79	2634.56	0.28	2.67	0.0248224	TRUE
ENSG00000144848.11	ATG3	44.21	50.02	2813.01	0.22	2.66	0.0257484	TRUE
ENSG00000147669.11	POLR2K	106.12	79.81	2479.49	-0.37	-2.66	0.0255975	TRUE
ENSG00000188677.15	PARVB	94.3	119.34	5101.41	0.38	2.66	0.0258033	TRUE
ENSG00000113318.11	MSH3	7.74	5.96	958.2	-0.34	-2.65	0.0264757	TRUE
ENSG00000130749.10	ZC3H4	15.83	20.76	3464.09	0.41	2.62	0.0282478	TRUE
ENSG00000215305.10	VPS16	27.31	21.6	1882.77	-0.3	-2.62	0.0287516	TRUE
ENSG00000138768.15	USO1	49.37	54.47	7931.99	0.18	2.61	0.0294907	TRUE
ENSG00000171307.19	ZDHHC16	20.36	27.89	1448.34	0.5	2.6	0.0301117	TRUE
ENSG00000214517.10	PPME1	19.18	23.91	1840.79	0.35	2.6	0.0302397	TRUE
ENSG00000144635.9	DYNC1LI1	20.83	25.36	2140.55	0.32	2.57	0.03207	TRUE
ENSG00000197771.13	MCMBP	19.77	22.01	3147.03	0.19	2.57	0.032204	TRUE
ENSG00000249437.8	NAIP	3.13	0.81	280.96	-1.96	-2.55	0.0336249	TRUE
ENSG00000181588.17	MEX3D	5.82	3.58	402.58	-0.68	-2.54	0.0341915	TRUE
ENSG00000014216.16	CAPN1	153.77	114.86	11040	-0.38	-2.52	0.0359461	TRUE
ENSG00000113504.21	SLC12A7	1.1	3.47	429.48	1.64	2.5	0.0379683	TRUE
ENSG00000142751.15	GPN2	30.61	17.31	2502.72	-0.77	-2.47	0.0412028	TRUE
ENSG00000162604.12	TM2D1	22.26	14.53	501.19	-0.57	-2.47	0.0407896	TRUE
ENSG00000214711.10	CAPN14	0.44	0.86	104.96	1.01	2.47	0.040568	TRUE
ENSG00000005007.13	UPF1	39.51	44.75	7831.43	0.21	2.46	0.0420375	TRUE
ENSG00000065621.15	GSTO2	0.94	0.45	40.45	-1.05	-2.43	0.0442404	TRUE
ENSG00000139350.12	NEDD1	23.54	17.54	2517.31	-0.38	-2.43	0.0444291	TRUE
ENSG00000273024.6	INTS4P2	0.27	0.01	5.7	-4.65	-2.43	0.0444127	TRUE
ENSG00000159086.15	PAXBP1	23.73	18.4	2355.14	-0.34	-2.42	0.0456809	TRUE
ENSG00000197045.13	GMFB	26.54	29.08	3855	0.17	2.42	0.0456664	TRUE
ENSG00000254536.2		4.92	3.48	312.22	-0.47	-2.41	0.0467975	TRUE
ENSG00000101412.13	E2F1	11.78	13.79	1301.9	0.26	2.4	0.0473342	TRUE
ENSG00000205060.11	SLC35B4	5.73	7.51	1410.46	0.41	2.4	0.0479585	TRUE
ENSG00000155761.14	SPAG17	0.31	0.02	4.51	-4.96	-2.39	0.0485328	TRUE
ENSG00000147533.17	GOLGA7	48.94	38.9	2585.99	-0.3	-2.38	0.050102	TRUE
ENSG00000104522.16	GFUS	72.58	83.21	2900.14	0.23	2.37	0.0510234	TRUE
ENSG00000163913.13	IFT122	5.38	7.61	741.88	0.53	2.37	0.0508768	TRUE
ENSG00000143258.16	USP21	14.83	19	1030.9	0.39	2.36	0.051904	TRUE
ENSG00000161714.12	PLCD3	2.1	1.08	96.21	-0.95	-2.35	0.0538066	TRUE
ENSG00000153214.11	TMEM87B	11.83	10.09	1826.58	-0.2	-2.34	0.0552632	TRUE
ENSG00000109339.24	MAPK10	14.46	1.92	470.79	-2.95	-2.32	0.0570247	TRUE
ENSG00000118046.16	STK11	55.98	46.86	5218.64	-0.23	-2.32	0.0565758	TRUE
ENSG00000088035.18	ALG6	6.24	8.75	529.29	0.51	2.31	0.0587847	TRUE
ENSG00000161654.10	LSM12	33.18	38.27	3260.86	0.24	2.29	0.0609106	TRUE
ENSG00000139178.12	C1RL	15.85	11.49	887.46	-0.44	-2.26	0.0644203	TRUE
ENSG00000130165.10	ELOF1	60.58	80.87	2331.48	0.47	2.25	0.0668052	TRUE
ENSG00000221838.10	AP4M1	9.01	6.96	463.57	-0.33	-2.23	0.0687036	TRUE
ENSG00000126247.11	CAPNS1	624.98	463.1	13228.4	-0.39	-2.22	0.0704252	TRUE
ENSG00000186094.17	AGBL4	0.16	0	3.52	-5.72	-2.22	0.070223	TRUE
ENSG00000081014.11	AP4E1	5.75	7.56	1771.46	0.42	2.2	0.0742309	TRUE
ENSG00000085449.15	WDFY1	18.55	31.34	2983.12	0.76	2.18	0.0762077	TRUE
ENSG00000088854.13	C20orf194	2.72	1.87	572.61	-0.52	-2.18	0.0770219	TRUE
ENSG00000118363.12	SPCS2	143.58	172.16	6006.45	0.3	2.16	0.0804166	TRUE
ENSG00000167632.18	TRAPPC9	11.05	12.42	1984.64	0.2	2.16	0.0795269	TRUE
ENSG00000117228.11	GBP1	12.36	15.79	1465.87	0.38	2.15	0.0821503	TRUE
ENSG00000198496.12	NBR2	9.22	7.08	410.16	-0.35	-2.15	0.0820254	TRUE
ENSG00000114480.13	GBE1	61.37	37.3	4381.36	-0.66	-2.14	0.0824782	TRUE
ENSG00000183978.8	COA3	60.88	44.55	1102.65	-0.4	-2.14	0.0833397	TRUE
ENSG00000272168.8	CASC15	0.76	0.2	23.98	-2	-2.14	0.0829567	TRUE
ENSG00000116254.18	CHD5	0.22	0.07	27.29	-1.62	-2.13	0.0851891	TRUE
ENSG00000177042.16	TMEM80	19.1	15.4	661.67	-0.27	-2.13	0.0841662	TRUE
ENSG00000162946.23	DISC1	0.07	0.28	42.3	1.95	2.12	0.0862292	TRUE
ENSG00000230989.7	HSBP1	30.32	37.87	1427.45	0.36	2.12	0.0861089	TRUE
ENSG00000286239.1		0.07	0.26	25.49	1.79	2.12	0.0863907	TRUE
ENSG00000100731.16	PCNX1	13.15	16.09	5070.8	0.32	2.11	0.0885744	TRUE
ENSG00000126226.22	PCID2	34.08	38.08	2392.92	0.2	2.11	0.087371	TRUE
ENSG00000205423.12	CNEP1R1	18.85	15.57	1012.41	-0.24	-2.11	0.0885434	TRUE
ENSG00000120709.11	FAM53C	21	22.95	3343.9	0.17	2.1	0.0898498	TRUE
ENSG00000148655.15	LRMDA	0	0.61	11.71	6.41	2.1	0.0893395	TRUE
ENSG00000124140.14	SLC12A5	18.01	8.56	86.06	-1.01	-2.09	0.0919392	TRUE
ENSG00000137474.22	MYO7A	0.26	0.05	15.66	-2.18	-2.08	0.0936976	TRUE
ENSG00000106355.10	LSM5	68.17	84.67	1709.18	0.36	2.07	0.0956072	TRUE
ENSG00000152117.17	SMPD4BP	10.03	8.29	1257.65	-0.24	-2.06	0.096396	TRUE
ENSG00000135336.16	ORC3	22.77	18.7	1501.26	-0.25	-2.05	0.0991132	TRUE
ENSG00000105357.19	MYH14	0.06	0	2.85	-5.62	-2.04	NA	TRUE
ENSG00000171777.16	RASGRP4	1.06	0.55	70.65	-0.9	-2.04	0.101205	TRUE
ENSG00000152689.18	RASGRP3	61.78	80.47	7170.41	0.4	2.03	0.103201	TRUE
ENSG00000182004.13	SNRPE	113.64	145.71	2074.73	0.41	2.03	0.103041	TRUE
ENSG00000148824.19	MTG1	44.05	35.16	2051.69	-0.28	-2.02	0.105171	TRUE
ENSG00000165389.7	SPTSSA	10.14	11.62	1091.37	0.23	2.01	0.106513	TRUE
ENSG00000145555.15	MYO10	0	0.5	50.85	8.41	2	0.109512	TRUE
ENSG00000196459.15	TRAPPC2	9.88	12.22	1021.51	0.35	2	0.109239	TRUE
ENSG00000146350.14	TBC1D32	3.08	2.05	296.99	-0.57	-1.98	0.112988	TRUE
ENSG00000102001.13	CACNA1F	0.21	0.09	21.1	-1.36	-1.97	0.116303	TRUE
ENSG00000170004.18	CHD3	79.81	68.39	11054.4	-0.19	-1.97	0.116904	TRUE
ENSG00000198522.14	GPN1	29.1	32.11	2092.01	0.18	1.95	0.119659	TRUE
ENSG00000005486.17	RHBDD2	48.38	36.86	2204.68	-0.35	-1.94	0.123084	TRUE
ENSG00000114933.16	INO80D	2.62	4	1913.34	0.62	1.92	0.127317	TRUE
ENSG00000043514.17	TRIT1	27.43	22.01	1420.11	-0.28	-1.9	0.130992	TRUE
ENSG00000084623.12	EIF3I	281.15	324.47	12212.5	0.25	1.89	0.133254	TRUE
ENSG00000187391.22	MAGI2	0.16	0.52	95.73	1.83	1.89	0.133784	TRUE
ENSG00000184162.15	NR2C2AP	17.07	13.68	534.74	-0.28	-1.88	0.137069	TRUE
ENSG00000129353.15	SLC44A2	55.37	36.01	4338.32	-0.61	-1.87	0.140157	TRUE
ENSG00000164134.13	NAA15	23.55	26.23	5492.65	0.19	1.86	0.141613	TRUE
ENSG00000164180.14	TMEM161B	10.92	12.29	1305.75	0.21	1.86	0.142205	TRUE
ENSG00000171962.18	DRC3	0.17	0.04	8.79	-2.57	-1.86	0.140713	TRUE
ENSG00000100802.15	C14orf93	4.95	6.32	312.37	0.38	1.85	0.145616	TRUE
ENSG00000051523.11	CYBA	381.44	461.29	8557.43	0.32	1.84	0.146022	TRUE
ENSG00000104044.16	OCA2	0	0.04	3.11	4.24	1.84	NA	TRUE
ENSG00000139842.15	CUL4A	44.26	47.4	5311.46	0.13	1.84	0.147075	TRUE
ENSG00000075945.13	KIFAP3	31.36	23.57	2500.75	-0.39	-1.83	0.149016	TRUE
ENSG00000103249.18	CLCN7	23.12	26.58	3319.22	0.23	1.83	0.149264	TRUE
ENSG00000143924.19	EML4	41.33	31.76	6922.33	-0.36	-1.83	0.149733	TRUE
ENSG00000108587.16	GOSR1	30.86	26.6	4058.91	-0.18	-1.82	0.152838	TRUE
ENSG00000155959.12	VBP1	66.13	52.38	3095.32	-0.29	-1.82	0.152005	TRUE
ENSG00000211456.13	SACM1L	20.91	25.46	2739.69	0.31	1.81	0.155458	TRUE
ENSG00000160075.12	SSU72	128.79	104.39	5813.92	-0.26	-1.8	0.157332	TRUE
ENSG00000188130.14	MAPK12	16.36	19.52	1341.64	0.3	1.78	0.162616	TRUE
ENSG00000121680.16	PEX16	36.1	41.44	1536.56	0.24	1.77	0.165727	TRUE
ENSG00000285238.2		0.52	3.41	269.35	2.68	1.77	0.167447	TRUE
ENSG00000136699.20	SMPD4	40.12	45.52	4979.54	0.22	1.76	0.16887	TRUE
ENSG00000156973.14	PDE6D	39.56	31.05	1202.7	-0.3	-1.76	0.169133	TRUE
ENSG00000102387.16	TAF7L	0	0.06	3.4	3.32	1.75	0.173177	TRUE
ENSG00000111707.12	SUDS3	19.63	17.1	3211.52	-0.16	-1.75	0.172982	TRUE
ENSG00000143919.15	CAMKMT	7.39	8.66	376.49	0.27	1.74	0.175165	TRUE
ENSG00000084070.12	SMAP2	141.42	125.07	12762.4	-0.14	-1.72	0.181159	TRUE
ENSG00000132953.17	XPO4	8.29	9.54	3107.76	0.23	1.72	0.180749	TRUE
ENSG00000111641.12	NOP2	54.27	62.56	4538.06	0.25	1.7	0.188447	TRUE
ENSG00000130227.17	XPO7	22.5	26.2	4392.51	0.25	1.69	0.191601	TRUE
ENSG00000137225.13	CAPN11	0.23	0.06	8.34	-1.98	-1.69	0.190148	TRUE
ENSG00000110274.16	CEP164	12.4	14.67	1743.63	0.27	1.66	0.200987	TRUE
ENSG00000108055.10	SMC3	20.39	23.42	4772.19	0.23	1.65	0.203284	TRUE
ENSG00000162976.13	SLC66A3	6.11	3.75	251.42	-0.64	-1.65	0.202427	TRUE
ENSG00000075142.14	SRI	211.26	162.75	4560.18	-0.35	-1.64	0.204864	TRUE
ENSG00000101333.18	PLCB4	0.01	0.04	7.32	1.7	1.64	0.206099	TRUE
ENSG00000162927.14	PUS10	9.52	8.04	839.77	-0.21	-1.64	0.207672	TRUE
ENSG00000113141.18	IK	109.37	98.25	6025.39	-0.12	-1.62	0.214369	TRUE
ENSG00000156711.17	MAPK13	3.52	8.76	1444.76	1.31	1.62	0.213738	TRUE
ENSG00000068745.15	IP6K2	56.83	60.72	3140.3	0.13	1.61	0.215173	TRUE
ENSG00000100532.13	CGRRF1	9.11	11.34	551.2	0.36	1.61	0.2154	TRUE
ENSG00000225492.6	GBP1P1	0.12	0	2	-5.05	-1.61	NA	TRUE
ENSG00000164151.12	ICE1	15.73	19.95	4834.78	0.36	1.6	0.218748	TRUE
ENSG00000198000.12	NOL8	24.04	27.07	2836.47	0.2	1.59	0.22484	TRUE
ENSG00000143702.16	CEP170	29.02	39.99	4843.11	0.48	1.58	0.226464	TRUE
ENSG00000160218.13	TRAPPC10	30.46	25.09	4507.43	-0.25	-1.58	0.225117	TRUE
ENSG00000128534.8	LSM8	36.63	42.74	3285.5	0.25	1.55	0.238335	TRUE
ENSG00000197136.5	PCNX3	27.32	30.41	5300.55	0.19	1.55	0.237666	TRUE
ENSG00000198258.11	UBL5	450.82	342.09	3352.12	-0.34	-1.55	0.239047	TRUE
ENSG00000172775.17	PSME3IP1	100.43	90.31	4586.01	-0.12	-1.54	0.239178	TRUE
ENSG00000047578.13	KATNIP	9.83	12.2	1793.26	0.33	1.53	0.244109	TRUE
ENSG00000140598.15	EFL1	12.26	20.38	1875.44	0.77	1.53	0.244207	TRUE
ENSG00000143799.14	PARP1	154.39	163.63	23005.5	0.12	1.53	0.244215	TRUE
ENSG00000178950.17	GAK	100.82	84.35	7374.65	-0.22	-1.53	0.245422	TRUE
ENSG00000122390.19	NAA60	39.92	48.69	3374.33	0.31	1.52	0.249091	TRUE
ENSG00000007314.12	SCN4A	0.3	0.16	44.55	-0.88	-1.51	0.253943	TRUE
ENSG00000174373.17	RALGAPA1	9.44	10.45	1847.58	0.18	1.5	0.254203	TRUE
ENSG00000247708.8	STX18-AS1	3.05	3.67	323.77	0.29	1.5	0.256278	TRUE
ENSG00000108666.10	C17orf75	17.11	19.82	794.39	0.25	1.49	0.259568	TRUE
ENSG00000132676.16	DAP3	113.03	101.05	5401.07	-0.12	-1.47	0.267808	TRUE
ENSG00000136504.13	KAT7	23.52	20.93	2900.34	-0.14	-1.47	0.267326	TRUE
ENSG00000154917.11	RAB6B	0.34	0.17	32.5	-0.94	-1.47	0.267622	TRUE
ENSG00000148688.14	RPP30	31.32	37.1	1215.79	0.29	1.46	0.269472	TRUE
ENSG00000131966.14	ACTR10	48.98	41.77	1735.68	-0.19	-1.45	0.273604	TRUE
ENSG00000136531.19	SCN2A	0	0.03	3.56	2.4	1.45	0.276735	TRUE
ENSG00000284024.4		9.41	11.41	1578.33	0.3	1.44	0.277484	TRUE
ENSG00000108094.16	CUL2	23.52	21.21	2823.79	-0.12	-1.43	0.283953	TRUE
ENSG00000153253.19	SCN3A	0.05	0.22	36.11	2.08	1.43	0.284121	TRUE
ENSG00000136937.13	NCBP1	21.4	23.4	3550.53	0.17	1.42	0.287541	TRUE
ENSG00000129933.21	MAU2	25.6	21.26	3401.18	-0.24	-1.41	0.290687	TRUE
ENSG00000175727.14	MLXIP	3.32	5.39	1103.37	0.7	1.41	0.289587	TRUE
ENSG00000066629.18	EML1	0.04	0.16	6.96	2.15	1.4	0.29289	TRUE
ENSG00000104915.15	STX10	28.82	32.86	1173.35	0.24	1.39	0.299913	TRUE
ENSG00000139718.11	SETD1B	4.57	5.66	1768.63	0.33	1.39	0.297443	TRUE
ENSG00000122126.17	OCRL	4.71	3.95	785.24	-0.23	-1.38	0.30439	TRUE
ENSG00000139668.9	WDFY2	6.87	4.79	1646.66	-0.46	-1.38	0.303158	TRUE
ENSG00000205250.9	E2F4	91.19	97.06	6243.66	0.13	1.35	0.315329	TRUE
ENSG00000107521.20	HPS1	42.01	46.48	3673.61	0.19	1.34	0.320729	TRUE
ENSG00000119977.22	TCTN3	29.18	31.24	2732.83	0.13	1.34	0.321355	TRUE
ENSG00000222041.11	CYTOR	21.51	24.81	425.66	0.25	1.34	0.320906	TRUE
ENSG00000133131.15	MORC4	0.06	0.15	15.87	1.16	1.32	0.326876	TRUE
ENSG00000135749.19	PCNX2	3.56	4.59	620.15	0.41	1.32	0.327638	TRUE
ENSG00000154548.9	SRSF12	0.04	0.09	8.95	1.34	1.32	0.327486	TRUE
ENSG00000082258.13	CCNT2	17.32	21.46	3520.83	0.33	1.31	0.330978	TRUE
ENSG00000172167.8	MTBP	3.46	4.1	418.1	0.27	1.31	0.333772	TRUE
ENSG00000256001.2		0.07	0.01	2.49	-1.96	-1.31	NA	TRUE
ENSG00000149499.12	EML3	40.43	36.33	2867.36	-0.12	-1.3	0.338448	TRUE
ENSG00000160221.18	GATD3A	71.08	25.76	1820.44	-1.48	-1.3	0.336689	TRUE
ENSG00000117707.16	PROX1	0.01	0.06	10.73	1.89	1.28	0.34523	TRUE
ENSG00000124067.17	SLC12A4	13.95	10.51	1434.35	-0.36	-1.28	0.345539	TRUE
ENSG00000215021.10	PHB2	352.79	284.08	14079.8	-0.26	-1.28	0.346356	TRUE
ENSG00000120008.16	WDR11	37.74	41.15	4645.47	0.15	1.27	0.349996	TRUE
ENSG00000164253.14	WDR41	27	31.32	2229.07	0.24	1.27	0.351813	TRUE
ENSG00000186908.15	ZDHHC17	11.73	14.28	1569.75	0.3	1.27	0.349456	TRUE
ENSG00000102172.16	SMS	76.06	80.44	4672.75	0.12	1.26	0.356702	TRUE
ENSG00000064313.12	TAF2	16.06	17.49	2708.27	0.15	1.25	0.359992	TRUE
ENSG00000276612.3		0	0.07	2.79	4.56	1.25	NA	TRUE
ENSG00000013275.8	PSMC4	94.86	106.5	5691.66	0.21	1.24	0.363877	TRUE
ENSG00000102078.16	SLC25A14	8.64	7.05	279.18	-0.25	-1.24	0.361847	TRUE
ENSG00000119599.17	DCAF4	10.7	12.37	941.28	0.25	1.24	0.361631	TRUE
ENSG00000144161.13	ZC3H8	9.86	11.26	648.44	0.22	1.24	0.365761	TRUE
ENSG00000167881.15	SRP68	48.51	50.87	5088.33	0.11	1.24	0.363467	TRUE
ENSG00000104133.16	SPG11	30.89	26.5	4469.74	-0.2	-1.23	0.367977	TRUE
ENSG00000139620.13	KANSL2	21.38	23.38	1361.04	0.16	1.23	0.369631	TRUE
ENSG00000105792.19	CFAP69	0.58	0.31	25.76	-0.95	-1.22	0.374781	TRUE
ENSG00000114503.11	NCBP2	74.14	65.69	5235.47	-0.13	-1.22	0.371012	TRUE
ENSG00000153207.16	AHCTF1	16.72	18.98	4503.31	0.21	1.22	0.37301	TRUE
ENSG00000184949.18	FAM227A	0.58	0.33	88.41	-0.81	-1.22	0.372589	TRUE
ENSG00000251441.3	RTEL1P1	0.16	0.07	12.46	-1.21	-1.22	0.370742	TRUE
ENSG00000144224.17	UBXN4	81.75	92.95	9679.36	0.21	1.21	0.377153	TRUE
ENSG00000179832.18	MROH1	9.23	10.07	1522.2	0.15	1.21	0.378348	TRUE
ENSG00000249700.9	SRD5A3-AS1	0.3	0.11	3.99	-1.48	-1.21	0.375764	TRUE
ENSG00000117226.12	GBP3	4.8	5.43	497.07	0.21	1.2	0.383302	TRUE
ENSG00000188343.13	CIBAR1	20.64	17.08	722.71	-0.23	-1.19	0.389134	TRUE
ENSG00000099817.12	POLR2E	232.77	196.76	7166.3	-0.2	-1.16	0.404312	TRUE
ENSG00000175470.20	PPP2R2D	28.22	25.72	2015.38	-0.1	-1.16	0.399879	TRUE
ENSG00000198925.12	ATG9A	18.75	21.56	2244.47	0.22	1.16	0.401101	TRUE
ENSG00000168014.18	C2CD3	10.59	9.4	1641.13	-0.14	-1.15	0.40815	TRUE
ENSG00000259522.3		0.37	0.5	76.71	0.49	1.15	0.409061	TRUE
ENSG00000100916.14	BRMS1L	5.6	6.39	548.31	0.23	1.14	0.412446	TRUE
ENSG00000237188.5		1.39	0.6	14.73	-1.18	-1.14	0.413719	TRUE
ENSG00000198700.10	IPO9	13.18	14.26	3701.18	0.15	1.13	0.416087	TRUE
ENSG00000130787.14	HIP1R	6.09	12.32	1201.9	1	1.12	0.419946	TRUE
ENSG00000099814.16	CEP170B	0.86	0.56	169.91	-0.62	-1.1	0.43301	TRUE
ENSG00000129315.11	CCNT1	12.6	14.3	3425.23	0.21	1.1	0.432534	TRUE
ENSG00000137100.16	DCTN3	97	83.99	2053.39	-0.16	-1.1	0.430535	TRUE
ENSG00000232119.8	MCTS1	32.13	37.18	2314.47	0.27	1.09	0.439233	TRUE
ENSG00000162510.6	MATN1	0.54	0.33	31.75	-0.65	-1.08	0.441875	TRUE
ENSG00000089060.12	SLC8B1	2.6	2.95	323.36	0.23	1.07	0.449555	TRUE
ENSG00000102805.16	CLN5	14.96	13.21	1135.16	-0.14	-1.07	0.44669	TRUE
ENSG00000131475.7	VPS25	99.03	84.66	2976.2	-0.18	-1.07	0.445652	TRUE
ENSG00000135250.17	SRPK2	31.06	24.87	2879.01	-0.31	-1.07	0.445419	TRUE
ENSG00000167302.11	TEPSIN	29.78	26.65	1509.28	-0.13	-1.07	0.45002	TRUE
ENSG00000285733.1		0.03	0.06	3.94	1.34	1.07	0.44931	TRUE
ENSG00000115271.11	GCA	23.66	20.75	982.89	-0.15	-1.05	0.459942	TRUE
ENSG00000174628.16	IQCK	2.18	1.66	90.21	-0.36	-1.05	0.45792	TRUE
ENSG00000198948.12	MFAP3L	0.16	0.06	8.19	-1.43	-1.05	0.455957	TRUE
ENSG00000111581.10	NUP107	33.98	35.38	2259.64	0.09	1.04	0.464636	TRUE
ENSG00000124571.18	XPO5	26.55	23.15	3756.25	-0.17	-1.04	0.460844	TRUE
ENSG00000131899.11	LLGL1	3.16	2.79	474.83	-0.16	-1.04	0.465448	TRUE
ENSG00000155530.3	LRGUK	0.06	0.12	12.44	0.95	1.04	0.465448	TRUE
ENSG00000214114.9	MYCBP	26.8	23.68	1794.58	-0.14	-1.04	0.462116	TRUE
ENSG00000111358.14	GTF2H3	20.82	16.6	1775.44	-0.31	-1.03	0.466685	TRUE
ENSG00000164506.14	STXBP5	5.18	4.33	1014.4	-0.24	-1.02	0.471645	TRUE
ENSG00000187735.14	TCEA1	102.28	115.32	10140.4	0.21	1	0.484118	TRUE
ENSG00000112305.15	SMAP1	19.36	20.28	2005.11	0.1	0.98	0.492304	TRUE
ENSG00000133026.13	MYH10	26.42	20.48	4687.18	-0.31	-0.98	0.495941	TRUE
ENSG00000187147.18	RNF220	66.34	68.59	3432.72	0.08	0.98	0.496425	TRUE
ENSG00000107537.14	PHYH	9.43	8	413.74	-0.19	-0.97	0.498675	TRUE
ENSG00000128512.23	DOCK4	2.06	2.42	504.24	0.28	0.97	0.501518	TRUE
ENSG00000278530.4	CHMP1B2P	0	0.01	1.88	3.7	0.97	NA	TRUE
ENSG00000068831.19	RASGRP2	2.52	3.75	204.02	0.58	0.95	0.512288	TRUE
ENSG00000154451.14	GBP5	11.8	3.6	556.33	-1.75	-0.95	0.508387	TRUE
ENSG00000169402.15	RSPH10B2	0.1	0.02	2.65	-2.05	-0.94	NA	TRUE
ENSG00000198625.13	MDM4	7.47	8.99	2272.22	0.28	0.94	0.513594	TRUE
ENSG00000127946.17	HIP1	3.06	3.4	926.91	0.18	0.93	0.52033	TRUE
ENSG00000038358.15	EDC4	45.55	40.32	4640.45	-0.13	-0.91	0.529971	TRUE
ENSG00000064932.16	SBNO2	18.68	20.7	2935.18	0.17	0.9	0.534877	TRUE
ENSG00000166595.12	CIAO2B	126.11	111.76	2068.65	-0.13	-0.9	0.535284	TRUE
ENSG00000174032.17	SLC25A30	8.54	9.72	1217.5	0.21	0.9	0.536385	TRUE
ENSG00000139697.14	SBNO1	9.81	7.78	3664.26	-0.33	-0.89	0.540697	TRUE
ENSG00000198689.13	SLC9A6	6.51	7.07	1029.98	0.15	0.89	0.543741	TRUE
ENSG00000259080.1		0.38	0.23	17.15	-0.67	-0.89	0.544056	TRUE
ENSG00000197818.12	SLC9A8	8.41	9.48	1928.51	0.19	0.88	0.549126	TRUE
ENSG00000157764.14	BRAF	9.37	10.61	2730.71	0.2	0.87	0.553793	TRUE
ENSG00000159199.14	ATP5MC1	167.03	183.91	2557.86	0.19	0.86	0.557915	TRUE
ENSG00000189283.10	FHIT	4.61	5.02	202.15	0.16	0.86	0.561217	TRUE
ENSG00000226835.3	ARHGAP29-AS1	0.3	0.66	6.49	1.29	0.85	0.565781	TRUE
ENSG00000188493.15	C19orf54	13.35	13.92	1320.86	0.1	0.83	0.578033	TRUE
ENSG00000014138.9	POLA2	26.95	24.72	2566.65	-0.09	-0.82	0.581028	TRUE
ENSG00000069329.18	VPS35	50.62	45.02	5540.8	-0.13	-0.82	0.580199	TRUE
ENSG00000100949.15	RABGGTA	33.09	35.75	1977.54	0.16	0.82	0.580339	TRUE
ENSG00000100442.11	FKBP3	101.33	90.31	3873.03	-0.12	-0.81	0.589084	TRUE
ENSG00000166262.16	FAM227B	8.03	7.04	196.4	-0.15	-0.8	0.593921	TRUE
ENSG00000284770.2	TBCE	14.06	14.78	825.13	0.12	0.8	0.591311	TRUE
ENSG00000112855.17	HARS2	22.65	21.03	1753.89	-0.07	-0.79	0.595131	TRUE
ENSG00000074266.22	EED	41.76	43.69	2625.66	0.11	0.78	0.604857	TRUE
ENSG00000159714.12	ZDHHC1	1.61	1.09	93.87	-0.48	-0.78	0.603263	TRUE
ENSG00000109917.11	ZPR1	39.88	34.86	2883.27	-0.15	-0.77	0.606346	TRUE
ENSG00000159147.18	DONSON	16.98	17.59	1087.71	0.09	0.77	0.608337	TRUE
ENSG00000196497.17	IPO4	36.83	39.02	4076	0.12	0.77	0.60725	TRUE
ENSG00000204852.17	TCTN1	15.13	17.05	1126.84	0.23	0.77	0.607869	TRUE
ENSG00000006283.18	CACNA1G	0.06	0.08	14.26	0.61	0.75	0.621801	TRUE
ENSG00000172965.17	MIR4435-2HG	7.92	6.72	165.7	-0.2	-0.74	0.626618	TRUE
ENSG00000175048.17	ZDHHC14	6.39	13.98	1069.36	1.1	0.74	0.625664	TRUE
ENSG00000188706.13	ZDHHC9	3.73	4	499.96	0.14	0.74	0.624542	TRUE
ENSG00000183020.14	AP2A2	24.16	24.7	3051.28	0.07	0.73	0.627425	TRUE
ENSG00000196961.13	AP2A1	66.98	60.03	7034.84	-0.12	-0.73	0.631847	TRUE
ENSG00000167986.15	DDB1	143.34	131.97	16719.2	-0.08	-0.72	0.636404	TRUE
ENSG00000165338.17	HECTD2	1.69	1.34	222.32	-0.27	-0.7	0.647465	TRUE
ENSG00000110318.15	CEP126	0	0.01	1.63	2.18	0.69	NA	TRUE
ENSG00000132881.12	CPLANE2	6.32	5.38	179.58	-0.19	-0.66	0.666526	TRUE
ENSG00000159256.13	MORC3	13.59	14.49	2108.94	0.12	0.66	0.669986	TRUE
ENSG00000204219.11	TCEA3	0.07	0.14	7.05	0.94	0.66	0.670528	TRUE
ENSG00000181804.15	SLC9A9	6.41	6.96	618.02	0.16	0.65	0.672661	TRUE
ENSG00000153339.15	TRAPPC8	18.74	17.57	3078.97	-0.06	-0.64	0.678684	TRUE
ENSG00000162645.13	GBP2	33.06	27.56	2845.83	-0.25	-0.64	0.680768	TRUE
ENSG00000007545.16	CRAMP1	7.15	6.22	1445.5	-0.19	-0.63	0.685682	TRUE
ENSG00000132792.19	CTNNBL1	53.93	57	2683.32	0.13	0.63	0.685699	TRUE
ENSG00000137054.16	POLR1E	33.78	30.64	2062.93	-0.12	-0.63	0.685786	TRUE
ENSG00000285943.1		0.76	0.62	176.27	-0.29	-0.63	0.684013	TRUE
ENSG00000131044.17	TTLL9	0.04	0.06	3.36	0.82	0.61	0.696414	TRUE
ENSG00000174744.14	BRMS1	53.03	54.96	2535.73	0.1	0.61	0.696165	TRUE
ENSG00000185345.23	PRKN	0.07	0.06	4.11	-1.04	-0.61	0.69615	TRUE
ENSG00000077348.9	EXOSC5	30.16	26.9	838.2	-0.12	-0.59	0.705855	TRUE
ENSG00000112062.11	MAPK14	25.52	23.63	3593.29	-0.08	-0.59	0.708559	TRUE
ENSG00000173418.12	NAA20	61.76	57.05	1871.67	-0.08	-0.59	0.705421	TRUE
ENSG00000113163.19	CERT1	20.38	18.15	3044.16	-0.15	-0.58	0.712217	TRUE
ENSG00000132561.14	MATN2	0.13	0.2	6.48	0.86	0.58	0.709848	TRUE
ENSG00000133392.18	MYH11	0.3	0.24	38.2	-0.3	-0.58	0.712847	TRUE
ENSG00000155026.16	RSPH10B	0.04	0.01	1.83	-1.37	-0.58	NA	TRUE
ENSG00000204160.12	ZDHHC18	37.88	33.64	4262.85	-0.13	-0.58	0.711726	TRUE
ENSG00000107643.16	MAPK8	36.17	32.56	2181.59	-0.13	-0.57	0.715202	TRUE
ENSG00000171811.14	CFAP46	0.76	0.93	72.97	0.35	0.57	0.718929	TRUE
ENSG00000028203.18	VEZT	51.7	48.02	4694.04	-0.08	-0.56	0.720513	TRUE
ENSG00000070010.19	UFD1	59.55	60.84	3187.65	0.07	0.56	0.719711	TRUE
ENSG00000084110.11	HAL	0.07	0.11	6.83	0.64	0.56	0.723125	TRUE
ENSG00000164654.16	MIOS	46.37	41.79	4006.09	-0.1	-0.56	0.719886	TRUE
ENSG00000181652.19	ATG9B	0.34	0.22	16.04	-0.67	-0.56	0.723152	TRUE
ENSG00000145014.18	TMEM44	5.95	5.36	302.71	-0.11	-0.53	0.738465	TRUE
ENSG00000186141.9	POLR3C	20.36	19.08	1657.19	-0.05	-0.52	0.742115	TRUE
ENSG00000236213.2		0.26	0.35	13.52	0.53	0.51	0.747761	TRUE
ENSG00000280071.4	GATD3B	56.92	62.83	2981.24	0.21	0.51	0.749719	TRUE
ENSG00000135931.19	ARMC9	8.24	8.6	936.23	0.09	0.5	0.756113	TRUE
ENSG00000185024.17	BRF1	21.4	20.08	2300.92	-0.05	-0.5	0.754614	TRUE
ENSG00000091732.17	ZC3HC1	16.7	16.87	1064.85	0.05	0.48	0.765183	TRUE
ENSG00000119608.15	PROX2	0.37	0.32	51.9	-0.24	-0.48	0.76664	TRUE
ENSG00000072958.9	AP1M1	53.83	55.11	3895.15	0.08	0.47	0.76747	TRUE
ENSG00000090061.17	CCNK	53.87	50.47	5115.8	-0.06	-0.47	0.768644	TRUE
ENSG00000164989.17	CCDC171	0.97	1.04	176.25	0.14	0.47	0.771753	TRUE
ENSG00000168356.13	SCN11A	0.32	0.25	28.13	-0.39	-0.47	0.767383	TRUE
ENSG00000188177.14	ZC3H6	2.83	2.54	621.87	-0.12	-0.47	0.771433	TRUE
ENSG00000177000.13	MTHFR	14	14.07	2728.09	0.04	0.46	0.771887	TRUE
ENSG00000182858.14	ALG12	8.64	7.69	1031.96	-0.12	-0.46	0.77395	TRUE
ENSG00000069943.10	PIGB	16.35	15.37	717.5	-0.05	-0.45	0.777659	TRUE
ENSG00000180061.10	TMEM150B	0.15	0.23	4.76	0.68	0.45	0.777232	TRUE
ENSG00000285816.1		0.64	0.42	79.8	-0.65	-0.45	0.778062	TRUE
ENSG00000100478.16	AP4S1	5.26	4.9	458.32	-0.07	-0.44	0.787027	TRUE
ENSG00000196976.7	LAGE3	22.71	23.19	666.34	0.08	0.44	0.787776	TRUE
ENSG00000100030.15	MAPK1	45.26	45.93	7048.19	0.06	0.43	0.790504	TRUE
ENSG00000197386.14	HTT	43.27	39.9	15447.4	-0.08	-0.43	0.789487	TRUE
ENSG00000164885.13	CDK5	22.25	20.21	730.65	-0.09	-0.42	0.795965	TRUE
ENSG00000033030.15	ZCCHC8	17.48	19.95	1964.71	0.19	0.39	0.808838	TRUE
ENSG00000108352.13	RAPGEFL1	1.91	1.76	200.63	-0.09	-0.39	0.809635	TRUE
ENSG00000167515.10	TRAPPC2L	36.13	36.84	1122.81	0.08	0.38	0.813968	TRUE
ENSG00000071127.17	WDR1	284.39	264.63	27176	-0.06	-0.37	0.821286	TRUE
ENSG00000163645.15	ERICH6	0.01	0.03	1.28	0.92	0.37	NA	TRUE
ENSG00000108591.10	DRG2	40.23	38.29	2323.52	-0.03	-0.36	0.825751	TRUE
ENSG00000174444.15	RPL4	3693.46	3690.81	116883	0.04	0.36	0.829178	TRUE
ENSG00000259404.5	EFL1P1	1.36	1.15	20.61	-0.23	-0.36	0.82858	TRUE
ENSG00000285053.1	TBCE	3.24	3.03	267.47	-0.07	-0.36	0.827766	TRUE
ENSG00000120438.12	TCP1	217.1	216.49	13243.6	0.04	0.35	0.831988	TRUE
ENSG00000142599.19	RERE	20.8	21.7	4229.39	0.08	0.35	0.833415	TRUE
ENSG00000147459.18	DOCK5	1.1	1.59	241.91	0.49	0.35	0.833816	TRUE
ENSG00000087095.13	NLK	11.04	11.31	1285.84	0.06	0.34	0.835219	TRUE
ENSG00000104723.21	TUSC3	0.04	0.06	2.16	0.71	0.34	NA	TRUE
ENSG00000178982.10	EIF3K	349.76	350.42	7452.7	0.05	0.34	0.837072	TRUE
ENSG00000261732.1		0.26	0.3	59.19	0.19	0.34	0.837756	TRUE
ENSG00000103544.15	VPS35L	19.85	19.96	2296.48	0.04	0.33	0.841914	TRUE
ENSG00000169762.17	TAPT1	6.8	7.08	562.92	0.09	0.33	0.841985	TRUE
ENSG00000270181.3	BIVM-ERCC5	0.08	0.05	11.07	-0.66	-0.33	0.841985	TRUE
ENSG00000154608.14	CEP170P1	0.14	0.15	25.72	0.17	0.32	0.848833	TRUE
ENSG00000188559.15	RALGAPA2	8.3	8.37	2763.26	0.04	0.31	0.854442	TRUE
ENSG00000091428.18	RAPGEF4	0.08	0.09	8.86	0.36	0.3	0.856888	TRUE
ENSG00000242759.8	LINC00882	0.23	0.17	3.78	-0.38	-0.3	0.855212	TRUE
ENSG00000100206.10	DMC1	1.66	1.88	60.66	0.21	0.29	0.862255	TRUE
ENSG00000130638.17	ATXN10	82.67	83.96	5930.05	0.07	0.29	0.860305	TRUE
ENSG00000145495.16	MARCHF6	47.52	44.93	7011.32	-0.06	-0.29	0.864845	TRUE
ENSG00000088538.13	DOCK3	0	0.01	1.81	0.45	0.28	NA	TRUE
ENSG00000206077.14	ZDHHC11B	0.07	0.07	13.86	-0.29	-0.28	0.867419	TRUE
ENSG00000068885.15	IFT80	16.15	15.35	1647.99	-0.05	-0.27	0.874465	TRUE
ENSG00000157181.16	ODR4	9.2	8.72	983.32	-0.05	-0.27	0.874271	TRUE
ENSG00000196876.18	SCN8A	0.06	0.05	15.17	-0.19	-0.27	0.874465	TRUE
ENSG00000260916.8	CCPG1	18.3	17.14	2363.08	-0.08	-0.27	0.872782	TRUE
ENSG00000036672.16	USP2	0.06	0.07	4.49	0.42	0.26	0.875753	TRUE
ENSG00000172795.17	DCP2	18.56	18.58	3692.24	0.03	0.26	0.875459	TRUE
ENSG00000096063.16	SRPK1	34.27	33	5125.61	-0.02	-0.24	0.887621	TRUE
ENSG00000162601.11	MYSM1	15.8	16.12	3045.92	0.05	0.24	0.886525	TRUE
ENSG00000273003.1	ARL2-SNX15	0.15	0.12	11.6	-0.24	-0.24	0.888101	TRUE
ENSG00000010244.19	ZNF207	153.59	152.91	13632.5	0.02	0.23	0.890841	TRUE
ENSG00000175782.11	SLC35E3	7.72	7.7	1041.5	0.03	0.22	0.896429	TRUE
ENSG00000153956.16	CACNA2D1	2.6	2.15	217.03	-0.29	-0.2	0.906197	TRUE
ENSG00000155265.11	GOLGA7B	0.02	0.01	3.49	-0.33	-0.2	0.90531	TRUE
ENSG00000151835.17	SACS	15.04	14.98	6136.76	0.04	0.19	0.908788	TRUE
ENSG00000069702.11	TGFBR3	2.17	2.05	447.7	-0.04	-0.18	0.914286	TRUE
ENSG00000164941.14	INTS8	30.9	30.6	2525.83	0.02	0.18	0.914571	TRUE
ENSG00000143493.13	INTS7	16.32	16.15	2336.43	0.02	0.17	0.921441	TRUE
ENSG00000223501.9	VPS52	27.21	26.32	1762.85	-0.02	-0.17	0.918357	TRUE
ENSG00000286011.1		0.29	0.26	6.56	-0.14	-0.16	0.926329	TRUE
ENSG00000136895.19	GARNL3	2.44	2.43	132.57	0.04	0.14	0.934894	TRUE
ENSG00000148843.15	PDCD11	38.45	36.69	8052.23	-0.02	-0.13	0.938698	TRUE
ENSG00000160050.16	CCDC28B	116.66	115.04	2937.74	0.04	0.13	0.938673	TRUE
ENSG00000205838.14	TTC23L	0.04	0.05	4.3	0.2	0.13	0.942428	TRUE
ENSG00000135249.8	RINT1	14.43	14.18	1315.94	0.01	0.12	0.946352	TRUE
ENSG00000170445.16	HARS1	62.01	59.85	4678.38	-0.01	-0.12	0.943798	TRUE
ENSG00000169567.13	HINT1	330.33	314.03	9172.8	-0.02	-0.11	0.951871	TRUE
ENSG00000074211.14	PPP2R2C	0.06	0.05	4.35	-0.12	-0.09	0.958554	TRUE
ENSG00000105393.16	BABAM1	93.05	91.11	3766.02	0.02	0.09	0.958414	TRUE
ENSG00000079246.16	XRCC5	246.02	240.68	26394.5	0.01	0.08	0.960782	TRUE
ENSG00000136950.13	ARPC5L	153.75	148.06	7673.81	-0.01	-0.08	0.964083	TRUE
ENSG00000144357.18	UBR3	10.64	10.62	2476.22	0.02	0.08	0.960947	TRUE
ENSG00000151062.15	CACNA2D4	1.29	1.25	89.25	-0.06	-0.08	0.961289	TRUE
ENSG00000100325.15	ASCC2	53.27	51.5	3916.14	-0.01	-0.07	0.96772	TRUE
ENSG00000171311.13	EXOSC1	55.67	54.37	1721.73	0.02	0.07	0.966759	TRUE
ENSG00000185813.11	PCYT2	38.51	37.61	2909.2	0.01	0.07	0.967001	TRUE
ENSG00000012174.12	MBTPS2	5.58	5.46	908.11	-0.01	-0.06	0.972626	TRUE
ENSG00000106477.20	CEP41	4.46	4.44	455.61	0.01	0.06	0.971233	TRUE
ENSG00000224429.8	LINC00539	2.39	2.32	71.72	0.04	0.06	0.972897	TRUE
ENSG00000007402.12	CACNA2D2	0.04	0.04	3.53	0.08	0.05	0.974183	TRUE
ENSG00000184465.16	WDR27	8.64	8.41	698.13	-0.01	-0.05	0.975669	TRUE
ENSG00000148690.12	FRA10AC1	10.09	9.84	1055.09	-0.01	-0.04	0.983913	TRUE
ENSG00000196083.10	IL1RAP	0.41	0.41	47.78	0.02	0.04	0.983152	TRUE
ENSG00000204764.14	RANBP17	0.4	0.42	30.34	0.07	0.04	0.983694	TRUE
ENSG00000157107.14	FCHO2	0.71	0.68	123.33	-0.01	-0.03	0.985825	TRUE
ENSG00000213465.8	ARL2	105.04	102.43	2814.1	0	0.03	0.984409	TRUE
ENSG00000237298.10	TTN-AS1	13.01	12.72	849.67	0	0.03	0.987032	TRUE
ENSG00000112282.18	MED23	13.33	13.07	2201.94	0	-0.02	0.993297	TRUE
ENSG00000166762.19	CATSPER2	2.86	2.86	161.7	0.01	0.02	0.99085	TRUE
ENSG00000131379.10	C3orf20	0.24	0.23	16.22	-0.01	-0.01	0.994768	TRUE
