# Supplementary material for: Mutations in the non-coding RNU4ATAC gene affect the homeostasis and function of the Integrator complex
Source: Nucleic Acids Res. 2022 Dec 20;51(2):712–27. doi: 10.1093/nar/gkac1182 (PMC9881141; doi:10.1093/nar/gkac1182)
Supplement: gkac1182_Supplemental_Files [file gkac1182_supplemental_files.zip › Supplementary Table S5 TopGo analyses.xlsx]

## Sheet: Table S5 TopGo analyses
Results of the TopGO analyses
ΔPSI analysis
GO identifier number	GO term	Number of U12 genes under the GO term	Observed number of significant U12 genes	Expected number of significant U12 genes	p-value
GO:0043009	chordate embryonic development	16	7	7.36	0.02
GO:0006903	vesicle targeting	7	5	3.22	0.028
GO:1905515	non-motile cilium assembly	6	4	2.76	0.041
GO:0031334	positive regulation of protein-containing complex assembly	14	6	6.44	0.041
GO:0042692	muscle cell differentiation	8	4	3.68	0.044
GO:0030001	metal ion transport	13	9	5.98	0.053
